# Supplementary material for: A metabolic reprogramming-related prognostic risk model for clear cell renal cell carcinoma: From construction to preliminary application
Source: Front Oncol. 2022 Sep 13;12:982426. doi: 10.3389/fonc.2022.982426 (PMC9513462; doi:10.3389/fonc.2022.982426)
Supplement: Supplementary file 1 [file DataSheet_1.xlsx]

## Sheet: Supplementary Table S1
Table S1. The primers for select genes.
Gene	Forward primer	Reverse primer
ABAT	5'-CGGCTGAAATACCCTCTGGA-3'	5'-CACAATCAGATCCTCCACCTCT-3'
ALDH6A1	5'-CCTGAGAGTCAATGCAGGAGAT-3'	5'-AAGCTCCCTCCTTTGTTCCAC-3'
CHDH	5'-ACTTCTGGATGTGAGGGAGAAG-3'	5'-ATGTGGATCTTCCACGAGAGC-3'
EPHX2	5'-TTGGAGGTACCAGATCCCTG-3'	5'-TGGCCAATGAACACTGCTTG-3'
ETNK2	5'-AGTCCCCTGTGGTGTTTTGT-3'	5'-GAACCGCACGTGACCTTTGA-3'
FBP1	5'-CAGCCTTAACGAGGGCTACG-3'	5'-GTACAGCAGTCTCAGCTTTCCA-3'

## Sheet: Supplementary Table S2
Table S2. The DEGs of TCGA-KIRC.
Gene	logFC	AveExpr	t	P.Value	adj.P.Val
PRR35	-6.98212	-2.94371	-48.4857	6.84604e-212	1.00527e-207
TMEM207	-6.87033	-3.17287	-45.5687	5.84506e-199	4.29145e-195
TMEM238L	-5.78969	-2.6562	-45.1053	7.29542e-197	3.57086e-193
ATP12A	-7.07525	-2.62816	-44.3492	2.03522e-193	7.47131e-190
GP2	-6.45826	-2.84082	-42.2015	1.83859e-183	5.39957e-180
C4orf54	-6.20761	-2.97824	-40.8919	2.87379e-177	7.03312e-174
ELF5	-7.43188	-2.15897	-40.2155	4.94488e-174	1.03729e-170
AQP2	-13.4299	-0.722871	-39.6506	2.60331e-171	4.77837e-168
MUC15	-8.94571	-1.98324	-38.231	2.13259e-164	3.47944e-161
SLC9A4	-8.50892	-2.02121	-37.6415	1.70369e-161	2.5017e-158
UMOD	-13.9506	0.011232	-37.1607	4.09146e-159	5.46173e-156
MFSD4A	-4.8296	3.86343	-37.0794	1.03717e-158	1.26915e-155
ACP3	-5.81406	0.25766	-36.906	7.54611e-158	8.52362e-155
FXYD4	-9.95221	-1.66997	-36.8286	1.83324e-157	1.9228e-154
HRG	-8.21712	-1.94902	-36.7433	4.87954e-157	4.77675e-154
ESRRB	-6.28121	-0.313792	-36.7099	7.15678e-157	6.56813e-154
HS6ST2	-7.35418	-1.17817	-36.3732	3.44065e-155	2.97191e-152
GPC5	-5.86659	-1.75852	-35.8173	2.11991e-152	1.72938e-149
TFAP2B	-7.67591	-1.74926	-34.5332	6.73618e-146	5.206e-143
CA10	-6.91764	-2.42891	-34.2532	1.80526e-144	1.32542e-141
TRPV6	-5.37761	-1.07924	-34.158	5.53263e-144	3.86863e-141
RALYL	-6.87334	-2.4801	-34.1036	1.05004e-143	7.00856e-141
KNG1	-11.0811	-0.253771	-34.0506	1.96185e-143	1.25251e-140
PIK3C2G	-7.11527	-2.25812	-33.964	5.44439e-143	3.33106e-140
CDKN2A	4.84317	1.94246	32.7119	1.52814e-136	8.97566e-134
SPAG4	4.09787	4.82538	32.6942	1.8854e-136	1.06482e-133
DUSP9	-8.20457	-0.695151	-32.5191	1.52399e-135	8.28825e-133
SIM2	-4.37039	0.91822	-32.419	5.0387e-135	2.64244e-132
SLC12A1	-10.9093	1.26376	-32.2064	6.40788e-134	3.2446e-131
VGLL1	-5.28199	-3.17989	-32.1739	9.4619e-134	4.63129e-131
KCNJ1	-8.76517	0.795012	-32.0495	4.19778e-133	1.9884e-130
TYRP1	-6.60835	-2.1961	-31.8824	3.11376e-132	1.42883e-129
ATP1A1	-2.81988	9.62049	-31.788	9.67811e-132	4.30647e-129
NELL1	-7.8252	-1.88013	-31.5931	1.00779e-130	4.35246e-128
GABRA2	-7.38936	-2.17307	-31.5655	1.40332e-130	5.88751e-128
CA9	8.75741	6.13804	31.3761	1.37405e-129	5.60458e-127
GABRD	5.54009	2.87227	31.2305	7.94908e-129	3.15471e-126
KCNJ10	-7.13214	0.421652	-31.1569	1.93051e-128	7.45991e-126
CLDN16	-6.91464	0.0981054	-30.6178	1.30868e-125	4.92736e-123
COL4A6	-5.61056	-0.626857	-30.5557	2.77612e-125	9.9732e-123
IRX2	-5.51289	-0.336201	-30.5555	2.78467e-125	9.9732e-123
IRX1	-5.37751	-1.08342	-30.4267	1.32667e-124	4.63827e-122
RANBP3L	-5.99955	0.023494	-30.0659	1.06163e-122	3.62533e-120
CLDN8	-9.60225	-1.6782	-29.654	1.5999e-120	5.3393e-118
BSND	-8.49508	-2.14402	-29.5422	6.25426e-120	2.04083e-117
OVCH2	-5.68344	-2.09566	-29.4428	2.10288e-119	6.71276e-117
PTGER1	-5.708	-1.94636	-29.438	2.2309e-119	6.96991e-117
KLRG2	-5.44846	-2.22055	-29.3062	1.11534e-118	3.41203e-116
SIAH3	-4.59807	-2.23656	-29.0723	1.94733e-117	5.83563e-115
CALB1	-7.39485	-0.104149	-28.8574	2.70146e-116	7.93365e-114
ERVMER34-1	-5.48766	-1.00184	-28.6955	1.96335e-115	5.65292e-113
NAT8L	-6.22101	-0.0499685	-28.3939	7.94153e-114	2.24257e-111
NHLRC4	-3.41967	0.494281	-28.2098	7.62271e-113	2.11192e-110
NRK	-6.69218	-0.486089	-28.205	8.08248e-113	2.19784e-110
SFRP1	-6.84147	2.61721	-28.1334	1.94924e-112	5.20412e-110
TREM2	4.44542	3.71208	28.1215	2.25435e-112	5.91123e-110
SIGLEC8	5.07078	1.94015	28.0774	3.88022e-112	9.996e-110
DDB2	1.98869	5.42479	27.9782	1.31375e-111	3.32606e-109
STC2	4.73281	6.19136	27.8783	4.49058e-111	1.11762e-108
NDUFA4L2	6.58741	9.2585	27.7308	2.76043e-110	6.75569e-108
MCCD1	-6.41952	-1.84173	-27.5049	4.46198e-109	1.07409e-106
ADGRF3	-3.34637	-0.260993	-27.4174	1.31215e-108	3.10768e-106
SCNN1G	-8.79087	-0.304802	-27.1197	5.15651e-107	1.20188e-104
ADH1C	-5.91738	-0.95223	-27.014	1.90138e-106	4.36247e-104
NOL3	3.31092	6.19075	26.9855	2.70425e-106	6.10911e-104
SLC12A3	-8.00504	0.291279	-26.9746	3.09546e-106	6.88693e-104
NR0B2	-6.65891	-2.44483	-26.848	1.47679e-105	3.23659e-103
HILPDA	4.83968	6.76016	26.8259	1.94147e-105	4.19242e-103
CDCA2	5.05997	3.3966	26.7454	5.24654e-105	1.11653e-102
LILRB1	3.08577	3.42255	26.71	8.1327e-105	1.70601e-102
MTURN	-3.12468	5.15848	-26.6691	1.34718e-104	2.7862e-102
ARHGAP22	2.93685	2.49552	26.6132	2.68831e-104	5.4236e-102
FECH	-1.87394	4.99037	-26.613	2.69629e-104	5.4236e-102
FAM3B	-5.56018	-0.461096	-26.596	3.32604e-104	6.59995e-102
SCARB1	3.91869	7.16986	26.5845	3.83639e-104	7.51115e-102
SOST	-5.62227	-2.64092	-26.4566	1.86387e-103	3.60119e-101
EHF	-6.80112	-0.172078	-26.3929	4.09961e-103	7.81801e-101
TNNC1	-4.13087	-1.1452	-26.3366	8.22733e-103	1.54885e-100
GGT6	-7.44678	-0.306882	-26.2722	1.82394e-102	3.39022e-100
HSPA2	-3.75526	4.25248	-26.1607	7.25084e-102	1.33089e-99
PRR15	-4.59951	0.461379	-26.1551	7.76822e-102	1.40764e-99
AP006333.1	-4.39772	-1.33612	-26.1542	7.86071e-102	1.40764e-99
AQP6	-7.71993	-1.05117	-26.0496	2.86752e-101	5.07309e-99
CXCR4	3.00659	7.12893	25.9625	8.431e-101	1.47382e-98
AC007906.2	-4.30958	0.476354	-25.939	1.12722e-100	1.9473e-98
CLCNKA	-7.47912	0.430894	-25.908	1.65543e-100	2.82654e-98
SLC1A4	1.97563	4.91223	25.8888	2.10111e-100	3.54628e-98
TMEM52B	-5.98609	1.51684	-25.8737	2.53198e-100	4.22495e-98
CLUL1	-3.56856	-0.491786	-25.8357	4.05342e-100	6.68769e-98
SLC4A9	-6.02658	-1.5318	-25.8196	4.94657e-100	8.0706e-98
HYKK	-1.97082	1.52323	-25.6757	2.9387e-99	4.74197e-97
ARMH4	-3.79891	2.16086	-25.6706	3.13372e-99	5.00169e-97
GAL3ST3	-5.09397	-2.10599	-25.6645	3.37691e-99	5.33189e-97
COL26A1	-5.19935	-1.74433	-25.6293	5.22378e-99	8.16021e-97
AGAP2	2.76458	2.37924	25.5497	1.40005e-98	2.16404e-96
PLPPR1	-6.5985	-1.23939	-25.4631	4.09476e-98	6.26327e-96
WNT9B	-4.09003	-1.01885	-25.4241	6.63841e-98	1.00493e-95
SAP30	2.43718	3.8159	25.4004	8.90927e-98	1.33494e-95
SLC2A12	-4.38152	-0.0737754	-25.3935	9.70082e-98	1.43886e-95
TMEM213	-9.41432	-0.195129	-25.3167	2.51417e-97	3.69181e-95
MAPK4	-6.19394	-1.54431	-25.286	3.67427e-97	5.34189e-95
RASL11B	-5.3278	0.261453	-25.2644	4.80198e-97	6.91296e-95
CLCNKB	-7.93175	0.843255	-25.2102	9.40928e-97	1.34142e-94
FAM169A	-4.28433	0.054522	-25.1998	1.07019e-96	1.51103e-94
SERPINA5	-7.00019	2.04064	-25.1108	3.2245e-96	4.50939e-94
CASR	-7.28486	0.222727	-25.1055	3.44282e-96	4.76929e-94
ARHGEF39	2.58017	2.17684	25.0613	5.95657e-96	8.17442e-94
KLHL14	-4.18791	0.606878	-25.0019	1.24431e-95	1.69181e-93
ITGAX	3.55365	4.38352	24.9727	1.78682e-95	2.40713e-93
CLDN19	-6.98358	0.0998468	-24.9481	2.42397e-95	3.23578e-93
SCNN1B	-6.4651	0.764801	-24.9367	2.79048e-95	3.69147e-93
PIK3R5	3.04413	3.61854	24.9309	2.99852e-95	3.93128e-93
ST8SIA4	3.53234	5.19216	24.927	3.14747e-95	4.08305e-93
APOC1	5.00053	5.31417	24.9264	3.1699e-95	4.08305e-93
DBT	-1.5527	5.10061	-24.8785	5.73921e-95	7.32822e-93
GRM1	-4.2291	-1.48104	-24.8115	1.31831e-94	1.6688e-92
ATP6V1G3	-6.86751	-2.62314	-24.7778	2.00047e-94	2.51068e-92
ERMP1	-2.39175	5.77623	-24.7521	2.75046e-94	3.4227e-92
CALCA	-5.72764	-2.68359	-24.7312	3.56497e-94	4.39899e-92
NETO2	3.31768	5.52698	24.7001	5.24461e-94	6.41766e-92
SLC16A3	3.19338	7.52489	24.6258	1.31686e-93	1.59808e-91
MFSD6L	-4.58126	-1.80879	-24.5582	3.04569e-93	3.66581e-91
COBLL1	-2.49971	6.14047	-24.554	3.20853e-93	3.83041e-91
TMEM45B	-4.50848	1.52921	-24.4231	1.62564e-92	1.92508e-90
EGF	-6.31378	2.47337	-24.3149	6.21267e-92	7.29815e-90
CD1D	2.4777	2.75658	24.2881	8.65886e-92	1.0091e-89
VIM	2.63341	11.1361	24.2775	9.8828e-92	1.14267e-89
GCGR	-6.57513	-2.07748	-24.2486	1.4138e-91	1.6219e-89
COL5A3	3.45391	4.58647	24.2446	1.48491e-91	1.69026e-89
PRRG2	-3.53622	0.41743	-24.2259	1.87225e-91	2.11478e-89
SLC4A1	-8.22483	0.350563	-24.2143	2.16225e-91	2.4237e-89
FGF9	-7.09481	-1.32275	-24.2052	2.41959e-91	2.69161e-89
HEPACAM2	-7.29078	-1.94327	-24.1799	3.31298e-91	3.65773e-89
FER1L6	-4.55452	-1.64095	-24.1583	4.32959e-91	4.74445e-89
OXGR1	-4.98685	-1.90558	-24.1541	4.55885e-91	4.95867e-89
PLA2G4F	-7.35047	-1.48358	-24.1132	7.56554e-91	8.16856e-89
DMRT2	-7.33277	-1.6633	-24.0546	1.56528e-90	1.6777e-88
ANGPTL4	5.598	8.46151	24.0399	1.87732e-90	1.99758e-88
HSF4	5.23865	4.78642	24.0264	2.21946e-90	2.34464e-88
PIP4K2C	-1.45022	5.43181	-24.0016	3.01665e-90	3.16404e-88
HS6ST1	-1.97894	5.17519	-23.938	6.63903e-90	6.91401e-88
WNK4	-4.54858	2.26986	-23.9143	8.9019e-90	9.20532e-88
NUPR2	-5.23734	-2.69014	-23.8493	1.99315e-89	2.04667e-87
TMEM164	-1.51593	4.79944	-23.7919	4.05762e-89	4.13765e-87
FABP6	6.00848	2.71307	23.7842	4.46241e-89	4.51903e-87
FOXI1	-8.05958	-1.88013	-23.7835	4.50383e-89	4.52974e-87
FAM81A	-2.73318	1.71539	-23.7491	6.8957e-89	6.8882e-87
SLC4A11	-3.9518	1.03366	-23.7402	7.69279e-89	7.6325e-87
GSTM3	-3.4376	4.79738	-23.7292	8.81696e-89	8.68914e-87
EPB41L4B	-5.31634	-0.0237451	-23.7144	1.06009e-88	1.03776e-86
SLC26A7	-6.4611	0.649495	-23.71	1.1186e-88	1.08778e-86
CD300LF	3.12649	1.81233	23.7065	1.16837e-88	1.12871e-86
VTCN1	-6.16023	-0.13367	-23.6807	1.60826e-88	1.54351e-86
ABCA4	-4.33709	0.0194971	-23.6642	1.97313e-88	1.88139e-86
SLC15A2	-3.58621	1.93568	-23.6404	2.64923e-88	2.50976e-86
EPN3	-5.71326	-0.805563	-23.6342	2.86261e-88	2.69452e-86
TNNT2	-4.91648	-1.51564	-23.6253	3.19537e-88	2.98858e-86
SLC13A2	-6.47636	-1.06895	-23.6207	3.3798e-88	3.14108e-86
FCGR3A	3.59055	6.40375	23.5561	7.52735e-88	6.95168e-86
COLGALT1	1.71745	6.83859	23.5337	9.9332e-88	9.11619e-86
FAM167A	-4.27087	1.17562	-23.5243	1.11616e-87	1.01799e-85
PARVG	3.01565	3.77801	23.4865	1.78242e-87	1.61562e-85
RASAL3	2.74894	3.62569	23.4748	2.0594e-87	1.85523e-85
ATP6V0A4	-8.61658	-0.0828127	-23.4506	2.7793e-87	2.48849e-85
LAMA4	2.82913	6.94912	23.4345	3.39385e-87	3.02032e-85
CCDC181	-3.52197	-0.161826	-23.4231	3.90481e-87	3.45411e-85
GPC3	-4.76369	2.59682	-23.4022	5.06049e-87	4.44959e-85
PROX1	-4.44557	0.950579	-23.3708	7.46303e-87	6.52152e-85
MPP7	-3.24646	2.90741	-23.3703	7.50569e-87	6.52152e-85
ENPP6	-4.36394	-0.212816	-23.3583	8.71044e-87	7.52377e-85
FAM78A	2.43443	3.54171	23.352	9.42538e-87	8.0937e-85
CD300A	3.03281	3.86517	23.3133	1.52017e-86	1.29031e-84
HK2	3.66204	5.86646	23.3133	1.52018e-86	1.29031e-84
TMPRSS2	-6.98631	0.581259	-23.2941	1.9288e-86	1.62773e-84
RHCG	-8.39386	-0.44746	-23.2852	2.15409e-86	1.80747e-84
TRPV2	2.03994	4.27869	23.2738	2.47967e-86	2.06884e-84
TNFAIP6	6.05277	4.08178	23.1984	6.30645e-86	5.23186e-84
FOLR3	-4.66563	-1.95614	-23.1395	1.30571e-85	1.07714e-83
ODF3B	3.55392	3.91079	23.1366	1.35501e-85	1.11156e-83
PRDM16	-4.29296	1.40113	-23.0948	2.27012e-85	1.85191e-83
ABHD17C	-2.12849	3.07849	-23.0686	3.13977e-85	2.5472e-83
SIGLEC10	3.22574	3.311	23.066	3.24158e-85	2.61535e-83
ADGRF1	-7.64485	-0.11367	-23.0571	3.61906e-85	2.90395e-83
RHBDF2	1.92922	5.43795	23.0533	3.79622e-85	3.02955e-83
SLC15A4	1.77261	6.25469	23.0083	6.61781e-85	5.25275e-83
INHBB	4.01931	5.28844	22.9359	1.62049e-84	1.27931e-82
P2RX7	2.73528	3.7821	22.9017	2.47261e-84	1.9416e-82
TDGF1	-5.85136	-1.41986	-22.862	4.03943e-84	3.15505e-82
GRHL2	-6.32415	-1.11202	-22.8591	4.18607e-84	3.25229e-82
GRIK3	5.28293	3.55329	22.8394	5.34025e-84	4.12717e-82
KLK6	-5.40741	-2.48935	-22.815	7.2278e-84	5.5567e-82
BMP7	-5.9052	-1.34197	-22.8107	7.61755e-84	5.82584e-82
SYT7	-4.55097	0.786911	-22.7773	1.15145e-83	8.7357e-82
DOK3	2.54267	3.3391	22.777	1.1555e-83	8.7357e-82
GAL3ST4	2.87759	3.53505	22.7767	1.16008e-83	8.7357e-82
CHGB	-5.24724	-0.0290328	-22.7708	1.24781e-83	9.3484e-82
PROM2	-5.89842	2.02468	-22.7438	1.74238e-83	1.29873e-81
LAPTM5	2.72959	7.77725	22.738	1.87132e-83	1.3878e-81
FAM83B	-5.66585	-2.02098	-22.7275	2.12952e-83	1.57135e-81
RALBP1	-1.37487	6.2354	-22.7027	2.89398e-83	2.12476e-81
MLKL	1.89534	4.3351	22.6823	3.72409e-83	2.72062e-81
SLC20A2	-1.36822	5.02213	-22.6639	4.67496e-83	3.39838e-81
TMPRSS4	-5.90476	-0.693989	-22.6426	6.07736e-83	4.39606e-81
LHX1	-5.96273	-1.59928	-22.6301	7.09043e-83	5.10372e-81
HLA-B	1.92613	11.3255	22.605	9.6753e-83	6.93035e-81
ATP6V1B1	-6.52964	1.00182	-22.5876	1.19921e-82	8.54816e-81
RELT	2.1314	2.71924	22.5838	1.25613e-82	8.91065e-81
CACNA2D2	-2.35863	1.12365	-22.5786	1.33962e-82	9.45719e-81
GATA3	-3.97728	2.64444	-22.5579	1.73106e-82	1.21621e-80
TMEM74B	3.28424	1.82879	22.5111	3.08294e-82	2.15571e-80
ESM1	3.78366	7.19111	22.5106	3.10188e-82	2.15867e-80
MCM10	2.61639	0.503132	22.5095	3.14706e-82	2.17979e-80
PPP1R1B	-4.70096	-1.9355	-22.5	3.53746e-82	2.43869e-80
SLC16A1	2.38126	6.11296	22.4744	4.84865e-82	3.32699e-80
INPP5J	-4.89638	1.27928	-22.4676	5.27436e-82	3.60227e-80
IL2RB	3.20184	4.09717	22.45	6.55571e-82	4.45667e-80
HADH	-1.71335	5.64736	-22.438	7.60178e-82	5.13171e-80
SPTBN2	-6.18492	2.37321	-22.4378	7.61859e-82	5.13171e-80
MYO1F	2.68041	4.73001	22.4373	7.66919e-82	5.14221e-80
UHRF1	2.95588	1.60676	22.4267	8.73936e-82	5.83313e-80
VEGFA	3.33283	10.0275	22.4162	9.94349e-82	6.6068e-80
AK3	-1.49562	6.1488	-22.4126	1.03985e-81	6.87797e-80
EGLN3	4.21496	8.26137	22.407	1.11418e-81	7.33661e-80
MRAP2	-4.12375	-1.2204	-22.3938	1.31242e-81	8.60341e-80
AMPH	-3.36863	-0.217007	-22.393	1.32458e-81	8.64452e-80
NPHS2	-7.21255	-2.15475	-22.3713	1.73068e-81	1.12448e-79
PRDM1	2.32937	4.80487	22.3563	2.08289e-81	1.34736e-79
OLFM4	-5.08535	-2.14514	-22.347	2.33804e-81	1.50578e-79
AKAP3	-2.34367	0.287132	-22.3146	3.48681e-81	2.23582e-79
TMIGD3	3.08459	3.38816	22.3025	4.04542e-81	2.58274e-79
S100A2	-4.11429	1.94139	-22.2944	4.468e-81	2.84018e-79
TYMP	3.07812	6.09227	22.2839	5.0866e-81	3.21947e-79
TYMS	2.19406	4.48118	22.2806	5.30117e-81	3.34087e-79
DDN	-4.9707	-1.61294	-22.2468	8.04081e-81	5.04578e-79
C1orf226	-3.22755	1.68536	-22.244	8.32299e-81	5.20063e-79
CFAP74	3.09428	-0.461893	22.2269	1.02815e-80	6.3972e-79
PCDH9	-3.96323	1.00147	-22.2153	1.1865e-80	7.35131e-79
SDS	4.08374	2.72164	22.2142	1.20169e-80	7.4141e-79
RIMBP2	-3.97209	-1.1165	-22.1943	1.53609e-80	9.43761e-79
MECOM	-2.86273	5.22973	-22.1769	1.90471e-80	1.16536e-78
UXS1	-1.3096	5.75689	-22.1763	1.9174e-80	1.16826e-78
ARRB2	1.50147	5.6958	22.1704	2.06256e-80	1.25151e-78
MYO3B	-5.33462	0.344729	-22.1681	2.12159e-80	1.28203e-78
NIPAL1	-3.60514	1.20491	-22.1625	2.27227e-80	1.36599e-78
RNF150	-3.64111	3.1618	-22.1623	2.27913e-80	1.36599e-78
SMIM5	-4.64983	0.932462	-22.16	2.34568e-80	1.40016e-78
FAM222A	-3.11591	1.32942	-22.1315	3.331e-80	1.98026e-78
EDA2R	2.3053	3.8034	22.1252	3.60175e-80	2.13259e-78
MTCP1	2.93528	2.51456	22.1147	4.09755e-80	2.4164e-78
HLA-F	2.36296	6.8104	22.1056	4.58463e-80	2.69283e-78
ERBB4	-5.89868	0.501686	-22.0907	5.50575e-80	3.22097e-78
PRKAR2B	-2.28959	2.76494	-22.0737	6.79486e-80	3.95935e-78
PAPPA	-3.77473	2.17547	-22.0618	7.86235e-80	4.56327e-78
CYP2B6	-5.18657	-1.92064	-22.0384	1.04978e-79	6.06887e-78
PTPRE	1.78772	5.06599	22.032	1.13563e-79	6.53943e-78
SRGAP3	-2.49938	2.45427	-22.015	1.3994e-79	8.0269e-78
RHBG	-6.38855	-1.72616	-22.0094	1.50012e-79	8.57114e-78
CEL	-4.0889	-0.841888	-22.0057	1.57026e-79	8.93709e-78
F11	-5.57037	-0.433955	-21.9516	3.05594e-79	1.73256e-77
NOS1AP	-3.13634	-0.343007	-21.9429	3.40086e-79	1.9207e-77
LAIR1	2.85679	4.84824	21.9231	4.33801e-79	2.44059e-77
KLRD1	2.49508	2.36382	21.9073	5.27141e-79	2.9544e-77
CHL1	-4.79734	1.85591	-21.8478	1.09643e-78	6.12168e-77
PAQR7	-1.63741	4.79008	-21.845	1.1348e-78	6.31192e-77
CCNI2	-2.83913	-0.620066	-21.8219	1.50757e-78	8.35364e-77
E2F1	2.34199	2.2564	21.8149	1.64444e-78	9.07781e-77
SLC7A13	-5.15991	-2.69717	-21.8058	1.83939e-78	1.01159e-76
TMEM178A	-3.63912	1.31199	-21.8037	1.88719e-78	1.03401e-76
NNMT	4.56748	8.51152	21.8008	1.95563e-78	1.06753e-76
KLK7	-4.781	-2.86705	-21.7952	2.09395e-78	1.1388e-76
CPAMD8	-2.92978	2.98275	-21.7878	2.29356e-78	1.24276e-76
TMEM61	-5.33681	-1.9427	-21.7663	2.99032e-78	1.61434e-76
PIK3R6	3.09883	1.45159	21.7645	3.05754e-78	1.64457e-76
LCP2	2.24908	5.2871	21.7364	4.32009e-78	2.31519e-76
MELK	2.7635	1.29264	21.7131	5.74952e-78	3.07004e-76
LYPD6B	-5.28167	-1.4424	-21.7025	6.5489e-78	3.4842e-76
CDC45	2.61877	0.834083	21.6981	6.91616e-78	3.66632e-76
SCD	3.37006	8.13484	21.6689	9.8983e-78	5.2283e-76
NUSAP1	2.25319	3.88677	21.6562	1.15685e-77	6.08861e-76
STAC3	2.24939	1.70465	21.6501	1.24787e-77	6.5442e-76
COL23A1	5.44728	6.45637	21.6436	1.35157e-77	7.06277e-76
DGKD	2.06928	5.25075	21.629	1.61676e-77	8.41863e-76
CCNA2	2.41178	2.16251	21.5829	2.85086e-77	1.47922e-75
PRSS22	-4.69997	-2.13382	-21.5824	2.8683e-77	1.48303e-75
SUSD4	-4.58699	1.14966	-21.5562	3.95677e-77	2.03864e-75
USP46	-1.34319	4.00732	-21.5525	4.13928e-77	2.12522e-75
CD70	6.68688	3.76462	21.5423	4.69319e-77	2.40122e-75
ASB15	-4.23648	-2.69629	-21.5209	6.10571e-77	3.11306e-75
TRPM2	2.76274	3.33771	21.4896	8.95893e-77	4.55201e-75
CAV2	1.98096	7.0047	21.4891	9.0239e-77	4.56921e-75
CD40	1.84187	5.47659	21.4674	1.17703e-76	5.93937e-75
PHKA2	2.16984	6.77252	21.4347	1.75803e-76	8.84072e-75
DPEP2	2.33472	2.14452	21.4269	1.93538e-76	9.69937e-75
LILRB4	3.27912	3.7823	21.4014	2.64773e-76	1.32242e-74
IGSF6	2.75693	3.81854	21.3987	2.73705e-76	1.3624e-74
TYROBP	2.80187	5.80707	21.3932	2.92619e-76	1.45163e-74
SLC52A3	-3.72935	1.29474	-21.3906	3.02282e-76	1.49452e-74
E2F2	2.61413	0.559765	21.3791	3.47826e-76	1.71392e-74
IKBIP	1.82111	5.4726	21.3607	4.36169e-76	2.14204e-74
MTOR	-1.13083	5.73595	-21.3555	4.64695e-76	2.27453e-74
EFHD1	-2.92318	5.5185	-21.3375	5.79951e-76	2.82923e-74
DCAF11	-1.14449	6.14816	-21.3372	5.81982e-76	2.82974e-74
ENO2	3.2628	6.90937	21.3117	7.95533e-76	3.85531e-74
ADAP2	1.9619	4.37373	21.2882	1.0609e-75	5.12443e-74
FGF1	-3.80087	2.70541	-21.2873	1.07351e-75	5.16832e-74
FAM111B	2.62521	1.61244	21.2803	1.16936e-75	5.61141e-74
SHMT2	1.9635	7.41686	21.2671	1.37519e-75	6.5776e-74
RAB11FIP4	-2.1024	3.94765	-21.2663	1.388e-75	6.61733e-74
NPTX2	6.72495	5.05574	21.2305	2.15324e-75	1.02324e-73
RAB25	-6.45804	-0.602963	-21.2243	2.32342e-75	1.09928e-73
SLC16A5	-3.0385	2.85431	-21.2241	2.32821e-75	1.09928e-73
SUCLG1	-1.66667	6.43466	-21.2089	2.80613e-75	1.32068e-73
SLC9A2	-5.84931	-0.741624	-21.2055	2.92657e-75	1.37296e-73
LAT2	2.28583	3.65388	21.1962	3.28003e-75	1.53388e-73
EPB41L5	-1.88044	5.01718	-21.1944	3.35245e-75	1.56278e-73
SLC37A2	2.85396	3.68216	21.1895	3.56014e-75	1.65434e-73
GAS2L3	3.22693	4.6848	21.1846	3.78041e-75	1.75115e-73
TAP1	1.86108	7.02012	21.1404	6.49906e-75	3.00101e-73
TFCP2L1	-5.92283	3.13891	-21.1369	6.78551e-75	3.12346e-73
PLCL1	-2.9001	4.28004	-21.1334	7.08028e-75	3.24896e-73
RASD2	3.12282	3.19749	21.115	8.87033e-75	4.05769e-73
GNLY	3.27531	2.84281	21.1101	9.41849e-75	4.29506e-73
ANXA9	-2.04424	3.39939	-21.1034	1.02255e-74	4.64866e-73
ADM	2.85653	7.12951	21.09	1.20462e-74	5.45944e-73
L1CAM	-5.62587	1.99558	-21.0732	1.47906e-74	6.68262e-73
LILRB2	2.42862	3.43786	21.0593	1.75439e-74	7.9023e-73
NOS1	-4.25044	-0.387788	-21.0536	1.88181e-74	8.45028e-73
TAPBP	1.57355	8.42513	21.0308	2.48645e-74	1.11314e-72
FOXC1	-2.26971	4.17073	-21.0224	2.75577e-74	1.22996e-72
STAMBPL1	2.38389	3.49378	21.0214	2.79128e-74	1.24204e-72
AGBL4	-2.57238	-0.528431	-21.0047	3.42152e-74	1.51787e-72
SASH3	2.70668	4.13088	20.9783	4.72962e-74	2.09186e-72
PRMT6	-1.31594	4.00529	-20.9762	4.84967e-74	2.13851e-72
RGS19	1.76118	3.68476	20.962	5.77533e-74	2.53907e-72
EZH2	1.87924	2.64715	20.9594	5.95633e-74	2.61083e-72
PSORS1C1	3.04509	2.05102	20.9575	6.09784e-74	2.6649e-72
TNNI1	-4.75306	-0.776779	-20.9378	7.76469e-74	3.38329e-72
TNFRSF10B	1.50625	6.45642	20.9331	8.21603e-74	3.56935e-72
ATP6V1C2	-3.38754	1.38174	-20.9303	8.50413e-74	3.68362e-72
CARMIL1	-1.52223	4.57521	-20.9256	9.00913e-74	3.89089e-72
TNFRSF4	3.11632	2.45796	20.9106	1.08231e-73	4.66059e-72
RUNX3	2.96073	4.01049	20.9088	1.10693e-73	4.75268e-72
BHLHE41	2.92471	6.58163	20.9042	1.17021e-73	5.00972e-72
TMEM30B	-4.22101	2.27642	-20.8774	1.62389e-73	6.93174e-72
BTK	2.48717	2.96816	20.8584	2.04976e-73	8.72426e-72
MYLK3	-3.13129	-0.692043	-20.8292	2.92787e-73	1.24257e-71
LGALS9	2.22142	5.2868	20.8238	3.12755e-73	1.32349e-71
KLHL6	2.75907	3.17884	20.813	3.57029e-73	1.5065e-71
PKMYT1	2.79579	0.696313	20.785	5.02812e-73	2.11556e-71
AREL1	-1.21948	5.0483	-20.7827	5.16865e-73	2.16847e-71
LRRC2	-4.61651	0.076642	-20.7693	6.08841e-73	2.54707e-71
ZNF395	2.49674	7.91732	20.7646	6.44807e-73	2.68987e-71
TSPAN8	-5.75632	0.394781	-20.7345	9.31459e-73	3.87466e-71
LYPD6	-3.71698	-0.95221	-20.7311	9.70853e-73	4.02712e-71
LY86	2.70775	3.12553	20.7292	9.93068e-73	4.10766e-71
KIF18B	3.18345	0.743371	20.7269	1.02136e-72	4.21284e-71
AVPR2	-3.76799	0.292386	-20.6944	1.51979e-72	6.25113e-71
ISG20	2.41427	3.40344	20.6927	1.551e-72	6.36171e-71
TCF21	-3.88728	1.81133	-20.6592	2.33504e-72	9.55091e-71
HCLS1	2.04275	5.97007	20.6402	2.94669e-72	1.20192e-70
C3	4.49228	9.66958	20.6173	3.89309e-72	1.58355e-70
CSF3R	2.82295	3.64559	20.6062	4.4598e-72	1.80905e-70
CADPS2	-1.63075	5.29031	-20.587	5.63745e-72	2.28045e-70
KLHL13	-2.41302	3.49554	-20.5727	6.70795e-72	2.70603e-70
DTL	2.41121	2.16583	20.5665	7.2388e-72	2.91218e-70
PDK1	1.93147	5.8031	20.5432	9.61471e-72	3.85744e-70
TBXAS1	1.82396	4.59872	20.5407	9.91293e-72	3.96625e-70
FCER1G	2.60335	5.04935	20.4988	1.65252e-71	6.5939e-70
SCN2A	-4.3829	-0.441509	-20.4926	1.781e-71	7.08733e-70
RNF149	1.31056	6.38216	20.4667	2.44354e-71	9.69757e-70
NDC80	2.20409	1.70845	20.4398	3.38968e-71	1.34162e-69
IDO1	3.89962	4.19789	20.3969	5.71745e-71	2.25686e-69
WIPF1	1.49671	6.4751	20.3955	5.81751e-71	2.2902e-69
EPM2A	-1.3973	2.99276	-20.3909	6.14868e-71	2.4141e-69
PML	1.21619	6.70263	20.3557	9.44134e-71	3.68714e-69
RGS1	3.47755	6.11768	20.3518	9.90079e-71	3.85632e-69
TACSTD2	-4.71772	3.80319	-20.3472	1.04763e-70	4.06969e-69
CRHBP	-4.18649	0.708386	-20.3374	1.17978e-70	4.57096e-69
ZNF503	-1.98363	4.0647	-20.3189	1.47707e-70	5.70772e-69
ATP6V0D2	-7.11145	0.387314	-20.3185	1.48499e-70	5.72325e-69
CASZ1	-2.14918	2.31669	-20.3156	1.53812e-70	5.91249e-69
VASH1	2.13217	5.39301	20.2972	1.9241e-70	7.37688e-69
FAM171A1	-2.22339	4.93217	-20.2912	2.06944e-70	7.91346e-69
PSMB8	1.5848	6.86592	20.2835	2.2737e-70	8.66746e-69
SEMA6D	-3.09324	3.25116	-20.2833	2.27842e-70	8.66746e-69
PDHB	-1.19851	5.58591	-20.2778	2.43578e-70	9.24213e-69
CD37	2.39925	4.36574	20.2731	2.57847e-70	9.75833e-69
NUDT4	-1.74998	5.43201	-20.2711	2.6427e-70	9.97567e-69
FATE1	3.11198	0.250181	20.2638	2.88744e-70	1.08716e-68
PLA2G7	3.66906	2.12248	20.2634	2.90149e-70	1.08965e-68
CD247	2.78626	2.93344	20.2538	3.26238e-70	1.22206e-68
FMN2	-4.08512	-2.01882	-20.2509	3.38122e-70	1.26335e-68
OSCAR	2.5728	1.7917	20.2419	3.77018e-70	1.40511e-68
SLC48A1	-1.45831	5.11044	-20.2353	4.0851e-70	1.51862e-68
MYO1G	2.86403	3.50006	20.2325	4.22684e-70	1.56735e-68
SLC7A8	-3.55693	4.46623	-20.2173	5.0845e-70	1.88063e-68
PLEKHD1	-3.39318	-1.36061	-20.2079	5.70029e-70	2.10309e-68
MYBL2	3.47788	1.71731	20.2073	5.74341e-70	2.11369e-68
KCNK13	-2.72198	1.01646	-20.2043	5.95601e-70	2.18645e-68
SSC4D	-2.56553	0.689537	-20.2024	6.09071e-70	2.23032e-68
VWA5B1	-4.40333	-2.06788	-20.2012	6.18705e-70	2.25997e-68
P2RY1	2.57463	3.41947	20.1963	6.56221e-70	2.39105e-68
WNK1	-1.43497	7.50707	-20.1922	6.90107e-70	2.50677e-68
NLRC5	2.10113	5.38918	20.192	6.91394e-70	2.50677e-68
THEMIS2	2.25155	4.82959	20.1682	9.23602e-70	3.34044e-68
CROT	-1.29265	4.19908	-20.1526	1.11582e-69	4.02572e-68
KIF4A	2.35928	1.8151	20.1422	1.26662e-69	4.55859e-68
PALD1	1.94186	4.78322	20.1257	1.54795e-69	5.55747e-68
LDHA	1.72636	10.4519	20.1225	1.60788e-69	5.75857e-68
PLXDC1	2.69874	5.04956	20.1004	2.10383e-69	7.51645e-68
LDHB	-1.61768	8.81867	-20.0935	2.28723e-69	8.15185e-68
GRIK5	-4.54418	0.111543	-20.0781	2.75738e-69	9.80371e-68
SLC4A8	-2.31449	1.22015	-20.0746	2.87777e-69	1.02071e-67
FOXJ1	-4.33143	-1.52394	-20.062	3.35216e-69	1.1861e-67
ANGPT2	3.2468	6.18778	20.0578	3.5309e-69	1.24634e-67
CNP	-1.18565	6.44374	-20.04	4.37773e-69	1.54155e-67
GTSE1	2.48304	1.23428	20.009	6.38127e-69	2.24169e-67
AMFR	-1.42192	7.07279	-20.0047	6.72524e-69	2.35688e-67
FMNL1	2.29637	4.68591	19.9975	7.33611e-69	2.56484e-67
AHNAK2	3.92156	5.9746	19.9957	7.50131e-69	2.61637e-67
CD68	2.88965	1.31303	19.9927	7.77226e-69	2.70445e-67
KCTD1	-2.28207	3.42754	-19.9655	1.08189e-68	3.75568e-67
PEG3	-2.63644	2.22997	-19.9646	1.09362e-68	3.78745e-67
AEN	1.40124	5.00331	19.9553	1.22379e-68	4.22825e-67
PDE1A	-3.32141	4.15965	-19.9198	1.88094e-68	6.48351e-67
ADAMTS7	2.38575	3.26716	19.9074	2.18805e-68	7.52443e-67
PRF1	2.81114	4.04064	19.869	3.48433e-68	1.19542e-66
IGFBP3	3.42896	10.4321	19.864	3.70257e-68	1.26733e-66
NKD1	-3.24127	-0.118066	-19.8595	3.90728e-68	1.33429e-66
DPP6	-4.58377	-0.811941	-19.848	4.48929e-68	1.52948e-66
MS4A7	2.57363	5.42388	19.8321	5.44517e-68	1.8482e-66
SLC25A33	-1.78229	2.4105	-19.832	5.44995e-68	1.8482e-66
SELPLG	2.33485	4.51532	19.8184	6.42877e-68	2.17512e-66
SLC14A2	-4.69796	-1.60369	-19.793	8.74408e-68	2.95168e-66
PLK2	2.17268	6.40466	19.7826	9.91954e-68	3.34079e-66
ARL4D	-3.31082	2.4962	-19.7739	1.10146e-67	3.7011e-66
SPI1	2.39727	4.5328	19.7602	1.3004e-67	4.35962e-66
C16orf89	-4.24357	0.682522	-19.7579	1.33637e-67	4.46998e-66
LZTS3	-2.59539	3.87771	-19.7534	1.41241e-67	4.71361e-66
ARHGAP25	1.73731	4.73125	19.7382	1.69757e-67	5.65242e-66
HCK	2.22018	4.21217	19.7306	1.85912e-67	6.17633e-66
NTNG1	-4.99377	-1.55022	-19.7203	2.10787e-67	6.9869e-66
TMEM155	3.76277	-0.291087	19.7193	2.13209e-67	7.05126e-66
FGD2	2.5996	3.31709	19.7142	2.26906e-67	7.4874e-66
ATG12	1.01407	5.28756	19.7131	2.29935e-67	7.57034e-66
ITGAD	3.6453	0.0758993	19.6896	3.05449e-67	1.0034e-65
ASF1B	2.28459	2.3034	19.6623	4.2467e-67	1.39193e-65
CDC6	2.23215	1.88356	19.6549	4.64692e-67	1.51972e-65
LMO3	-3.5826	0.211575	-19.6412	5.48111e-67	1.78855e-65
SEMA5B	3.72429	6.50044	19.6379	5.70749e-67	1.85829e-65
KRBA1	2.54658	5.44213	19.6135	7.66201e-67	2.48914e-65
SCNN1A	-4.81904	4.27779	-19.6093	8.05648e-67	2.61151e-65
CAV1	2.27819	7.59247	19.6084	8.15113e-67	2.63637e-65
ARHGDIB	1.65951	7.7334	19.5929	9.83074e-67	3.17263e-65
ADK	-1.16762	4.13216	-19.5872	1.05263e-66	3.38965e-65
TRADD	1.43801	5.11552	19.5858	1.0701e-66	3.43837e-65
PTPN13	-1.93009	5.50151	-19.5851	1.07899e-66	3.45936e-65
PDP2	-1.58011	3.64412	-19.569	1.31052e-66	4.19251e-65
ZFHX2	-1.82222	1.47959	-19.568	1.3272e-66	4.23665e-65
C1QB	2.9995	7.34065	19.5529	1.59331e-66	5.0751e-65
SALL3	-4.50277	-2.88551	-19.5335	2.01304e-66	6.39815e-65
GPSM3	1.94532	4.67585	19.5203	2.35976e-66	7.48394e-65
IL12RB1	2.49087	2.23373	19.5113	2.63178e-66	8.32867e-65
HOXB9	-4.51719	1.64393	-19.5095	2.68745e-66	8.48657e-65
FMO5	-2.65361	2.81049	-19.5093	2.69593e-66	8.49507e-65
NCAPG	2.45315	1.51491	19.5033	2.89807e-66	9.11249e-65
CYFIP2	-2.23201	7.59814	-19.5031	2.90526e-66	9.11558e-65
RASSF2	2.22342	5.32046	19.5027	2.91859e-66	9.13788e-65
HLA-A	1.66518	10.8021	19.499	3.05197e-66	9.53513e-65
RALGPS1	-2.31045	2.6682	-19.4976	3.10545e-66	9.68161e-65
HJURP	2.88753	1.09863	19.4902	3.39409e-66	1.05591e-64
RASSF8	-1.59928	4.97395	-19.4781	3.92593e-66	1.21878e-64
TCEAL2	-5.11409	-1.35738	-19.4749	4.08073e-66	1.26416e-64
TUBB2B	-3.22991	0.747368	-19.4696	4.35257e-66	1.34554e-64
PCCB	-1.84783	4.87865	-19.4692	4.3701e-66	1.34812e-64
CLDN14	-3.06832	0.106592	-19.4634	4.69042e-66	1.4439e-64
TMCC1	1.72837	6.36367	19.4631	4.70672e-66	1.44589e-64
MAN1C1	-2.80791	3.56605	-19.4552	5.17451e-66	1.58627e-64
NR1I3	-2.20822	-0.641785	-19.4481	5.64191e-66	1.72595e-64
DLGAP5	2.70157	1.06184	19.4449	5.85965e-66	1.78884e-64
PCP4	-5.77227	-1.29207	-19.4314	6.89396e-66	2.09588e-64
MKI67	2.82829	3.77913	19.426	7.35688e-66	2.23199e-64
FCGR1A	3.01153	2.34734	19.4222	7.70815e-66	2.33374e-64
LST1	2.34665	3.73459	19.3956	1.06205e-65	3.20887e-64
MS4A6A	2.59252	5.80032	19.3899	1.13687e-65	3.4279e-64
PPP2R2B	-2.43596	1.31255	-19.3848	1.20894e-65	3.63772e-64
CEP55	2.61625	1.74408	19.3674	1.49047e-65	4.47567e-64
PSMB9	2.10273	5.7415	19.342	2.02524e-65	6.06912e-64
CA8	-3.57019	0.943972	-19.3392	2.09547e-65	6.26678e-64
MAP3K15	-3.96889	-0.637369	-19.3314	2.29987e-65	6.86409e-64
MRPL33	-1.06101	4.71332	-19.3281	2.39452e-65	7.13207e-64
TPX2	2.55428	3.19107	19.317	2.73459e-65	8.12849e-64
ACSL4	-1.51024	6.4206	-19.3094	2.99766e-65	8.89244e-64
PAFAH2	-1.06265	4.72811	-19.3081	3.04603e-65	9.01772e-64
ARRDC2	1.99995	6.05829	19.295	3.56589e-65	1.05355e-63
ACSF2	-2.73721	3.93396	-19.2802	4.26226e-65	1.25677e-63
SPTB	-2.86208	0.93002	-19.28	4.27303e-65	1.25742e-63
TBX21	2.48419	0.818257	19.2786	4.34082e-65	1.27481e-63
MAP6	-2.72727	1.89496	-19.2739	4.59614e-65	1.3471e-63
DISC1	1.69301	3.38604	19.2727	4.6633e-65	1.36406e-63
VAV1	2.469	3.33661	19.2716	4.72622e-65	1.37972e-63
AURKB	2.82145	0.829838	19.2699	4.82064e-65	1.40449e-63
ITGB2	2.53373	6.73563	19.2676	4.95643e-65	1.44119e-63
POLR3B	-1.2481	3.31429	-19.2478	6.29161e-65	1.82581e-63
ARL11	1.97472	1.29452	19.2361	7.2382e-65	2.09636e-63
ZAP70	3.05184	2.36645	19.2345	7.38515e-65	2.13472e-63
SIX4	-3.89919	-1.01227	-19.2282	7.96542e-65	2.29792e-63
C1QC	2.86387	7.08499	19.2258	8.19138e-65	2.35847e-63
ALDH6A1	-2.77711	5.90586	-19.2152	9.30676e-65	2.67437e-63
C1orf162	2.44471	4.4598	19.2086	1.00815e-64	2.89134e-63
CENPU	1.94095	2.31457	19.1992	1.12866e-64	3.23064e-63
GJC1	2.61402	4.7475	19.188	1.29081e-64	3.68759e-63
SOX11	4.32481	1.02825	19.184	1.35478e-64	3.86284e-63
ADGRV1	-3.07703	1.16337	-19.1716	1.57295e-64	4.47619e-63
FERMT3	2.18555	4.49453	19.1513	2.00582e-64	5.697e-63
NFAM1	2.16075	3.5739	19.1445	2.17724e-64	6.17192e-63
RFC2	1.08698	4.62964	19.1441	2.18701e-64	6.18769e-63
LGI2	-3.0058	1.91989	-19.143	2.21569e-64	6.25678e-63
NXPH4	4.0216	3.31054	19.1287	2.63209e-64	7.41835e-63
TNFSF9	3.64877	2.34482	19.1281	2.65276e-64	7.46229e-63
NAALADL2	-2.05794	2.73556	-19.1023	3.61245e-64	1.01396e-62
TJP3	-3.98372	0.618189	-19.1022	3.61833e-64	1.01396e-62
FAM219A	1.06436	5.03577	19.0997	3.73073e-64	1.04347e-62
SCN1B	1.9997	3.85755	19.0979	3.811e-64	1.06389e-62
YBX3	1.5135	7.94065	19.0975	3.83028e-64	1.06725e-62
ARHGAP9	2.54138	3.25033	19.0953	3.93159e-64	1.0934e-62
HSD11B2	-4.01336	5.37358	-19.0929	4.04566e-64	1.123e-62
TNFAIP8L2	2.33979	2.3568	19.0917	4.1065e-64	1.13773e-62
TROAP	2.89135	0.822084	19.0842	4.48969e-64	1.24156e-62
TCAIM	-1.0689	4.84553	-19.0802	4.71384e-64	1.30109e-62
CDT1	2.34653	2.01032	19.079	4.78172e-64	1.31735e-62
NKG7	3.35836	3.89982	19.0616	5.88788e-64	1.61906e-62
FUT11	1.51938	5.76265	19.0496	6.80045e-64	1.8665e-62
MAGI2	-1.67493	3.29421	-19.0456	7.13885e-64	1.95572e-62
CWH43	-5.52617	-0.927153	-19.043	7.36086e-64	2.01279e-62
ANKRD2	-4.43953	-0.691317	-19.0294	8.67284e-64	2.36714e-62
SREBF2	-1.27413	6.53382	-19.0275	8.86379e-64	2.41477e-62
GMFG	1.84431	4.79195	19.0251	9.12917e-64	2.48246e-62
PFKFB4	2.44782	4.38679	19.0006	1.22385e-63	3.32183e-62
MTMR10	-1.17549	5.93583	-18.9994	1.24179e-63	3.3643e-62
OPHN1	-1.63965	3.15904	-18.9959	1.29536e-63	3.50295e-62
SLA2	2.94028	1.71613	18.9874	1.43507e-63	3.87364e-62
BIRC5	2.74021	2.20247	18.9846	1.48319e-63	3.99617e-62
CENPK	2.00719	1.09886	18.9781	1.60248e-63	4.30968e-62
IL4R	1.47496	6.02639	18.9652	1.8723e-63	5.02612e-62
AGR2	-5.14235	-1.82705	-18.9616	1.95491e-63	5.23831e-62
LARS2	-1.53515	4.1106	-18.9515	2.20644e-63	5.90153e-62
TAF1D	1.44449	5.69428	18.9501	2.24352e-63	5.97892e-62
SLFN13	2.13605	5.06357	18.9491	2.26994e-63	6.03838e-62
LIPH	-4.92598	0.560585	-18.9395	2.54739e-63	6.76417e-62
BIN2	1.98513	3.69986	18.9376	2.60602e-63	6.90735e-62
HOMER1	-2.33095	2.50236	-18.9365	2.63814e-63	6.97989e-62
DLX5	3.03791	0.628498	18.9253	3.01769e-63	7.96973e-62
DEPTOR	-1.65574	4.82813	-18.9221	3.13726e-63	8.27065e-62
TMEM91	3.2795	4.62318	18.9208	3.1839e-63	8.37855e-62
PPP1R18	1.69074	6.10924	18.8996	4.1052e-63	1.07837e-61
REEP6	-3.0418	1.29357	-18.8955	4.31118e-63	1.13045e-61
DOC2A	5.05486	3.23789	18.8852	4.87923e-63	1.27712e-61
ESRP1	-6.08036	-0.338106	-18.8766	5.40537e-63	1.41232e-61
SKA3	2.13681	0.749884	18.8671	6.05632e-63	1.57959e-61
TMSB10	2.10292	9.83582	18.8607	6.53927e-63	1.70253e-61
SIGLEC9	2.30913	1.88307	18.857	6.83338e-63	1.77595e-61
SFXN2	-2.00724	3.88318	-18.8547	7.02799e-63	1.8233e-61
UPP2	-3.68217	0.00508337	-18.8445	7.93605e-63	2.05526e-61
LILRB3	2.35865	1.37896	18.8424	8.14454e-63	2.10553e-61
HOXD8	-1.86745	4.9815	-18.8329	9.11637e-63	2.35263e-61
PPM1K	-1.56135	4.45782	-18.822	1.03918e-62	2.67708e-61
BTN3A1	1.75272	6.01396	18.7942	1.44925e-62	3.72693e-61
ELMO1	1.78277	5.21191	18.7698	1.94074e-62	4.98213e-61
RAB7B	2.13076	2.18115	18.7631	2.10202e-62	5.38476e-61
PLPP4	-3.83583	-0.788992	-18.763	2.10491e-62	5.38476e-61
SLC6A17	-3.3032	-0.125992	-18.7269	3.2403e-62	8.27036e-61
CCDC88B	2.44375	3.57776	18.7268	3.24416e-62	8.27036e-61
PTPN4	-1.24959	4.5441	-18.7238	3.36182e-62	8.55546e-61
TOP2A	2.59784	3.86142	18.7117	3.8848e-62	9.86927e-61
CHSY3	2.28559	2.01316	18.7032	4.29822e-62	1.09007e-60
CDC25C	2.61571	-0.281862	18.699	4.51944e-62	1.1442e-60
PNCK	6.29501	4.47248	18.6956	4.70792e-62	1.18986e-60
CASP1	1.77993	4.58128	18.6776	5.83305e-62	1.47169e-60
DAG1	-1.18584	6.74815	-18.6758	5.9638e-62	1.5021e-60
MATK	2.33108	1.97808	18.6697	6.41431e-62	1.6128e-60
GZMH	3.00079	2.05863	18.6689	6.47081e-62	1.62423e-60
VWF	3.09247	9.38333	18.6658	6.71242e-62	1.682e-60
PDLIM1	1.70635	7.28018	18.6655	6.74422e-62	1.68709e-60
ASPM	2.86946	1.96286	18.6546	7.67672e-62	1.91709e-60
SLC25A35	-1.6948	2.15989	-18.6463	8.47961e-62	2.114e-60
CORO1A	2.59593	5.49515	18.6449	8.61744e-62	2.14472e-60
CTH	-1.90289	1.90206	-18.6406	9.07136e-62	2.25387e-60
PNP	-1.45043	6.08279	-18.6334	9.88872e-62	2.4528e-60
MPPED2	-3.08394	1.82531	-18.6203	1.15593e-61	2.86234e-60
GALNT3	-3.07442	2.29514	-18.5934	1.59262e-61	3.93705e-60
KSR2	-4.04707	0.219479	-18.5565	2.47371e-61	6.10488e-60
NAV2	-1.65427	4.90046	-18.5555	2.50156e-61	6.16324e-60
IRF2BPL	-1.39772	5.15878	-18.5536	2.56089e-61	6.29884e-60
PCLAF	2.22811	1.93828	18.537	3.11848e-61	7.65747e-60
OLFML2B	2.69378	5.37807	18.5217	3.74427e-61	9.17878e-60
GMPR	-2.73024	2.68481	-18.5151	4.04915e-61	9.90961e-60
CLEC4A	1.85234	1.69375	18.4807	6.09587e-61	1.48691e-59
LOXL2	2.87897	6.14742	18.4798	6.1608e-61	1.50025e-59
LSP1	2.47291	5.14826	18.4707	6.86618e-61	1.66925e-59
WSCD2	-3.66361	-1.06146	-18.4676	7.12771e-61	1.72997e-59
PRAM1	2.4041	1.65085	18.4658	7.27857e-61	1.76367e-59
C1QTNF6	2.12148	4.03696	18.4611	7.70049e-61	1.86283e-59
PAPPA2	-5.45267	0.74163	-18.4577	8.0123e-61	1.93507e-59
BUB1	2.54403	1.93365	18.4451	9.31706e-61	2.2465e-59
ST6GAL1	-2.30547	6.84356	-18.4421	9.65057e-61	2.3231e-59
NEIL3	2.64178	-0.523856	18.4404	9.84666e-61	2.36642e-59
TMC8	2.48771	3.69081	18.4358	1.04031e-60	2.49606e-59
PRELID2	1.91756	2.78124	18.43	1.11393e-60	2.66835e-59
DNAJC11	-1.20173	5.08166	-18.4295	1.12157e-60	2.68226e-59
SH3GL2	-5.40696	-0.805244	-18.426	1.16909e-60	2.79138e-59
PFKP	2.04888	8.61545	18.4211	1.23958e-60	2.95486e-59
C2orf15	-1.95519	0.797039	-18.4096	1.42075e-60	3.38124e-59
SELENBP1	-1.80314	5.17444	-18.408	1.44707e-60	3.43831e-59
PAG1	1.74689	5.34314	18.4042	1.51509e-60	3.59413e-59
FOXM1	2.39242	2.70946	18.3992	1.607e-60	3.80599e-59
CACNA2D3	-2.25756	0.970458	-18.399	1.61091e-60	3.80912e-59
KCNQ1	-2.11386	4.48374	-18.398	1.63093e-60	3.85026e-59
GAS1	-2.57482	1.68143	-18.3924	1.74261e-60	4.10105e-59
LPCAT1	2.34544	7.50606	18.3924	1.74275e-60	4.10105e-59
IL16	1.99909	4.25405	18.3767	2.10009e-60	4.93404e-59
C1QA	2.71333	7.15578	18.3741	2.16706e-60	5.08324e-59
CDH3	-3.85082	1.09042	-18.3593	2.58293e-60	6.04907e-59
P4HA1	1.63081	7.00578	18.3555	2.70048e-60	6.31431e-59
TNFRSF14	1.99004	6.69229	18.3527	2.79155e-60	6.51688e-59
CCNE2	1.57575	0.621122	18.3409	3.21316e-60	7.48922e-59
DNER	-5.28114	0.408367	-18.3284	3.72862e-60	8.67686e-59
GABARAPL1	-1.80247	6.77459	-18.3274	3.77143e-60	8.7626e-59
ACADSB	-1.94668	5.65417	-18.3132	4.46633e-60	1.03608e-58
IQGAP3	2.61543	2.51639	18.308	4.75081e-60	1.10033e-58
CLEC2B	2.14302	3.71739	18.3066	4.82981e-60	1.11686e-58
SIRPB2	2.29493	2.1834	18.2819	6.47308e-60	1.49451e-58
ZNF425	-1.20145	1.38887	-18.2809	6.55142e-60	1.51022e-58
CMTM4	-2.15074	5.80944	-18.2766	6.8903e-60	1.58585e-58
NCKAP1L	2.52964	5.14913	18.2752	7.00425e-60	1.60955e-58
LRP1B	-3.67767	-1.49906	-18.2745	7.06658e-60	1.62134e-58
EVL	1.60522	6.04925	18.2672	7.707e-60	1.76552e-58
CCSER1	-2.94926	0.89047	-18.2629	8.11002e-60	1.85495e-58
CNTN1	-5.47556	0.205787	-18.2553	8.87424e-60	2.02658e-58
DIO1	-4.55161	-0.213591	-18.252	9.23095e-60	2.10477e-58
N4BP2L1	1.33149	4.36559	18.2399	1.06524e-59	2.42512e-58
INSRR	-3.85925	-1.9534	-18.2375	1.09544e-59	2.49001e-58
MAGI3	-2.03894	3.53829	-18.2362	1.11288e-59	2.52277e-58
EPCAM	-3.3813	5.38328	-18.2362	1.11329e-59	2.52277e-58
KIF21B	2.22729	2.75455	18.2042	1.62598e-59	3.67887e-58
ACOT11	-2.3226	3.1461	-18.2011	1.68798e-59	3.81327e-58
SPARC	1.91497	10.975	18.1971	1.76794e-59	3.98778e-58
DIRAS1	-4.16065	-0.676606	-18.1964	1.78375e-59	4.01727e-58
GINS2	1.8986	2.21185	18.1936	1.84325e-59	4.14492e-58
CASP4	1.25017	5.67025	18.184	2.06619e-59	4.63912e-58
EYA4	-3.6132	0.804324	-18.1745	2.31276e-59	5.18483e-58
CLEC2D	2.33871	3.41591	18.1639	2.62067e-59	5.86615e-58
APOBEC3H	2.53146	0.300581	18.1523	3.00859e-59	6.72422e-58
DEF6	2.3228	3.27769	18.1483	3.15164e-59	7.03324e-58
CD86	2.40744	3.60668	18.1447	3.29205e-59	7.33543e-58
APEH	-1.33018	6.07805	-18.1232	4.24288e-59	9.43977e-58
HLX	2.36917	3.97933	18.1188	4.46811e-59	9.92582e-58
EHD2	2.27916	7.95981	18.1185	4.48729e-59	9.95337e-58
INPP5D	1.66635	5.4092	18.1156	4.64197e-59	1.02655e-57
NEXMIF	-4.34324	-0.718018	-18.1134	4.76701e-59	1.05261e-57
PARD3B	-1.46964	4.28371	-18.1057	5.22247e-59	1.15145e-57
LSAMP	-4.57966	-0.975002	-18.0854	6.63471e-59	1.45844e-57
DNASE1	-2.69988	3.67367	-18.0841	6.74089e-59	1.47957e-57
FCGR1B	2.49119	0.1156	18.078	7.24357e-59	1.58753e-57
IGSF10	-2.86144	-1.03085	-18.074	7.59391e-59	1.66183e-57
ACKR2	-2.46633	-0.171429	-18.0703	7.93779e-59	1.73366e-57
ITGAL	2.61066	4.80224	18.0702	7.94574e-59	1.73366e-57
CCDC186	-1.3397	4.80667	-18.0566	9.32776e-59	2.03218e-57
YPEL4	2.29361	0.770415	18.054	9.61532e-59	2.09172e-57
ZNF44	-1.31867	4.06956	-18.0538	9.63975e-59	2.09394e-57
ERP27	-3.64398	1.92095	-18.0497	1.01278e-58	2.19671e-57
FANCI	1.36596	3.4973	18.0391	1.14701e-58	2.48418e-57
AIF1L	-3.70585	6.75577	-18.0291	1.29082e-58	2.79152e-57
BRCA2	1.80689	1.95667	18.0279	1.31011e-58	2.82906e-57
ATP6V1H	-1.27278	5.62444	-18.0223	1.39946e-58	3.01758e-57
BBC3	1.72747	3.07652	18.0183	1.46625e-58	3.15696e-57
GZMA	3.10788	3.30197	18.0085	1.64735e-58	3.54169e-57
CAB39L	-1.65008	3.90395	-17.9815	2.26462e-58	4.86164e-57
GMIP	1.59674	4.04604	17.9693	2.61556e-58	5.60684e-57
FREM1	-4.80616	1.22394	-17.9681	2.65343e-58	5.67973e-57
CSTA	2.43675	1.33028	17.9621	2.84795e-58	6.08723e-57
HACD3	-1.56626	6.42012	-17.9586	2.96824e-58	6.33512e-57
FABP7	8.15137	4.12164	17.9515	3.22787e-58	6.87925e-57
CRACR2A	2.13006	1.76242	17.9489	3.32695e-58	7.08014e-57
SAMD3	2.41214	0.943836	17.9441	3.5216e-58	7.48353e-57
HK3	2.51798	1.88862	17.9344	3.949e-58	8.36754e-57
CSPG4	2.67021	6.62649	17.9195	4.70683e-58	9.95895e-57
SKA1	2.22183	0.115677	17.9156	4.93298e-58	1.04224e-56
SYP	-1.71811	1.29115	-17.9112	5.19453e-58	1.09593e-56
B4GALNT3	-3.2589	2.0176	-17.9099	5.27413e-58	1.11112e-56
SNX20	2.62811	2.71427	17.8994	5.96794e-58	1.25549e-56
PYHIN1	2.95652	1.36682	17.8725	8.19804e-58	1.72217e-56
CHST11	1.80657	5.10962	17.8704	8.40221e-58	1.76254e-56
APOBEC3G	2.20518	4.37654	17.8671	8.73802e-58	1.83037e-56
CD84	2.94596	4.25558	17.8637	9.08587e-58	1.90053e-56
GOLGA7B	3.23253	1.17162	17.8583	9.69309e-58	2.02466e-56
MPP5	-1.43873	5.38141	-17.856	9.95568e-58	2.07655e-56
KBTBD12	-3.82418	-2.30211	-17.8495	1.07506e-57	2.23917e-56
BTG2	-1.90281	6.91929	-17.8334	1.29951e-57	2.70284e-56
GAB3	1.61053	2.85334	17.8289	1.36973e-57	2.84485e-56
FCGR2A	2.07187	5.35323	17.8276	1.39025e-57	2.88339e-56
MCAM	2.11661	8.34397	17.8235	1.45911e-57	3.02194e-56
SUCLG2	-1.3174	6.11654	-17.8214	1.49649e-57	3.09499e-56
SLC25A25	-1.89931	4.00088	-17.8116	1.67913e-57	3.46784e-56
STAP1	-4.30977	-0.260599	-17.8077	1.75706e-57	3.6237e-56
SLC16A7	-3.07885	4.11593	-17.7973	1.98685e-57	4.09185e-56
CCL5	3.129	5.24868	17.795	2.04204e-57	4.19963e-56
ITPRIPL1	1.74378	1.04603	17.7873	2.23586e-57	4.5918e-56
ARHGAP24	-1.72888	6.03553	-17.7823	2.37043e-57	4.86137e-56
CST7	3.05124	3.1087	17.7699	2.74281e-57	5.61722e-56
KIAA1522	-1.49377	5.9542	-17.7625	2.99201e-57	6.11903e-56
XPNPEP2	-5.15443	0.940914	-17.7614	3.02941e-57	6.18691e-56
FDX1	-1.14736	4.67625	-17.7549	3.27172e-57	6.67248e-56
SORT1	-1.61992	6.85117	-17.7517	3.39794e-57	6.9203e-56
ESRRG	-4.04497	3.05785	-17.7501	3.46192e-57	7.04084e-56
MBOAT2	-1.70271	4.25013	-17.7449	3.68196e-57	7.47799e-56
MARVELD2	-2.71884	3.25857	-17.7441	3.71391e-57	7.53247e-56
CD244	2.32447	1.0141	17.739	3.94427e-57	7.98864e-56
SOSTDC1	-4.95542	0.572921	-17.7377	4.00739e-57	8.1053e-56
PIMREG	2.37158	0.436878	17.7296	4.40437e-57	8.89598e-56
NCAPH	2.0155	1.13668	17.7284	4.46896e-57	9.01404e-56
GBP2	1.92263	6.78616	17.7264	4.57384e-57	9.21293e-56
CDKN2B	1.98643	3.35313	17.7242	4.69691e-57	9.44786e-56
RRM2	2.54917	3.04083	17.7171	5.10295e-57	1.02506e-55
SH3BP2	1.65978	7.16425	17.7163	5.15006e-57	1.03311e-55
PLOD3	1.32957	6.70999	17.7129	5.36382e-57	1.07452e-55
PRDX4	1.38948	6.35047	17.7112	5.47101e-57	1.0945e-55
CNTD2	-3.25496	-1.97391	-17.7058	5.8243e-57	1.16201e-55
BTN3A2	1.89293	6.5743	17.6926	6.80537e-57	1.3559e-55
RASGRP4	1.87204	1.53067	17.6837	7.55871e-57	1.50396e-55
LTB4R	2.26059	3.12071	17.6786	8.01794e-57	1.59317e-55
WAS	2.23884	3.68882	17.6671	9.17651e-57	1.82062e-55
BAX	1.21742	5.47239	17.6613	9.8225e-57	1.94385e-55
LPAR5	2.23596	2.41777	17.6595	1.00416e-56	1.98454e-55
SYNJ2BP	-1.31899	5.63841	-17.6467	1.16637e-56	2.30202e-55
UBE2C	2.92741	1.77606	17.6429	1.22026e-56	2.40513e-55
AOAH	2.46435	3.90909	17.6349	1.33993e-56	2.63747e-55
ARHGAP15	1.83672	3.62424	17.6344	1.34746e-56	2.64875e-55
GRAMD1A	1.27724	5.93341	17.6288	1.43934e-56	2.82556e-55
GPD1L	-1.89796	4.76118	-17.6251	1.50342e-56	2.94742e-55
CKAP2L	2.3397	0.998343	17.6207	1.58259e-56	3.09849e-55
SLC47A2	-3.91827	1.05709	-17.6201	1.59398e-56	3.11664e-55
CPNE6	-3.54447	-2.87277	-17.6168	1.65735e-56	3.23625e-55
PFKFB2	-2.36018	4.12665	-17.6158	1.67603e-56	3.26838e-55
BMPR1B	-5.35538	0.310123	-17.6139	1.71342e-56	3.33685e-55
SGPP1	-1.36109	5.0424	-17.6073	1.85256e-56	3.60305e-55
ENPP3	5.10216	6.84535	17.6026	1.95683e-56	3.80081e-55
KCNJ13	-4.62799	-1.25737	-17.6023	1.96504e-56	3.81172e-55
POMGNT2	-1.13773	3.96342	-17.5745	2.72017e-56	5.26952e-55
SFXN3	1.26294	6.24388	17.5724	2.78987e-56	5.39742e-55
DEPP1	2.32427	8.0064	17.5663	2.99656e-56	5.78967e-55
SYT10	-4.32551	-2.44873	-17.5518	3.54895e-56	6.84793e-55
BRIP1	2.04241	1.25216	17.5505	3.60581e-56	6.94853e-55
CYRIA	1.68414	4.02636	17.5441	3.8854e-56	7.47749e-55
BRCC3	-1.13874	3.84436	-17.5356	4.2936e-56	8.25225e-55
STK10	1.19511	5.65717	17.5343	4.35558e-56	8.36044e-55
DHRS11	-1.52967	2.8427	-17.5296	4.60471e-56	8.8271e-55
MS4A14	2.82795	1.26673	17.5286	4.65659e-56	8.91492e-55
CYTH4	2.1033	4.25301	17.5234	4.94916e-56	9.46269e-55
KIFC1	2.02886	2.03262	17.5154	5.43693e-56	1.03818e-54
TSPAN6	-1.28526	5.71399	-17.5137	5.54862e-56	1.05813e-54
NEK6	2.33964	6.55894	17.5088	5.87343e-56	1.11862e-54
BID	1.09867	4.50935	17.5045	6.17948e-56	1.17538e-54
MILR1	2.12843	1.89348	17.5018	6.37444e-56	1.2109e-54
SLC1A3	2.8377	3.77572	17.4954	6.86967e-56	1.30329e-54
SIGLEC1	2.82916	3.87466	17.4945	6.94515e-56	1.31591e-54
LHFPL2	2.00376	5.4391	17.4928	7.08457e-56	1.34059e-54
CENPH	1.39282	1.92891	17.4768	8.54001e-56	1.61392e-54
UNC13D	2.13129	3.40119	17.4767	8.552e-56	1.61411e-54
IFNGR2	1.08966	6.66758	17.4742	8.80721e-56	1.66014e-54
HPCAL4	-4.13598	-1.14029	-17.4736	8.87377e-56	1.67054e-54
EMX1	-2.88567	3.566	-17.4709	9.14964e-56	1.72027e-54
CALML3	-3.87142	-2.61328	-17.4703	9.2235e-56	1.73194e-54
BATF	2.86171	1.01768	17.4683	9.43577e-56	1.76954e-54
EMILIN2	1.733	4.14319	17.4639	9.93379e-56	1.86056e-54
DGKZ	1.27871	6.10246	17.4634	9.99047e-56	1.86879e-54
TMEM140	1.37491	6.64362	17.4587	1.05527e-55	1.97145e-54
ITGA5	1.99678	7.29067	17.4413	1.2941e-55	2.41455e-54
ERO1A	1.42842	6.78278	17.4349	1.39479e-55	2.59913e-54
MAL	-5.09329	4.16464	-17.4302	1.47351e-55	2.74234e-54
MYO9B	1.16423	6.31279	17.4255	1.55669e-55	2.89348e-54
RASSF10	-3.77872	-0.415281	-17.4207	1.64665e-55	3.05682e-54
ACAD8	-1.08652	4.68771	-17.4132	1.79695e-55	3.33162e-54
TBC1D24	-1.43577	4.10403	-17.4107	1.85104e-55	3.42758e-54
CD96	2.7692	2.88979	17.4	2.09644e-55	3.87709e-54
FAM163A	2.75571	-0.0873419	17.3975	2.1604e-55	3.99035e-54
MAB21L4	-4.76343	-1.30169	-17.3967	2.17901e-55	4.01966e-54
TNFSF13B	2.59715	3.34297	17.3961	2.19364e-55	4.04159e-54
IFFO1	1.72584	4.29675	17.3831	2.55536e-55	4.70212e-54
IL10RA	2.3413	5.15868	17.3791	2.67768e-55	4.92103e-54
COL4A5	-2.89171	3.10548	-17.3777	2.72222e-55	4.99663e-54
USP53	-1.48944	5.08592	-17.3574	3.45049e-55	6.32546e-54
ACAA1	-1.35836	5.66495	-17.3565	3.48678e-55	6.38403e-54
PDHA1	-1.20631	6.28886	-17.3489	3.8102e-55	6.9675e-54
CYP17A1	-4.1925	0.387657	-17.3329	4.59034e-55	8.38365e-54
HMOX1	2.75636	7.59377	17.3286	4.82465e-55	8.79407e-54
LILRA6	2.34853	0.625028	17.3286	4.82704e-55	8.79407e-54
CD2	3.19693	3.65494	17.3264	4.94964e-55	9.00626e-54
CPEB3	-1.39288	3.35219	-17.3167	5.54334e-55	1.00741e-53
SVOPL	-3.90035	-2.00382	-17.3019	6.58954e-55	1.19605e-53
HAPLN3	2.37448	2.77995	17.297	6.97772e-55	1.26495e-53
TRPA1	3.75811	1.68379	17.2927	7.33568e-55	1.3282e-53
BTBD16	3.26259	0.837225	17.2888	7.67447e-55	1.38783e-53
TESPA1	2.63252	1.65893	17.2852	8.00551e-55	1.44591e-53
PROZ	-3.50798	-2.00913	-17.2714	9.40027e-55	1.69574e-53
APBB1IP	2.80703	5.23624	17.269	9.66633e-55	1.7416e-53
ZNF469	2.09958	2.00162	17.2676	9.83202e-55	1.76928e-53
HSPB7	-3.83894	1.56272	-17.2644	1.02044e-54	1.83404e-53
IL10RB	1.02761	5.43329	17.2581	1.09858e-54	1.97207e-53
CARD16	1.83341	2.95933	17.2466	1.25581e-54	2.25156e-53
CKLF	1.1399	2.54106	17.2442	1.29159e-54	2.31289e-53
KIF14	2.40482	0.433504	17.2301	1.52091e-54	2.71691e-53
SQOR	1.23628	5.65531	17.2281	1.55792e-54	2.77964e-53
RHOH	2.5869	2.14148	17.2191	1.72865e-54	3.08052e-53
BCL9	-1.08268	4.40999	-17.2168	1.7757e-54	3.16053e-53
GPAT3	-3.10387	3.71338	-17.2043	2.05468e-54	3.65265e-53
SNX33	1.26571	6.53598	17.2025	2.09759e-54	3.72442e-53
PTTG1	2.30463	2.19655	17.2012	2.13078e-54	3.77879e-53
BAZ1A	1.23315	4.95893	17.1889	2.45858e-54	4.35487e-53
PPM1H	-2.39492	3.8654	-17.1865	2.52825e-54	4.47288e-53
STAT4	1.88635	2.16792	17.1826	2.64387e-54	4.6718e-53
CAND2	-2.0384	1.43072	-17.1818	2.6691e-54	4.7107e-53
TNS4	-3.1275	-0.777673	-17.18	2.72569e-54	4.80481e-53
PLXNB1	-1.53452	6.11954	-17.1784	2.77664e-54	4.88874e-53
DPP9	1.34795	6.2066	17.1721	2.98982e-54	5.2578e-53
DEPDC1	2.46333	0.732641	17.1707	3.03755e-54	5.33533e-53
GPM6B	-2.35048	2.0062	-17.1644	3.26711e-54	5.73169e-53
SLC6A3	6.88642	4.99555	17.1636	3.30007e-54	5.7826e-53
EBI3	2.29245	2.01012	17.1619	3.36534e-54	5.88994e-53
IKZF1	2.39022	4.14964	17.1615	3.38182e-54	5.91173e-53
ZHX3	-1.28688	6.11419	-17.1459	4.05189e-54	7.07466e-53
ATP5F1A	-1.35279	8.76106	-17.1399	4.3456e-54	7.57847e-53
E2F8	2.64138	0.296071	17.1381	4.43773e-54	7.72997e-53
SOWAHA	-4.43587	0.0756284	-17.1362	4.53585e-54	7.89152e-53
ARHGAP30	2.06893	4.7763	17.1327	4.72488e-54	8.21067e-53
C1orf116	-4.68376	0.782318	-17.128	4.98859e-54	8.65868e-53
FASLG	3.0234	0.559744	17.1277	5.01078e-54	8.68694e-53
KCNJ12	-2.54515	0.919292	-17.127	5.04791e-54	8.74099e-53
CLEC7A	2.40844	3.33886	17.1254	5.14587e-54	8.90012e-53
CD72	2.38284	2.26305	17.1227	5.30981e-54	9.17285e-53
ANGPTL1	-3.74728	1.12461	-17.1126	5.96606e-54	1.02944e-52
CR2	-4.1044	-1.69282	-17.1104	6.12285e-54	1.05526e-52
HVCN1	1.41155	3.19572	17.1075	6.33253e-54	1.09012e-52
MPC1	-1.70101	5.3569	-17.1062	6.43004e-54	1.10561e-52
CTSW	2.95278	3.0082	17.1002	6.89665e-54	1.18445e-52
PVALB	-5.97892	-1.21034	-17.0936	7.44497e-54	1.27713e-52
NLRC4	1.78385	1.8314	17.0865	8.07952e-54	1.38436e-52
PSTPIP1	2.65198	2.23093	17.0857	8.15601e-54	1.39584e-52
ABAT	-2.57147	4.4817	-17.0819	8.5225e-54	1.45686e-52
SUOX	-1.06746	5.26729	-17.0784	8.88297e-54	1.51672e-52
CENPA	2.40792	-0.307014	17.0681	1.00108e-53	1.70532e-52
IFI16	1.60702	6.45657	17.0576	1.13043e-53	1.92344e-52
NDUFS1	-1.24971	6.79698	-17.0438	1.32651e-53	2.25445e-52
LMX1B	-4.2226	-2.08014	-17.0358	1.45561e-53	2.47101e-52
SNRPN	-1.23702	5.98049	-17.0356	1.45858e-53	2.47319e-52
HS3ST2	3.90655	0.991688	17.0348	1.47255e-53	2.49399e-52
HOXB6	-2.24996	3.16587	-17.0322	1.51686e-53	2.56607e-52
HAPLN1	4.17373	2.87951	17.029	1.57511e-53	2.66156e-52
CD6	2.45857	2.8582	17.0278	1.59729e-53	2.69593e-52
FCRL6	2.45712	0.900312	17.0106	1.94999e-53	3.28744e-52
BMP1	1.84582	5.41546	17.0061	2.05525e-53	3.46093e-52
CNKSR1	-3.60463	0.0959477	-16.9975	2.26899e-53	3.81648e-52
PLEKHO1	1.79996	5.32717	16.9961	2.30744e-53	3.87671e-52
FBXL8	1.75212	2.64155	16.9933	2.38181e-53	3.99709e-52
PLEKHB1	-2.93792	2.24173	-16.9918	2.42337e-53	4.06218e-52
TMEM131L	1.14018	4.30501	16.9838	2.65853e-53	4.45129e-52
TBX15	3.06858	1.57826	16.9837	2.66199e-53	4.45201e-52
PHYKPL	1.5508	5.93785	16.9792	2.8057e-53	4.68701e-52
MT1H	-5.49898	-0.496458	-16.977	2.87662e-53	4.80003e-52
EME1	1.96668	0.176158	16.9748	2.95077e-53	4.91817e-52
NCF4	2.04606	3.1043	16.9726	3.02866e-53	5.04228e-52
ANXA4	1.72433	9.18877	16.9723	3.03788e-53	5.05189e-52
ALAD	-1.14259	5.84506	-16.9684	3.18037e-53	5.28287e-52
DYNLL2	-1.04986	6.98134	-16.9639	3.34929e-53	5.5509e-52
RNF43	-2.87672	2.01204	-16.9635	3.3644e-53	5.56966e-52
GZMB	2.55095	1.90114	16.9577	3.59722e-53	5.94837e-52
DDIT4	2.19278	7.63413	16.9535	3.77969e-53	6.24307e-52
HSPA6	2.13166	2.01229	16.951	3.88914e-53	6.41665e-52
DTX1	-2.50049	2.07192	-16.946	4.12126e-53	6.79198e-52
EHBP1L1	1.47674	5.70222	16.9437	4.23222e-53	6.96702e-52
CCDC127	1.03572	5.27709	16.9431	4.26033e-53	7.00546e-52
ERBB2	-1.55846	7.04933	-16.9409	4.37144e-53	7.18012e-52
CLEC12A	2.75871	1.337	16.9232	5.3646e-53	8.79172e-52
CD33	2.01341	2.21795	16.9198	5.58402e-53	9.14111e-52
VSIG1	3.43415	0.935238	16.9155	5.86436e-53	9.58934e-52
AP1M2	-3.21627	3.39879	-16.9145	5.93495e-53	9.69397e-52
OR51E1	2.70804	2.39893	16.9046	6.6548e-53	1.08577e-51
CD48	2.46507	3.97279	16.8992	7.08585e-53	1.15481e-51
WNT7B	-4.21818	-1.47471	-16.897	7.26627e-53	1.1829e-51
PLAG1	-2.38671	0.378784	-16.8853	8.31784e-53	1.35259e-51
RNASET2	3.00188	7.03762	16.861	1.10225e-52	1.79042e-51
POU5F1	3.03228	4.14859	16.8588	1.12952e-52	1.83269e-51
JAK3	2.37253	4.40241	16.8568	1.15669e-52	1.87471e-51
NAPEPLD	-1.20122	4.81469	-16.8548	1.18345e-52	1.91596e-51
LDLRAD3	1.49879	4.15702	16.8542	1.19124e-52	1.92645e-51
FSTL4	-3.30454	-0.334517	-16.8509	1.23782e-52	1.99958e-51
CD300C	2.23906	1.11771	16.8485	1.27246e-52	2.05327e-51
SHISA2	-3.45361	0.188358	-16.8441	1.33948e-52	2.15905e-51
PTP4A3	1.80755	5.44448	16.843	1.3561e-52	2.18345e-51
CTNNAL1	-1.57556	4.58047	-16.8223	1.72304e-52	2.7712e-51
STX4	1.13372	5.68727	16.822	1.72923e-52	2.77813e-51
IFNAR2	1.15392	4.49216	16.8139	1.89711e-52	3.04451e-51
ZDHHC2	-2.09169	4.98698	-16.81	1.98639e-52	3.18429e-51
GLRX5	-1.17711	4.87103	-16.8002	2.22218e-52	3.55839e-51
MICU2	-1.00783	5.45098	-16.7972	2.30195e-52	3.68212e-51
MAP4K4	1.21433	7.06488	16.7939	2.39031e-52	3.81929e-51
TOP2B	-1.0095	6.54003	-16.7902	2.49479e-52	3.9819e-51
B2M	1.3313	11.7151	16.7866	2.60213e-52	4.14872e-51
UQCRFS1	-1.3668	5.73506	-16.7748	2.98105e-52	4.74255e-51
GM2A	1.28023	6.6756	16.7717	3.09082e-52	4.91186e-51
CTSV	-2.68073	0.302897	-16.7574	3.64167e-52	5.781e-51
PYGL	1.99408	5.81095	16.7523	3.8635e-52	6.11992e-51
KIF20A	2.4822	2.10836	16.7492	4.00468e-52	6.33671e-51
CLSTN2	-3.51519	2.60258	-16.7487	4.02637e-52	6.36418e-51
LZTS1	2.2802	4.93805	16.7464	4.13446e-52	6.528e-51
AKIRIN1	-1.12683	5.43252	-16.7384	4.53662e-52	7.15528e-51
CRTAM	2.84912	0.70324	16.7345	4.74345e-52	7.47348e-51
NR3C2	-2.44001	3.94259	-16.7318	4.89539e-52	7.7046e-51
HTRA4	3.21594	-0.563133	16.7313	4.92017e-52	7.73531e-51
DOCK2	2.4466	4.61034	16.7173	5.78085e-52	9.07872e-51
AP5M1	-1.16508	5.34302	-16.7144	5.97833e-52	9.37882e-51
RAP2B	1.24269	5.36936	16.7078	6.45099e-52	1.01095e-50
CLIC5	-3.40335	3.54162	-16.7073	6.49372e-52	1.01656e-50
MXD3	2.31579	1.6559	16.705	6.66797e-52	1.04273e-50
SLC24A2	-3.47123	-2.74645	-16.6824	8.64109e-52	1.34985e-50
S1PR5	2.29676	1.52437	16.6721	9.73452e-52	1.51904e-50
TBC1D4	-1.57869	5.75437	-16.6595	1.12497e-51	1.75176e-50
COL4A4	-2.49114	4.50035	-16.6561	1.17022e-51	1.82029e-50
PLK1	2.22589	1.82261	16.6488	1.27288e-51	1.97787e-50
ALOX15B	3.65565	0.651358	16.6454	1.32281e-51	2.05329e-50
KCNH3	-2.71356	-0.891038	-16.6428	1.36416e-51	2.11524e-50
RAB42	3.87705	3.39708	16.6397	1.41247e-51	2.18783e-50
ITGAM	2.09212	4.17132	16.6345	1.49948e-51	2.32016e-50
RDH10	-1.7789	5.33555	-16.6292	1.59416e-51	2.46407e-50
ZNF683	3.03598	0.47401	16.6123	1.93684e-51	2.98745e-50
IYD	-4.26362	0.495381	-16.6114	1.95699e-51	3.01537e-50
CD276	1.17903	6.01449	16.607	2.05862e-51	3.16863e-50
HSPB8	2.3564	7.38983	16.604	2.13047e-51	3.27579e-50
CALHM6	2.81257	2.91161	16.6005	2.21665e-51	3.40474e-50
RFX8	2.77559	-0.260228	16.5961	2.333e-51	3.57971e-50
RNF166	1.22468	4.19195	16.596	2.33637e-51	3.58114e-50
TRIM2	-2.19855	5.85722	-16.5875	2.57556e-51	3.94363e-50
LRRN2	-3.57442	1.76688	-16.5844	2.66977e-51	4.08364e-50
TGFBR3	-1.63661	5.51647	-16.5828	2.71871e-51	4.15417e-50
CHFR	1.07788	4.39188	16.5818	2.74845e-51	4.19524e-50
CTDSPL	-1.30643	5.94568	-16.5809	2.77916e-51	4.23771e-50
SPC24	2.12266	1.33348	16.5707	3.12158e-51	4.7549e-50
ADA	2.05945	3.11198	16.5703	3.13804e-51	4.77503e-50
KISS1R	5.27536	1.20066	16.5679	3.22644e-51	4.90445e-50
SPC25	2.06993	0.63037	16.563	3.41112e-51	5.17447e-50
EVI2A	2.17453	3.37263	16.5592	3.56346e-51	5.39998e-50
DACH1	-2.63963	2.54456	-16.5527	3.83933e-51	5.81204e-50
NCF1	2.3045	1.47228	16.5375	4.56996e-51	6.89674e-50
SYNE4	-3.22869	-0.365096	-16.5263	5.19646e-51	7.82614e-50
LIN52	-1.01277	3.30603	-16.5257	5.23407e-51	7.8747e-50
APOBEC3D	1.8751	2.42074	16.5255	5.24838e-51	7.88814e-50
NPHS1	-5.05135	-0.818265	-16.5196	5.61223e-51	8.42637e-50
CD4	1.87185	6.25029	16.5078	6.43065e-51	9.64532e-50
CCND1	2.07281	9.19734	16.5047	6.657e-51	9.97463e-50
FBN3	-4.30874	-1.95526	-16.5045	6.67858e-51	9.99676e-50
DTX2	1.25163	3.5883	16.5021	6.86463e-51	1.02648e-49
SCPEP1	-1.28723	5.95341	-16.5014	6.91949e-51	1.03363e-49
C5orf38	-3.65046	-1.06843	-16.496	7.36324e-51	1.09819e-49
IPO13	-1.06729	5.27223	-16.4959	7.36666e-51	1.09819e-49
MAP4K1	2.34335	2.71575	16.4868	8.17963e-51	1.21815e-49
POLQ	2.1765	0.347157	16.4579	1.13919e-50	1.6931e-49
CHP1	-1.03442	6.84667	-16.4559	1.16533e-50	1.7302e-49
THSD4	-2.36392	4.10488	-16.455	1.17687e-50	1.74557e-49
CD52	2.42375	3.94679	16.4396	1.40393e-50	2.08025e-49
RASA3	1.43753	5.09104	16.4326	1.52103e-50	2.25149e-49
THRB	-2.27399	3.64707	-16.4271	1.62096e-50	2.397e-49
FBXO2	-3.1559	1.60119	-16.4181	1.79549e-50	2.65241e-49
MMP25	1.9622	1.01666	16.4175	1.80947e-50	2.67038e-49
SMIM22	-3.8524	-1.20233	-16.4138	1.88595e-50	2.78045e-49
NPY5R	-2.84606	-0.393384	-16.4121	1.92281e-50	2.83195e-49
ABHD5	-1.00252	3.34214	-16.4112	1.94452e-50	2.86106e-49
ACSL6	-2.6823	0.919692	-16.4038	2.11591e-50	3.11012e-49
EVI2B	2.16334	4.16973	16.3994	2.2252e-50	3.26749e-49
PLCB2	2.1642	4.10586	16.3925	2.40705e-50	3.53099e-49
FYB2	-3.77141	-0.0337781	-16.3895	2.49254e-50	3.65274e-49
LGALS1	2.04063	7.55444	16.3886	2.51822e-50	3.68669e-49
CSNK1E	1.07783	6.54564	16.3841	2.65147e-50	3.8779e-49
EFNA3	2.19493	1.70227	16.3832	2.67681e-50	3.91107e-49
RIOX2	-1.3902	3.51735	-16.3827	2.6931e-50	3.93096e-49
NUAK2	-2.23438	4.37252	-16.3693	3.13975e-50	4.57836e-49
ZMYND15	1.6255	2.21736	16.3673	3.21251e-50	4.67981e-49
SERPINA4	-4.35767	-1.34329	-16.3574	3.59556e-50	5.23263e-49
RIN3	1.43219	5.03391	16.3475	4.02443e-50	5.85096e-49
CGN	-3.04769	3.68879	-16.3449	4.14756e-50	6.02401e-49
PLEK	2.33916	4.63145	16.3431	4.23441e-50	6.14408e-49
CXCR6	2.69854	2.09662	16.3416	4.30759e-50	6.24409e-49
RAPGEF3	-1.94435	4.67045	-16.3367	4.55713e-50	6.5928e-49
SLC12A5	2.11482	-0.201607	16.335	4.64507e-50	6.71341e-49
CRABP1	-3.97534	-2.80556	-16.3338	4.70928e-50	6.79951e-49
SLC38A3	-3.73513	-1.60701	-16.3259	5.15593e-50	7.4371e-49
DCXR	-2.03748	4.73306	-16.3212	5.4386e-50	7.83713e-49
RAD51	1.55168	0.94232	16.3208	5.4634e-50	7.86516e-49
SFXN5	-1.35385	4.02212	-16.3205	5.47892e-50	7.87978e-49
SYT1	-2.90121	-0.395197	-16.3137	5.92045e-50	8.50645e-49
DEGS2	-2.82318	1.535	-16.3109	6.11479e-50	8.77708e-49
RAP1GAP	-2.9542	5.24986	-16.3065	6.43149e-50	9.22266e-49
MCM5	1.06831	5.47757	16.2882	7.92566e-50	1.13542e-48
PGF	3.76005	5.83691	16.2876	7.98331e-50	1.14256e-48
CCL4	2.61008	3.29443	16.286	8.1222e-50	1.16131e-48
MMP11	2.11463	3.63204	16.2688	9.88339e-50	1.41175e-48
SLC9A3	-4.47363	2.75657	-16.2644	1.03922e-49	1.48299e-48
B4GALNT2	-4.95406	0.446751	-16.2561	1.14327e-49	1.62988e-48
OMA1	-1.00493	3.74716	-16.2501	1.22426e-49	1.74365e-48
GAPDH	1.39032	11.7572	16.2437	1.3162e-49	1.87278e-48
TRIP13	1.75629	1.9925	16.2422	1.33859e-49	1.9028e-48
TAGAP	2.02876	3.1158	16.2402	1.37033e-49	1.94603e-48
CHN2	-1.83153	2.74811	-16.2372	1.417e-49	2.01036e-48
MYO6	-1.30714	6.69212	-16.2235	1.65636e-49	2.34768e-48
OAT	-1.22878	5.66613	-16.2213	1.69876e-49	2.40546e-48
JAKMIP1	2.93978	0.00428346	16.2076	1.98476e-49	2.80773e-48
KIF13B	-1.57822	5.94539	-16.2058	2.02694e-49	2.86464e-48
TP73	2.43071	-0.223429	16.2038	2.07333e-49	2.92738e-48
ADGRE1	2.5212	1.19456	16.1908	2.40388e-49	3.39083e-48
SH3BGR	-1.20915	2.06567	-16.1892	2.44796e-49	3.4497e-48
FXYD5	1.80959	6.01815	16.1819	2.65955e-49	3.74428e-48
CORO7	1.46917	3.51834	16.1791	2.74594e-49	3.8622e-48
CSF2RA	1.94612	3.2629	16.1766	2.8276e-49	3.97325e-48
IL21R	2.46785	1.8337	16.1736	2.9244e-49	4.10534e-48
MSC	3.02803	4.29881	16.1701	3.04445e-49	4.26979e-48
HLA-DPB1	2.02058	8.46062	16.1698	3.05298e-49	4.27767e-48
CAMKK1	1.4231	3.73746	16.1678	3.12253e-49	4.36678e-48
NICN1	-1.07722	3.93635	-16.1626	3.31233e-49	4.62781e-48
TRIB3	2.78507	4.96991	16.1513	3.76728e-49	5.25843e-48
TBC1D10C	2.38949	2.80954	16.1388	4.3451e-49	6.05921e-48
GNA15	1.88289	2.4368	16.1353	4.51952e-49	6.29645e-48
SLAMF6	2.7399	2.45831	16.133	4.64159e-49	6.46039e-48
CD7	2.76695	2.22613	16.1325	4.66863e-49	6.49187e-48
OLFML2A	2.48653	6.65871	16.1306	4.7659e-49	6.62086e-48
NRP2	1.88754	5.92697	16.118	5.50549e-49	7.64108e-48
PLA2R1	-2.42679	3.58706	-16.1127	5.84197e-49	8.10043e-48
RASD1	-2.91477	4.81219	-16.1011	6.66761e-49	9.23652e-48
IGSF11	-3.36375	-0.788837	-16.0986	6.85585e-49	9.48834e-48
CCR5	2.82472	3.49365	16.0827	8.21934e-49	1.13647e-47
RASSF4	1.83616	7.21078	16.0823	8.25147e-49	1.13984e-47
FKBP10	2.59973	6.96701	16.078	8.66956e-49	1.19535e-47
EFHD2	1.37239	5.89361	16.078	8.66965e-49	1.19535e-47
C11orf21	2.40472	0.566715	16.0762	8.84809e-49	1.21881e-47
KCNE3	2.02557	5.97601	16.0756	8.90323e-49	1.22526e-47
SLAMF7	2.88803	3.4408	16.0643	1.01247e-48	1.39205e-47
SERPINH1	1.47998	7.5876	16.0515	1.17031e-48	1.60756e-47
ETV7	2.46159	2.61013	16.0483	1.21374e-48	1.66567e-47
CAVIN3	2.15565	5.12959	16.0412	1.31544e-48	1.80354e-47
SLC22A8	-5.95318	-0.106943	-16.0355	1.40336e-48	1.92229e-47
SLAMF8	2.64341	3.51868	16.0294	1.50441e-48	2.05878e-47
TICRR	2.01641	0.411445	16.0278	1.53091e-48	2.0931e-47
TNFSF14	3.2508	1.49225	16.017	1.73085e-48	2.36426e-47
MARCHF3	1.39434	1.80047	16.0104	1.8649e-48	2.545e-47
PRTG	-2.40267	0.771146	-16.0011	2.0733e-48	2.82677e-47
RAB37	1.87021	3.32719	15.9983	2.1399e-48	2.91487e-47
PLAT	-1.93238	5.56897	-15.993	2.27154e-48	3.09131e-47
GOT2	-1.16197	6.6241	-15.985	2.48655e-48	3.38079e-47
CAPN11	2.66359	0.198687	15.9767	2.73152e-48	3.70699e-47
EOMES	3.08495	1.73399	15.9745	2.80188e-48	3.79897e-47
STRA6	-3.66477	-0.56684	-15.9729	2.85247e-48	3.86399e-47
DNAJC5B	2.87017	-0.399019	15.9713	2.90369e-48	3.92975e-47
CLDN11	-2.73502	0.839386	-15.9658	3.09188e-48	4.18059e-47
CD3D	2.99962	2.46985	15.9572	3.40713e-48	4.60261e-47
MYH10	-1.98015	6.27566	-15.9473	3.80931e-48	5.14117e-47
FPR3	2.43856	4.57761	15.9462	3.8601e-48	5.20493e-47
APLN	2.49792	6.05184	15.9448	3.91947e-48	5.28014e-47
GBP5	3.07268	4.00767	15.9436	3.97226e-48	5.34635e-47
COL9A2	-2.70467	2.20883	-15.9374	4.2652e-48	5.73012e-47
DOK2	2.02904	2.9156	15.9282	4.72837e-48	6.34656e-47
LMBR1L	1.31481	4.74718	15.922	5.07145e-48	6.78843e-47
BCAM	-1.83591	7.80117	-15.92	5.19156e-48	6.94288e-47
PRC1	1.36904	3.44059	15.9124	5.65571e-48	7.55673e-47
PPP1R3G	1.9657	2.7872	15.9117	5.70236e-48	7.61213e-47
WASF3	-1.75709	3.12336	-15.911	5.74687e-48	7.66458e-47
CXCL9	3.35391	5.07342	15.9075	5.97808e-48	7.95849e-47
FDFT1	-1.02307	5.91637	-15.9058	6.09365e-48	8.105e-47
HROB	1.42401	0.834521	15.902	6.35998e-48	8.45158e-47
PBK	2.16624	0.832613	15.8995	6.5399e-48	8.68281e-47
CGNL1	-2.55475	6.43135	-15.8934	7.01028e-48	9.29052e-47
CCDC160	-2.75074	0.483591	-15.8842	7.77575e-48	1.02957e-46
UBASH3A	2.70762	0.877599	15.8822	7.95484e-48	1.05233e-46
OR2A4	3.44597	-1.08887	15.8812	8.04378e-48	1.06314e-46
AP3S1	1.02439	5.58812	15.8776	8.3761e-48	1.10607e-46
CORO2B	-2.67061	1.94784	-15.8599	1.02288e-47	1.34829e-46
AFAP1L2	-1.76919	4.75167	-15.8521	1.11814e-47	1.47121e-46
RELB	1.25498	4.49681	15.844	1.22399e-47	1.60905e-46
DOK1	1.24698	3.65685	15.8418	1.25561e-47	1.64914e-46
ANXA2R	1.87567	1.6732	15.8296	1.44104e-47	1.8893e-46
RAD54L	2.29014	0.847941	15.8233	1.54655e-47	2.02402e-46
MT1G	-5.25656	2.48516	-15.818	1.64214e-47	2.1453e-46
CD180	2.30459	2.30991	15.8163	1.67415e-47	2.18517e-46
GHITM	-1.04009	7.71772	-15.8071	1.85584e-47	2.42017e-46
TTYH3	2.03984	7.6212	15.8044	1.9149e-47	2.49277e-46
PTPN22	2.17873	1.99934	15.792	2.20034e-47	2.8618e-46
IKZF3	2.72598	3.37577	15.7879	2.30414e-47	2.99416e-46
ADAMDEC1	3.8686	0.862418	15.7878	2.3075e-47	2.99588e-46
PATL2	2.35355	0.934954	15.784	2.40981e-47	3.12594e-46
ICOS	2.93626	-0.12702	15.7815	2.47681e-47	3.20718e-46
ADGRE2	2.09233	3.06305	15.777	2.60737e-47	3.37327e-46
BCKDHB	-1.4132	4.11913	-15.7726	2.73851e-47	3.53982e-46
NEK2	2.20087	0.657726	15.7707	2.79768e-47	3.61312e-46
HPD	-4.8411	1.61046	-15.7698	2.82752e-47	3.64845e-46
GAPT	2.46545	2.00143	15.7683	2.87339e-47	3.70438e-46
PREX1	1.36238	6.36248	15.7683	2.87611e-47	3.70464e-46
NCF2	1.85985	3.84785	15.7671	2.9121e-47	3.7477e-46
SLC36A2	-5.09183	-1.05799	-15.7652	2.97596e-47	3.82654e-46
TOM1L2	-1.06126	6.02356	-15.7591	3.18946e-47	4.09747e-46
LRRN1	-2.97524	-1.36966	-15.7404	3.93494e-47	5.05076e-46
NUF2	1.96058	0.66024	15.7387	4.01324e-47	5.14677e-46
DLL4	2.23559	5.95597	15.7351	4.17516e-47	5.34975e-46
RAC2	2.23615	4.79138	15.7303	4.40992e-47	5.64562e-46
PLIN2	2.81797	9.15153	15.7254	4.66061e-47	5.96136e-46
PLXNA4	-2.99493	0.701732	-15.7135	5.3245e-47	6.8046e-46
CD160	1.68141	0.0738854	15.7117	5.43719e-47	6.94258e-46
SPHK2	-1.1391	3.60607	-15.7066	5.75485e-47	7.34181e-46
MYORG	-1.60824	4.31667	-15.7046	5.88706e-47	7.50396e-46
SLC5A2	-4.06111	-0.441404	-15.6977	6.3628e-47	8.10332e-46
DARS1	1.01652	7.45897	15.6865	7.2164e-47	9.18246e-46
PPP1R3C	1.86024	5.71122	15.6852	7.32078e-47	9.30721e-46
PRR11	1.91902	2.09694	15.6842	7.4024e-47	9.40285e-46
HLA-DQB1	2.38381	7.74005	15.6786	7.88203e-47	1.00034e-45
TMEM86A	-1.54691	3.7423	-15.6725	8.43951e-47	1.07017e-45
SPN	2.21183	3.82486	15.6655	9.13289e-47	1.15709e-45
KIAA1549L	-2.77932	0.127175	-15.6653	9.14997e-47	1.15826e-45
POU2F2	2.11161	3.00766	15.6641	9.27391e-47	1.17294e-45
ADRB1	-2.73984	-1.53479	-15.656	1.01601e-46	1.28392e-45
BATF3	2.03648	1.44305	15.6525	1.05695e-46	1.3345e-45
CDH16	-2.77647	7.71926	-15.646	1.1375e-46	1.43496e-45
ATP2C2	-2.74349	-0.594215	-15.6441	1.16128e-46	1.46372e-45
YEATS2	1.06443	5.69303	15.6414	1.19776e-46	1.5084e-45
KLK1	-5.48972	-1.45091	-15.6401	1.21519e-46	1.52904e-45
CDKN2C	1.51283	4.3261	15.6338	1.3038e-46	1.63632e-45
ITK	2.43806	2.55995	15.6306	1.35079e-46	1.69385e-45
FMNL3	1.23796	6.36381	15.6217	1.49285e-46	1.87039e-45
KCNMB2	-3.12405	-0.973648	-15.6212	1.50247e-46	1.88084e-45
ZBP1	2.55201	0.54383	15.6134	1.63962e-46	2.05079e-45
ICAM3	2.09862	0.99092	15.6116	1.67224e-46	2.0898e-45
HLA-C	1.30815	10.6037	15.6101	1.70141e-46	2.12445e-45
MAP3K9	-2.08452	2.08137	-15.6065	1.77053e-46	2.20888e-45
TNFRSF18	2.51537	-0.154972	15.5991	1.92513e-46	2.39971e-45
C3AR1	2.05391	4.17171	15.5969	1.9713e-46	2.45518e-45
SH3BP1	1.64589	3.26669	15.5933	2.0529e-46	2.55464e-45
PTGDR	2.15124	0.259125	15.5929	2.06351e-46	2.56567e-45
JAML	1.98016	3.76374	15.5916	2.09245e-46	2.59945e-45
NRL	-1.22915	0.658669	-15.5912	2.10277e-46	2.61006e-45
TFAP2A	-3.69924	1.09326	-15.5862	2.22356e-46	2.75767e-45
S100A14	-2.73947	1.34719	-15.5853	2.24545e-46	2.78246e-45
AJM1	1.89228	2.47482	15.5851	2.25123e-46	2.78492e-45
MOB3A	1.06868	6.13136	15.5789	2.41361e-46	2.98329e-45
ARHGEF6	1.19674	5.39889	15.5784	2.42526e-46	2.99517e-45
AC009779.4	1.78502	1.47227	15.5725	2.59225e-46	3.19871e-45
ATP8B3	3.15142	2.05316	15.5664	2.77641e-46	3.42307e-45
GZMM	2.20118	0.678912	15.5593	3.005e-46	3.7018e-45
ARHGAP11A	1.55137	2.47226	15.5532	3.21819e-46	3.9611e-45
TSPYL4	-1.08822	5.05149	-15.552	3.26086e-46	4.01026e-45
TRIM9	2.59457	3.35976	15.5495	3.35352e-46	4.12076e-45
ASPHD1	2.82398	2.86	15.543	3.60858e-46	4.43047e-45
PPP1R36	-2.75388	-0.814745	-15.5357	3.91519e-46	4.80289e-45
CENPM	1.91685	1.07748	15.5314	4.10477e-46	5.03126e-45
C7	-4.65904	5.44872	-15.5166	4.84707e-46	5.9312e-45
ACTRT3	-1.82643	0.379976	-15.5138	5.00173e-46	6.11535e-45
SLC30A2	-4.45303	-0.0355648	-15.5088	5.28701e-46	6.4534e-45
MYEOV	5.28983	2.03146	15.5021	5.69917e-46	6.95072e-45
MUC3A	3.13188	3.39058	15.4997	5.85282e-46	7.13218e-45
SERPINB9	1.39638	4.86918	15.4953	6.15124e-46	7.48962e-45
CD3E	2.84666	4.03333	15.4951	6.16054e-46	7.49472e-45
PAQR5	-2.00631	5.40382	-15.4914	6.42333e-46	7.80796e-45
CXCR3	3.00716	1.55579	15.4865	6.78936e-46	8.24607e-45
CCM2	1.06488	5.52028	15.4804	7.2614e-46	8.81209e-45
DIRAS3	-2.3851	0.835766	-15.4743	7.77933e-46	9.43284e-45
DUSP4	1.95231	3.6667	15.4664	8.49591e-46	1.02932e-44
CES4A	3.38212	3.69823	15.4653	8.59784e-46	1.04081e-44
GPRIN1	2.06306	1.92056	15.4649	8.6345e-46	1.04439e-44
PLEKHG2	1.64128	5.40468	15.4616	8.96005e-46	1.08288e-44
MYDGF	1.17986	6.2382	15.4404	1.1352e-45	1.36886e-44
CTSS	1.92568	6.88126	15.4404	1.13544e-45	1.36886e-44
IDI1	-1.02202	4.97956	-15.4368	1.1826e-45	1.42456e-44
FKBP11	1.78522	4.16289	15.4367	1.18404e-45	1.42511e-44
ABCD3	-1.0438	6.1244	-15.4314	1.25609e-45	1.5106e-44
CENPF	2.04342	3.16827	15.4231	1.37793e-45	1.65577e-44
SCIMP	2.01897	2.4288	15.4144	1.51743e-45	1.82042e-44
GMDS	-1.02153	3.78091	-15.4018	1.74633e-45	2.0899e-44
SLC29A2	-2.4249	1.87854	-15.3967	1.84834e-45	2.21018e-44
PHYHD1	-3.0832	2.44312	-15.3899	1.99518e-45	2.38382e-44
SLC13A3	-5.00223	1.85256	-15.3888	2.0198e-45	2.41128e-44
PTPRN	4.01079	0.635414	15.3876	2.04702e-45	2.44179e-44
HMGCR	-1.06867	5.08659	-15.3852	2.10065e-45	2.50373e-44
BAG1	-1.29515	5.86063	-15.3839	2.13199e-45	2.53902e-44
HMGN5	-1.18031	2.72465	-15.3813	2.19603e-45	2.61317e-44
TACC3	1.45494	3.85483	15.3786	2.26232e-45	2.68987e-44
PLXND1	1.5325	7.70788	15.3761	2.32652e-45	2.76397e-44
FANCA	1.73439	2.16978	15.3529	3.01338e-45	3.57419e-44
PADI2	-2.52679	3.54367	-15.3478	3.18844e-45	3.77573e-44
CAMK1D	1.25303	4.68496	15.3461	3.2472e-45	3.84222e-44
SLC24A4	1.56959	0.353871	15.3449	3.29147e-45	3.89146e-44
CD53	1.81139	5.59412	15.3425	3.38083e-45	3.9939e-44
SHISA3	-3.62592	2.36589	-15.3319	3.80291e-45	4.48725e-44
INO80E	1.15638	5.3449	15.3307	3.85505e-45	4.54315e-44
CEMIP2	1.24462	6.78164	15.3294	3.91179e-45	4.60632e-44
OXNAD1	-1.29836	3.13655	-15.3131	4.69102e-45	5.51064e-44
CDKN3	1.7926	0.881925	15.3028	5.25759e-45	6.16633e-44
LAD1	-4.00415	2.66704	-15.2988	5.50105e-45	6.44672e-44
PPM1E	-2.67955	-0.234609	-15.2881	6.18987e-45	7.2424e-44
C5orf46	5.58974	1.00869	15.2675	7.78907e-45	9.10626e-44
GPR65	1.97336	2.84502	15.2614	8.335e-45	9.72902e-44
LIG1	1.01437	4.62104	15.2586	8.59114e-45	1.002e-43
EMP3	1.64269	5.6195	15.2566	8.78943e-45	1.02432e-43
RNF175	2.09844	0.263652	15.2564	8.81087e-45	1.026e-43
SHC1	1.02953	7.09396	15.2534	9.10103e-45	1.05895e-43
ILDR1	-2.44948	2.70697	-15.2463	9.84888e-45	1.14506e-43
JPH4	-1.80447	0.899183	-15.2456	9.93297e-45	1.15392e-43
LOX	3.60699	6.96535	15.2411	1.04405e-44	1.21193e-43
LPXN	1.23693	4.30475	15.229	1.19351e-44	1.38214e-43
TIGIT	2.91029	1.81265	15.2283	1.20279e-44	1.39178e-43
CD3G	2.67851	2.11256	15.2256	1.23972e-44	1.43339e-43
LRBA	-1.23694	6.44856	-15.217	1.36419e-44	1.57606e-43
BHLHB9	-1.14485	2.66534	-15.2157	1.38419e-44	1.59791e-43
LY9	2.34795	1.0729	15.2154	1.38748e-44	1.60045e-43
ARHGEF3	-1.06771	5.1595	-15.2042	1.57152e-44	1.8099e-43
P3H1	1.22282	5.12983	15.2029	1.59525e-44	1.83579e-43
E2F7	2.23023	0.232228	15.2026	1.59989e-44	1.83968e-43
APOBEC3C	2.00625	5.57546	15.199	1.66534e-44	1.91344e-43
MPP2	-2.60386	0.276621	-15.1894	1.8524e-44	2.12671e-43
SH2B3	1.2887	6.33086	15.188	1.8803e-44	2.15706e-43
BDH1	-2.76135	2.45859	-15.1863	1.91648e-44	2.19685e-43
MS4A4E	2.54106	-0.651696	15.1799	2.05839e-44	2.35584e-43
GRB10	1.55688	7.15507	15.1786	2.08602e-44	2.38561e-43
SH2D2A	2.52832	1.80923	15.1776	2.10941e-44	2.41047e-43
ABLIM3	2.5293	6.34673	15.1709	2.27305e-44	2.59545e-43
MAN1A1	-1.59236	6.70395	-15.1689	2.32402e-44	2.65158e-43
HLA-E	1.04384	10.2862	15.1659	2.40147e-44	2.73783e-43
MNDA	2.04826	3.55767	15.1552	2.70369e-44	3.07999e-43
NOD2	2.25296	1.65899	15.1417	3.13967e-44	3.5711e-43
CNTN3	-4.31725	-0.685743	-15.1412	3.15745e-44	3.58854e-43
RPS6KA6	-4.06176	1.66473	-15.1328	3.4652e-44	3.93527e-43
SAMHD1	1.53611	6.59443	15.1322	3.48852e-44	3.95869e-43
PARP15	2.39272	0.951765	15.1306	3.54961e-44	4.0249e-43
PAQR4	1.69617	2.37999	15.1243	3.80874e-44	4.31539e-43
OAS1	1.48963	5.67952	15.124	3.81892e-44	4.32359e-43
TRIM59	1.16616	2.53298	15.1237	3.83392e-44	4.33724e-43
TNFRSF1B	1.42708	6.03394	15.1212	3.9398e-44	4.45358e-43
HOXB5	-2.12377	1.73757	-15.1202	3.98311e-44	4.49908e-43
CDKL1	-1.64115	2.60848	-15.1196	4.01104e-44	4.52714e-43
STAB1	1.73194	6.81433	15.1131	4.30953e-44	4.86031e-43
VWA8	-1.18241	4.98324	-15.1118	4.37198e-44	4.92695e-43
TNFRSF1A	1.01683	7.24498	15.1105	4.43381e-44	4.99279e-43
TCAF2	1.55882	3.29377	15.1052	4.70399e-44	5.29298e-43
CCNB2	1.70592	1.84632	15.1044	4.74184e-44	5.33149e-43
PLD4	2.38368	2.89472	15.0914	5.47556e-44	6.14703e-43
RAB3B	-3.75538	-0.645155	-15.0794	6.25537e-44	7.0171e-43
CTSH	-1.35367	7.19036	-15.0746	6.59196e-44	7.38904e-43
UBE2L6	1.07799	6.63218	15.0617	7.60156e-44	8.51421e-43
APOBEC3F	1.07781	2.86336	15.0616	7.61138e-44	8.51872e-43
ARHGAP45	1.44986	5.21019	15.0599	7.75836e-44	8.67661e-43
ACKR3	2.10379	5.94193	15.0548	8.20394e-44	9.16793e-43
SCOC	-1.10336	5.91711	-15.0496	8.69191e-44	9.70586e-43
ANLN	2.26562	2.79578	15.0333	1.04002e-43	1.16046e-42
NECTIN4	-3.35169	-0.330937	-15.0282	1.10038e-43	1.22687e-42
ALB	-4.2413	1.15858	-15.0261	1.12576e-43	1.25422e-42
FCHO1	2.34202	1.88282	15.0234	1.15986e-43	1.29123e-42
SEPTIN1	1.67923	3.31476	15.0187	1.22231e-43	1.35972e-42
ACADM	-1.55049	6.28902	-15.0185	1.22515e-43	1.36186e-42
APOO	-1.35617	3.38967	-15.0138	1.2897e-43	1.43252e-42
CD8A	3.21014	3.99332	15.0093	1.35468e-43	1.50356e-42
CMTM3	1.51455	5.17321	15.0084	1.36881e-43	1.5181e-42
PEBP1	-1.22223	9.01366	-15.0023	1.46439e-43	1.62287e-42
ALAS1	-1.10933	5.12276	-15.0018	1.47219e-43	1.63029e-42
AKNA	1.4207	5.25141	15.0014	1.47895e-43	1.63654e-42
SORD	-1.82291	4.20426	-14.997	1.55222e-43	1.71633e-42
VAT1L	-3.60784	0.581663	-14.9967	1.55683e-43	1.72013e-42
EPHA1	-1.76807	2.04537	-14.9909	1.66091e-43	1.83237e-42
ALDH1A2	-3.33585	2.73021	-14.9878	1.71723e-43	1.89166e-42
LIMD2	1.92724	3.99566	14.9761	1.95352e-43	2.14711e-42
EBF2	2.59348	3.03872	14.9703	2.08361e-43	2.28839e-42
RPS2	1.36496	9.24964	14.9565	2.42388e-43	2.65813e-42
SLC26A4	-2.48501	0.442821	-14.9539	2.49575e-43	2.73489e-42
FHOD1	1.21117	4.97978	14.9525	2.5324e-43	2.77299e-42
ATP1B1	-1.42837	9.87911	-14.9428	2.8202e-43	3.08583e-42
SAMD12	-2.34811	2.90115	-14.9372	2.999e-43	3.27659e-42
MS4A4A	2.10589	4.03135	14.9355	3.05551e-43	3.33585e-42
SMIM10L2B	-1.94542	1.25581	-14.9351	3.06848e-43	3.34752e-42
NRG3	2.02481	2.11432	14.9286	3.29636e-43	3.59345e-42
ADAMTS16	-3.14169	1.05294	-14.9283	3.3056e-43	3.60085e-42
POLE2	1.27495	0.837395	14.9256	3.40629e-43	3.70778e-42
PCCA	-1.52912	5.44177	-14.9192	3.65425e-43	3.9718e-42
RUNX1	1.99572	5.52989	14.9168	3.75232e-43	4.07237e-42
LTB4R2	1.87639	0.794717	14.9135	3.89054e-43	4.21925e-42
PTH1R	-3.12518	4.03904	-14.9078	4.14183e-43	4.48846e-42
PALM	-1.76717	4.53603	-14.9017	4.42722e-43	4.7942e-42
TGFB1	1.52545	6.76249	14.8949	4.77003e-43	5.15402e-42
P4HB	1.28438	9.7514	14.8911	4.97524e-43	5.3718e-42
PCED1B	1.55954	2.87863	14.8819	5.50441e-43	5.93878e-42
CORO1C	1.07803	7.22726	14.8742	5.99309e-43	6.45686e-42
CENPI	1.53933	0.256701	14.8742	5.9934e-43	6.45686e-42
CGAS	1.37436	2.33289	14.869	6.34255e-43	6.82801e-42
TWSG1	-1.20515	5.87929	-14.8668	6.49569e-43	6.98774e-42
CD300LB	1.96313	0.575335	14.8648	6.64052e-43	7.13831e-42
CXCL10	3.00731	4.10727	14.8622	6.83013e-43	7.33677e-42
CD5	2.33319	2.40812	14.859	7.07698e-43	7.59637e-42
ENOX1	-1.81852	0.802143	-14.8568	7.24909e-43	7.77543e-42
GIT2	1.2164	5.78597	14.8545	7.43443e-43	7.96841e-42
INTS6L	1.62078	3.3219	14.853	7.56055e-43	8.09767e-42
SLFN11	1.63539	5.48702	14.852	7.63943e-43	8.1762e-42
UGT3A2	-3.17317	-1.66898	-14.8508	7.7439e-43	8.28197e-42
ANK2	-2.78258	5.63226	-14.8408	8.64508e-43	9.23232e-42
CDH8	2.85512	0.187822	14.8372	8.98923e-43	9.59287e-42
AQP3	-2.3958	6.59671	-14.836	9.1043e-43	9.70861e-42
GFI1	2.21233	0.858155	14.8312	9.60153e-43	1.02314e-41
ABCG1	1.33583	5.90768	14.8288	9.86169e-43	1.0501e-41
PLEKHN1	2.24482	1.04603	14.8239	1.04009e-42	1.10672e-41
SLC15A3	1.54779	5.11994	14.8195	1.09198e-42	1.15941e-41
ESCO2	1.8097	0.235649	14.8146	1.15183e-42	1.22119e-41
COL4A1	1.83568	9.93564	14.8095	1.21733e-42	1.28971e-41
FCMR	1.76192	2.75131	14.8062	1.26291e-42	1.33703e-41
PACRG	-3.07507	0.479069	-14.8059	1.26736e-42	1.34078e-41
SPACA9	-1.15136	2.91449	-14.8007	1.34083e-42	1.41747e-41
CDK18	2.16239	7.77765	14.794	1.44287e-42	1.52316e-41
SLC35G2	1.36804	3.2001	14.7857	1.57984e-42	1.66536e-41
CLSPN	1.72719	0.753599	14.775	1.77658e-42	1.87006e-41
TSPAN33	-1.76672	6.02605	-14.7714	1.84759e-42	1.94341e-41
BTN2A2	1.11851	4.59963	14.769	1.89778e-42	1.99478e-41
RASSF5	1.71803	4.52427	14.7637	2.01113e-42	2.11089e-41
TMC4	-3.09261	3.47491	-14.7551	2.20869e-42	2.31495e-41
SHROOM3	-2.44354	4.35384	-14.7532	2.25438e-42	2.36115e-41
C4orf47	2.20224	2.20912	14.7446	2.47635e-42	2.58994e-41
SRL	-1.81294	1.05614	-14.7377	2.67293e-42	2.79156e-41
HIGD1A	-1.64888	4.9988	-14.7339	2.7866e-42	2.9082e-41
TCIM	-2.24155	5.31566	-14.7281	2.96813e-42	3.09106e-41
CXCL11	3.04808	1.91649	14.7241	3.10027e-42	3.22639e-41
TNFSF8	2.00859	1.75472	14.7239	3.10553e-42	3.22957e-41
RACK1	1.14316	10.4331	14.7209	3.21049e-42	3.33636e-41
GDF6	3.57032	2.69049	14.7129	3.50464e-42	3.63948e-41
KDF1	-2.6501	1.51548	-14.7124	3.52183e-42	3.65474e-41
FRK	-1.43399	5.21903	-14.7093	3.64189e-42	3.77666e-41
NHSL1	-1.32682	4.35147	-14.7089	3.66128e-42	3.79409e-41
RALGDS	1.07496	5.75421	14.7071	3.7344e-42	3.86713e-41
LILRA2	1.89709	1.81639	14.6989	4.08354e-42	4.2257e-41
WNK3	-2.28337	1.02274	-14.6891	4.54187e-42	4.69337e-41
FJX1	1.51358	3.5953	14.6869	4.65364e-42	4.80549e-41
BTN3A3	1.35328	5.49868	14.682	4.90775e-42	5.06433e-41
ITGB6	-2.95289	3.84663	-14.6799	5.02215e-42	5.17873e-41
HOXB8	-2.89752	2.33493	-14.6789	5.07513e-42	5.2297e-41
ADAMTS4	2.66739	5.62956	14.6788	5.08107e-42	5.23215e-41
DNASE1L3	-2.688	2.47738	-14.6734	5.39283e-42	5.54928e-41
TBC1D9	-1.26958	5.62798	-14.6708	5.54598e-42	5.69889e-41
CNGA1	-2.76967	0.479821	-14.6704	5.56953e-42	5.71909e-41
SUCLA2	-1.10071	5.41941	-14.6687	5.67319e-42	5.82146e-41
APOBR	1.87087	3.23474	14.6652	5.89292e-42	6.04067e-41
SLC14A1	-2.78156	2.96941	-14.6652	5.89504e-42	6.04067e-41
TNFAIP3	1.41414	5.90485	14.6651	5.9039e-42	6.04553e-41
SH2D1A	2.55957	1.48438	14.6578	6.39071e-42	6.53945e-41
PNMA2	2.99504	5.53958	14.6523	6.78868e-42	6.93702e-41
NOP16	1.10416	3.93808	14.6503	6.93375e-42	7.08033e-41
CAPN15	1.24211	5.46804	14.6497	6.98513e-42	7.12784e-41
MTFP1	1.51713	3.42313	14.6492	7.01736e-42	7.15576e-41
SIRPG	3.06643	1.04833	14.6466	7.21969e-42	7.35697e-41
SIT1	2.69494	1.25217	14.645	7.34731e-42	7.48183e-41
SLC43A3	1.61435	4.71254	14.6411	7.66667e-42	7.80162e-41
DOK7	-2.81732	-0.631057	-14.6396	7.79317e-42	7.92486e-41
BEST1	1.70121	2.51849	14.6382	7.91086e-42	8.03897e-41
ELOVL2	2.77606	1.28607	14.6324	8.43291e-42	8.56354e-41
IL18BP	1.44224	4.79115	14.6269	8.95401e-42	9.08643e-41
DNAH11	4.19977	3.77184	14.6267	8.96952e-42	9.09589e-41
SUSD1	-1.6199	3.86887	-14.6255	9.08357e-42	9.20519e-41
MMUT	-1.14962	5.62871	-14.6166	1.00123e-41	1.01323e-40
SLC27A3	1.42402	4.87557	14.6151	1.01798e-41	1.02948e-40
CAPN12	2.86466	3.92104	14.6024	1.16914e-41	1.1799e-40
SLC41A2	1.19759	5.11255	14.5978	1.22844e-41	1.2389e-40
SEC61G	1.04079	5.57056	14.5863	1.39201e-41	1.40291e-40
LAMB4	-2.36377	-0.316396	-14.5853	1.40751e-41	1.41755e-40
SMPDL3A	1.80633	6.26589	14.5828	1.44699e-41	1.45631e-40
CTXN3	-4.85694	-1.22035	-14.576	1.55757e-41	1.56653e-40
SLC17A9	2.69068	2.30782	14.5745	1.58385e-41	1.59187e-40
IGFBP2	-2.69768	4.37028	-14.5618	1.81691e-41	1.82487e-40
ABCC3	2.4469	6.93153	14.5604	1.8459e-41	1.85272e-40
MSI2	-1.18764	6.43248	-14.5528	2.0031e-41	2.00912e-40
UNC13C	-3.24286	-1.8197	-14.5508	2.04807e-41	2.05282e-40
CYP2J2	4.42445	5.55719	14.5505	2.05449e-41	2.05785e-40
PRRG1	-1.25664	4.27104	-14.5502	2.06248e-41	2.06445e-40
S1PR4	1.80988	1.61462	14.5461	2.15566e-41	2.15624e-40
PRSS53	2.82465	0.680372	14.5411	2.27685e-41	2.27592e-40
NT5DC3	2.09699	4.84359	14.54	2.30182e-41	2.29932e-40
TBC1D30	-1.13035	2.35964	-14.5391	2.3264e-41	2.32229e-40
NAP1L2	-3.10024	1.4824	-14.5317	2.51968e-41	2.51319e-40
CGREF1	3.18982	3.97425	14.5317	2.52107e-41	2.51319e-40
KRT7	-3.87667	3.42056	-14.5242	2.73456e-41	2.72048e-40
LILRA4	2.65449	-0.388542	14.5224	2.78714e-41	2.77091e-40
FABP5	1.96264	2.82197	14.5081	3.25513e-41	3.22962e-40
MSR1	2.13349	5.34333	14.5072	3.28893e-41	3.26095e-40
MRGPRF	-2.83971	1.17099	-14.5054	3.35134e-41	3.32058e-40
TLCD3A	1.54681	4.50466	14.4985	3.61325e-41	3.57768e-40
DOCK10	1.44571	4.8516	14.4788	4.47558e-41	4.42257e-40
VWA7	-1.82417	2.44065	-14.4735	4.73905e-41	4.67978e-40
CD27	3.02252	2.06435	14.473	4.76375e-41	4.701e-40
FBXO21	-1.10395	6.18995	-14.4729	4.76895e-41	4.70297e-40
TLE4	-1.02578	3.52889	-14.4728	4.77498e-41	4.70576e-40
KIF6	-1.77864	0.194192	-14.4708	4.88043e-41	4.80646e-40
MICALL2	1.83015	4.28331	14.4701	4.91854e-41	4.84074e-40
KLRB1	2.00249	2.08058	14.458	5.60712e-41	5.51473e-40
TMEM233	1.96659	2.40609	14.4492	6.16576e-41	6.06011e-40
CLK4	1.40684	4.98926	14.4477	6.26519e-41	6.15371e-40
DPEP1	-4.35676	2.16964	-14.441	6.73784e-41	6.61354e-40
CCBE1	-3.87057	-0.304513	-14.4386	6.91116e-41	6.7746e-40
OVOL1	-2.95864	0.889998	-14.4359	7.12187e-41	6.96255e-40
FFAR4	2.38916	0.126676	14.4347	7.21049e-41	7.0445e-40
PILRA	1.56257	3.24202	14.4303	7.56769e-41	7.38856e-40
BCL2A1	2.28866	1.33543	14.428	7.75358e-41	7.56502e-40
MEFV	1.94567	0.478178	14.4209	8.37305e-41	8.164e-40
THSD7A	-2.18676	4.69535	-14.419	8.55044e-41	8.33143e-40
PRRT3	-1.35793	1.10561	-14.4188	8.57084e-41	8.34577e-40
MCCC1	-1.11486	5.09919	-14.4143	8.9934e-41	8.75143e-40
TTK	1.67972	0.911266	14.4025	1.02132e-40	9.93181e-40
ECI2	-1.0147	6.08947	-14.4008	1.04029e-40	1.01096e-39
PLAU	-2.03513	5.28639	-14.3994	1.05702e-40	1.02654e-39
SCARF1	1.44654	4.72344	14.3947	1.11194e-40	1.07916e-39
JMY	-1.33275	4.25075	-14.3926	1.13676e-40	1.10253e-39
TSPYL5	-1.76735	4.06281	-14.3883	1.19149e-40	1.15368e-39
KCNE4	1.99394	4.68876	14.3844	1.24294e-40	1.20233e-39
SLA	1.81	4.80411	14.3818	1.27807e-40	1.2355e-39
MND1	1.46355	-0.228044	14.3748	1.37845e-40	1.33165e-39
TRAM1L1	-1.50171	2.26233	-14.3712	1.43287e-40	1.38332e-39
RAPGEFL1	1.71079	2.17064	14.3694	1.46048e-40	1.40905e-39
PLEKHO2	1.08894	5.9092	14.3693	1.46323e-40	1.41077e-39
TMEM72	-3.79258	3.90342	-14.3676	1.49001e-40	1.43565e-39
RNASE6	1.77201	3.93469	14.3664	1.50881e-40	1.45281e-39
SAMD14	1.52156	2.73126	14.3648	1.53529e-40	1.47733e-39
ARSD	-1.00706	6.55701	-14.359	1.63396e-40	1.57023e-39
LDHD	-2.64879	3.2639	-14.3563	1.68384e-40	1.61605e-39
PROCR	1.56889	4.85241	14.3532	1.74096e-40	1.66977e-39
BTC	-2.17783	1.49104	-14.3458	1.8847e-40	1.80528e-39
ADAL	-1.00743	3.15821	-14.3444	1.91342e-40	1.8316e-39
PTPRC	2.05724	5.84429	14.3438	1.92606e-40	1.8425e-39
PRR15L	-4.18606	1.11947	-14.3391	2.02639e-40	1.93721e-39
NKIRAS1	-1.02867	3.00625	-14.3383	2.04385e-40	1.95263e-39
ATP6V1A	-1.53775	7.14631	-14.3346	2.12819e-40	2.03188e-39
AGL	-1.06834	5.20447	-14.3305	2.22403e-40	2.12201e-39
MYO3A	3.01872	2.6596	14.3231	2.40817e-40	2.29621e-39
LCP1	1.92738	6.8238	14.3181	2.54186e-40	2.42211e-39
IL32	2.29815	7.44567	14.3161	2.59748e-40	2.4735e-39
CYP4F2	-4.51166	-1.4267	-14.3104	2.76198e-40	2.62844e-39
SLCO1C1	2.12296	0.329992	14.3072	2.85807e-40	2.71813e-39
CDO1	-2.53424	-0.461876	-14.3068	2.86943e-40	2.72716e-39
KCNK10	-2.58018	-0.936233	-14.3043	2.95056e-40	2.80246e-39
VPS13D	-1.08347	6.06758	-14.2946	3.27471e-40	3.10632e-39
PIF1	2.0759	-0.132288	14.2927	3.34284e-40	3.1689e-39
GABRP	-3.32855	-0.101809	-14.2827	3.72307e-40	3.52707e-39
ANO5	-3.93055	0.758964	-14.2825	3.7283e-40	3.52975e-39
RGS10	1.55784	4.1119	14.2766	3.97274e-40	3.75874e-39
GNRH1	2.3082	0.348864	14.2758	4.00694e-40	3.78866e-39
DUSP15	-2.91093	1.40567	-14.2741	4.08101e-40	3.85373e-39
CHD5	-2.88448	-1.81427	-14.2739	4.08937e-40	3.85914e-39
ZNF726	-1.64269	0.00239054	-14.2724	4.1598e-40	3.92309e-39
RORB	-2.93037	-1.86112	-14.2674	4.38801e-40	4.13566e-39
MUC12	3.17569	-0.0961125	14.2657	4.46862e-40	4.20354e-39
NINL	-1.29025	4.09155	-14.2649	4.5085e-40	4.23833e-39
SCCPDH	-1.05623	5.73268	-14.2643	4.53428e-40	4.25984e-39
GGACT	-2.061	2.71856	-14.2628	4.60887e-40	4.32715e-39
ABCA1	1.49012	6.56296	14.2613	4.68498e-40	4.3958e-39
TRIM22	1.36542	6.38756	14.2607	4.71559e-40	4.42169e-39
WLS	-1.65894	6.0872	-14.2602	4.74166e-40	4.4433e-39
MICAL1	1.38913	5.13071	14.2566	4.93111e-40	4.61788e-39
TENT5B	-2.63542	0.799465	-14.2549	5.02153e-40	4.69957e-39
MOB1B	-1.46091	5.55437	-14.2532	5.10972e-40	4.77906e-39
DMAC2L	-1.03608	4.99136	-14.2392	5.94375e-40	5.54851e-39
ATG16L2	2.02799	4.18632	14.2378	6.0333e-40	5.62853e-39
OXCT1	-2.1425	4.90111	-14.2314	6.4623e-40	6.02492e-39
GREM2	-3.08846	-2.03743	-14.2312	6.47665e-40	6.03446e-39
LRRK1	1.62639	4.79488	14.2268	6.78705e-40	6.31966e-39
PDE1B	1.60556	3.7581	14.2203	7.2792e-40	6.77363e-39
FAXC	-3.46144	-1.06397	-14.213	7.87815e-40	7.32633e-39
CD200	1.55655	5.01543	14.2112	8.02835e-40	7.46129e-39
CAT	-1.362	7.37674	-14.2099	8.14606e-40	7.56111e-39
RGL4	1.73455	0.318508	14.1969	9.35821e-40	8.67525e-39
SLFN12L	2.25682	0.587577	14.1961	9.43744e-40	8.74317e-39
CTXND1	-3.27335	0.52491	-14.1918	9.88434e-40	9.14566e-39
ZDHHC3	-1.09837	5.61814	-14.1898	1.01053e-39	9.34418e-39
LURAP1	-1.96622	0.87756	-14.1814	1.10588e-39	1.02194e-38
GPR141	2.12544	-0.121645	14.1739	1.19843e-39	1.10539e-38
TMEM44	1.66981	4.07555	14.1737	1.20042e-39	1.10652e-38
TBX3	-2.01393	3.20743	-14.1657	1.30826e-39	1.20517e-38
NPNT	-2.24771	5.51699	-14.1654	1.31306e-39	1.20884e-38
TMEM245	-1.18011	6.93442	-14.1652	1.31525e-39	1.2101e-38
PEPD	-1.48089	6.62907	-14.1614	1.37014e-39	1.25981e-38
ABCB6	1.66128	3.07511	14.16	1.3909e-39	1.2781e-38
CYP27B1	-2.72621	0.377257	-14.1495	1.55607e-39	1.42719e-38
PRPS2	-1.06304	5.23472	-14.1461	1.6135e-39	1.47802e-38
SIRPB1	2.47429	1.79997	14.1418	1.6912e-39	1.54823e-38
CLMN	-1.57746	5.79641	-14.1416	1.69351e-39	1.54938e-38
MARCKS	1.11742	7.4153	14.1415	1.69619e-39	1.55087e-38
SIX1	1.9566	0.487253	14.1389	1.74302e-39	1.5917e-38
LRRC25	1.96079	3.54556	14.1386	1.74867e-39	1.59586e-38
KIF1A	-3.03483	-2.52017	-14.1301	1.91541e-39	1.74695e-38
MYZAP	-2.62291	-0.528002	-14.1289	1.94003e-39	1.7683e-38
FAM180A	-3.02225	-0.665661	-14.1211	2.10912e-39	1.92004e-38
MRO	-2.34207	2.07807	-14.1186	2.16683e-39	1.97136e-38
GNG7	-1.48402	3.75953	-14.1141	2.27526e-39	2.06872e-38
PTGR1	-1.39513	6.21337	-14.106	2.48094e-39	2.25434e-38
TMEM116	-1.42614	3.73378	-14.0992	2.6677e-39	2.42254e-38
ACLY	1.28655	8.51271	14.0988	2.67898e-39	2.43128e-38
EMB	1.78538	4.13459	14.0986	2.68426e-39	2.43457e-38
LMNB1	1.42997	3.75006	14.0905	2.9266e-39	2.6511e-38
CBLC	-3.01559	-0.104372	-14.0892	2.96953e-39	2.68832e-38
FA2H	-3.26446	0.268047	-14.0847	3.11555e-39	2.81878e-38
SLC2A3	2.10226	6.43231	14.0814	3.2251e-39	2.9161e-38
PDIA5	1.58102	5.78509	14.0806	3.25458e-39	2.94094e-38
TNFRSF9	3.30764	1.78098	14.066	3.80234e-39	3.4338e-38
LNX1	-1.66286	3.67829	-14.0626	3.9437e-39	3.55927e-38
ATP5F1B	-1.08366	9.21943	-14.0601	4.05076e-39	3.65141e-38
OGFR	1.01552	5.65629	14.0582	4.13563e-39	3.72562e-38
TAP2	1.08698	5.22798	14.0489	4.56747e-39	4.1096e-38
SCN3A	-3.23881	-1.03375	-14.0461	4.70595e-39	4.23161e-38
ADH1B	-4.19664	2.86987	-14.0393	5.06167e-39	4.54313e-38
MFAP3L	-1.86449	5.35549	-14.0361	5.23566e-39	4.69643e-38
MMP16	2.65903	1.63141	14.0347	5.31269e-39	4.76261e-38
ALDOA	1.08531	10.7787	14.0315	5.49609e-39	4.92401e-38
BPHL	-1.31469	4.38816	-14.0311	5.5206e-39	4.94296e-38
VSIR	1.18976	6.16328	14.0303	5.57078e-39	4.98485e-38
BCAR3	-1.03506	4.44486	-14.0292	5.63782e-39	5.04176e-38
HPCA	2.3136	-0.0154929	14.029	5.64557e-39	5.04562e-38
NADSYN1	1.0301	5.8636	14.0221	6.07589e-39	5.42691e-38
PXK	-1.48427	4.04964	-14.0139	6.63603e-39	5.91642e-38
AXL	1.56856	6.5479	14.0103	6.89694e-39	6.14531e-38
TKFC	-1.0523	5.44691	-14.0082	7.05334e-39	6.28085e-38
SVIP	-1.10589	4.86671	-14.0054	7.26042e-39	6.46134e-38
PXDC1	1.20093	5.77409	13.9948	8.13282e-39	7.23333e-38
MAL2	-3.42468	4.98336	-13.9944	8.1693e-39	7.26138e-38
MYO5C	-1.33481	4.0687	-13.9894	8.61711e-39	7.65479e-38
SLC2A1	1.90535	7.70333	13.9879	8.75279e-39	7.76592e-38
CSRNP3	-1.79194	2.29887	-13.9833	9.19281e-39	8.1514e-38
MICB	1.22579	2.40184	13.9781	9.71674e-39	8.59522e-38
MYBL1	1.5289	2.54014	13.9772	9.81136e-39	8.67369e-38
TRPM6	-2.28887	0.189245	-13.9703	1.05594e-38	9.32374e-38
CD99	1.22126	7.18192	13.9674	1.08895e-38	9.60948e-38
TRNP1	-3.05922	1.4108	-13.9608	1.16827e-38	1.03032e-37
SLC27A4	-1.12905	4.56245	-13.9488	1.32693e-38	1.16814e-37
STRA8	2.80774	0.473392	13.947	1.35268e-38	1.1901e-37
UNC5B	1.73824	6.39969	13.9435	1.40365e-38	1.23421e-37
ALOX5	2.273	4.76007	13.9395	1.46529e-38	1.28763e-37
TSPYL1	-1.10564	6.9326	-13.9239	1.72979e-38	1.51824e-37
PPFIA4	3.07818	3.90851	13.9206	1.79125e-38	1.57125e-37
PELI2	-1.37767	3.72684	-13.9124	1.95489e-38	1.71377e-37
LOXL3	1.44784	2.65421	13.9054	2.10512e-38	1.84437e-37
IL4I1	2.15047	3.36894	13.8951	2.34976e-38	2.05747e-37
FAS	1.2306	4.90627	13.8849	2.6167e-38	2.28848e-37
ECHS1	-1.1712	7.23901	-13.8845	2.62876e-38	2.29766e-37
UQCRC1	-1.1966	6.95921	-13.8832	2.66525e-38	2.32817e-37
XRCC2	1.53548	0.587473	13.8703	3.05513e-38	2.66557e-37
ESRP2	-1.71052	3.54116	-13.8685	3.1143e-38	2.71558e-37
CDCA7L	1.61874	3.9295	13.8681	3.12885e-38	2.72665e-37
P2RY8	1.75834	4.54138	13.8676	3.14599e-38	2.73996e-37
AMBP	-2.67974	0.574195	-13.8658	3.20549e-38	2.79013e-37
PRR7	2.10547	0.905913	13.8628	3.31068e-38	2.87997e-37
HTATIP2	1.12711	5.36368	13.8589	3.44802e-38	2.99767e-37
SACM1L	-1.01216	5.48159	-13.8554	3.5787e-38	3.10945e-37
SACS	1.31548	4.54344	13.8481	3.86686e-38	3.35585e-37
HCAR1	-2.61846	-0.0154582	-13.8472	3.90314e-38	3.38534e-37
CCL18	4.40983	1.42509	13.8444	4.02163e-38	3.48399e-37
NMI	1.01871	4.49239	13.8443	4.02605e-38	3.48576e-37
NNT	-1.52017	6.48942	-13.8326	4.55797e-38	3.94165e-37
SLC11A1	1.98815	3.04588	13.832	4.58858e-38	3.96579e-37
AICDA	2.60467	-1.33346	13.8313	4.62236e-38	3.99263e-37
DIPK2B	1.80971	5.63444	13.8151	5.48878e-38	4.73545e-37
HPCAL1	1.65677	7.41042	13.8137	5.56969e-38	4.80243e-37
HLA-DQA1	2.1079	7.46511	13.8092	5.84158e-38	5.03391e-37
FABP1	-4.49214	-0.435263	-13.8049	6.1131e-38	5.26479e-37
MISP3	-1.89537	2.45809	-13.8	6.43843e-38	5.53849e-37
CDCA5	1.54921	1.94037	13.7995	6.47517e-38	5.56682e-37
BNIP3	1.44117	7.64424	13.798	6.57715e-38	5.65119e-37
ITPR2	-1.53057	5.54076	-13.7969	6.65415e-38	5.71401e-37
RBM47	-1.19786	7.00777	-13.7961	6.70909e-38	5.75782e-37
SEMA6A	1.91315	6.34501	13.7814	7.83763e-38	6.71849e-37
JAG2	1.62653	5.1758	13.7795	8.00021e-38	6.85386e-37
NDNF	-5.05931	1.10018	-13.778	8.12878e-38	6.95994e-37
MARCHF4	2.29306	-0.140114	13.7756	8.33467e-38	7.13207e-37
SBK1	-1.69194	1.184	-13.774	8.47316e-38	7.24636e-37
CLNK	-3.46146	-0.0500258	-13.7721	8.64763e-38	7.39126e-37
OCLN	-2.73035	2.53504	-13.7697	8.87012e-38	7.57701e-37
SYN2	-2.3783	-0.745186	-13.7683	8.99935e-38	7.68293e-37
ITM2C	-1.54346	6.99898	-13.7633	9.48797e-38	8.09537e-37
TSPAN32	1.7127	0.709229	13.7627	9.55453e-38	8.14743e-37
CEACAM21	1.70841	0.724844	13.7599	9.8354e-38	8.38206e-37
FGR	1.44166	3.90621	13.7596	9.86989e-38	8.40658e-37
EXO1	1.65347	0.558224	13.7464	1.13439e-37	9.65644e-37
PIP5K1B	-2.09955	2.04867	-13.7453	1.14745e-37	9.76201e-37
CLDN10	-2.63723	4.50985	-13.7429	1.1779e-37	1.00094e-36
TIMP1	2.07703	8.09958	13.7395	1.22095e-37	1.03692e-36
CHEK2	1.16515	2.48107	13.7373	1.24945e-37	1.06052e-36
MCUB	1.56513	3.11879	13.737	1.25272e-37	1.06268e-36
PRKCA	-1.37923	5.24554	-13.7369	1.25464e-37	1.06369e-36
CORIN	-1.52984	0.265233	-13.7244	1.43078e-37	1.21232e-36
FOXI2	-3.7592	-1.22944	-13.7203	1.49443e-37	1.26552e-36
TBX19	1.41652	2.03321	13.7195	1.50656e-37	1.27506e-36
AIM2	2.6233	0.218528	13.7132	1.61123e-37	1.36287e-36
TRAT1	2.47229	0.598562	13.7123	1.62546e-37	1.37411e-36
CYGB	1.84255	4.99609	13.7122	1.62784e-37	1.37533e-36
ACAP1	1.61039	3.59469	13.7075	1.71039e-37	1.44424e-36
COL4A3	-2.36283	4.14756	-13.7012	1.82715e-37	1.54195e-36
STRBP	-1.04962	4.10731	-13.6933	1.98769e-37	1.67454e-36
SCIN	-3.19872	5.05	-13.689	2.07836e-37	1.74992e-36
SLC25A15	-1.28623	1.82816	-13.6867	2.13002e-37	1.79099e-36
GRAP2	1.72703	1.5469	13.6867	2.13079e-37	1.79099e-36
CAPS	-1.98	3.03738	-13.679	2.3104e-37	1.93973e-36
ADAM8	1.92074	2.83536	13.6785	2.32086e-37	1.9474e-36
ZCWPW2	-1.00347	0.0622604	-13.6736	2.44616e-37	2.05136e-36
PEX7	-1.02054	3.15101	-13.6723	2.47743e-37	2.0764e-36
CDON	1.97908	4.30214	13.6718	2.49108e-37	2.08666e-36
RAB24	1.49918	3.47063	13.6657	2.65784e-37	2.22507e-36
COL6A2	1.93553	8.28813	13.6545	2.98901e-37	2.49946e-36
CHAC1	-2.23947	0.72539	-13.6518	3.07586e-37	2.57062e-36
REEP4	1.09987	3.66661	13.6441	3.33501e-37	2.78404e-36
KLHL3	-2.11988	2.6732	-13.6428	3.38296e-37	2.82246e-36
CCDC13	-1.70095	-0.126739	-13.6416	3.42593e-37	2.8567e-36
DEFB1	-3.56474	5.24784	-13.6405	3.4625e-37	2.88555e-36
L2HGDH	-1.50125	3.53105	-13.6398	3.49048e-37	2.90722e-36
RPS19	1.32338	9.18849	13.6393	3.50947e-37	2.92138e-36
ARNT2	-2.20443	4.87397	-13.6384	3.54053e-37	2.94556e-36
GNAI1	-1.19983	5.49409	-13.6365	3.61149e-37	3.00289e-36
TET3	1.01318	4.42118	13.6335	3.72974e-37	3.09771e-36
AUH	-1.26291	4.54771	-13.6317	3.79932e-37	3.15372e-36
PCYT2	-1.41916	4.60054	-13.6268	4.00166e-37	3.31605e-36
KLC3	-3.04775	-1.01532	-13.6246	4.09445e-37	3.39102e-36
HLA-G	3.10491	3.9202	13.624	4.11892e-37	3.40937e-36
TCIRG1	1.38715	5.4688	13.6086	4.84462e-37	4.00554e-36
PPP1R1A	-5.3327	2.30953	-13.6078	4.88259e-37	4.03467e-36
SLC6A1	2.07561	2.40227	13.599	5.3574e-37	4.41459e-36
HIBADH	-1.13587	6.5946	-13.5983	5.39944e-37	4.44674e-36
MAP3K7CL	1.90806	4.39983	13.5973	5.45427e-37	4.48938e-36
RUFY4	2.77039	-1.18712	13.593	5.70727e-37	4.69236e-36
ADAMTS14	2.71994	0.511929	13.5927	5.72556e-37	4.70476e-36
ABTB2	-2.04071	3.60112	-13.5903	5.87038e-37	4.82106e-36
GLDC	-2.9154	3.48479	-13.589	5.95348e-37	4.88385e-36
XK	-2.92412	-0.349406	-13.5864	6.1142e-37	5.0129e-36
RIN1	1.84864	2.76535	13.5778	6.69055e-37	5.47931e-36
C5	-1.38907	2.36169	-13.5752	6.87535e-37	5.62751e-36
CSF1R	1.73393	6.36037	13.5739	6.97282e-37	5.70411e-36
CARMIL2	2.27074	1.05473	13.5737	6.98646e-37	5.7121e-36
MTCL1	2.0266	4.69573	13.5732	7.02538e-37	5.74071e-36
SLC25A5	-1.38793	7.57397	-13.562	7.89865e-37	6.44355e-36
SLC25A30	-1.11955	5.55481	-13.5594	8.11567e-37	6.61691e-36
IL3RA	1.37433	4.15586	13.5545	8.54674e-37	6.96064e-36
PIEZO2	2.06689	4.41363	13.5524	8.73898e-37	7.11326e-36
HLA-DMA	1.37541	6.80919	13.548	9.15159e-37	7.44498e-36
ADAMTS2	1.97589	4.3475	13.5469	9.25983e-37	7.52887e-36
TLR2	1.55981	4.467	13.5446	9.4854e-37	7.708e-36
COL5A2	1.91375	6.22504	13.5439	9.55326e-37	7.75885e-36
VAV3	-1.50932	6.18504	-13.5365	1.03225e-36	8.37898e-36
CD8B	2.91168	1.63361	13.5308	1.0957e-36	8.88418e-36
KCNK9	3.49912	0.670768	13.5176	1.25745e-36	1.01901e-35
MFNG	1.15154	4.3679	13.5169	1.26754e-36	1.02662e-35
ARID5A	1.4201	4.69329	13.5164	1.27346e-36	1.03085e-35
PTHLH	4.33555	2.75888	13.5163	1.27478e-36	1.03134e-35
PLXNA3	1.30161	5.06332	13.516	1.27911e-36	1.03427e-35
IFI44	1.46922	4.57996	13.5148	1.29581e-36	1.0472e-35
SEZ6L2	2.50695	5.59174	13.5138	1.30972e-36	1.05786e-35
FAM110A	1.09217	3.32293	13.5134	1.31413e-36	1.06084e-35
PYCARD	1.83961	3.44492	13.513	1.31976e-36	1.0648e-35
PDGFRA	-3.48473	2.70958	-13.5122	1.33061e-36	1.07296e-35
BMERB1	-1.18017	3.71643	-13.5102	1.3599e-36	1.09598e-35
CD74	1.58629	11.6467	13.5064	1.41463e-36	1.13947e-35
SIPA1	1.0782	5.59777	13.5013	1.49196e-36	1.19978e-35
IL17RE	-1.70757	1.91777	-13.4972	1.5575e-36	1.25111e-35
RAB33A	1.91394	0.287713	13.4965	1.56874e-36	1.25945e-35
HS3ST3B1	-1.41561	2.04974	-13.491	1.66224e-36	1.33379e-35
ASAP1	1.02849	5.903	13.4897	1.68524e-36	1.3515e-35
IL15RA	1.3591	4.0331	13.4843	1.7821e-36	1.42762e-35
BSPRY	-3.04786	1.97979	-13.4831	1.80549e-36	1.44557e-35
SIGLEC7	1.91782	1.15808	13.481	1.84493e-36	1.47634e-35
KITLG	-1.80717	5.17283	-13.4787	1.89005e-36	1.51162e-35
ANO7	1.19148	1.64278	13.4764	1.93661e-36	1.54802e-35
GRK5	1.23589	4.56911	13.4745	1.9745e-36	1.57745e-35
IL24	1.49633	0.417755	13.4728	2.01017e-36	1.6042e-35
RNASE2	2.26647	-0.230884	13.4673	2.12927e-36	1.69741e-35
ZNF831	2.23656	0.935871	13.4638	2.20727e-36	1.75768e-35
GRAMD1C	-1.61308	4.10113	-13.4538	2.45141e-36	1.94892e-35
MMP14	1.36593	7.72083	13.4537	2.453e-36	1.94912e-35
GZMK	3.11262	2.77415	13.45	2.55023e-36	2.0231e-35
IQCH	-1.29693	1.23665	-13.4465	2.64492e-36	2.09708e-35
MAMDC2	-2.23803	1.00604	-13.4459	2.66069e-36	2.10845e-35
ERCC6L	1.58503	-0.445632	13.444	2.71401e-36	2.14839e-35
ADTRP	-2.57409	1.15223	-13.4414	2.78944e-36	2.20691e-35
FNDC5	-1.91004	-0.632819	-13.4398	2.83624e-36	2.24272e-35
BICDL1	-2.31351	5.03707	-13.4371	2.9179e-36	2.30605e-35
SDHD	-1.02583	6.3619	-13.4346	2.99548e-36	2.36609e-35
CFAP61	-1.90691	-1.35077	-13.433	3.04585e-36	2.40458e-35
H1-0	-1.49193	6.76358	-13.4326	3.05744e-36	2.41244e-35
DLD	-1.02583	6.52498	-13.4306	3.12238e-36	2.46235e-35
LILRA1	1.57091	1.30626	13.4284	3.19652e-36	2.51947e-35
HES4	2.07202	2.61764	13.4251	3.30834e-36	2.60481e-35
FCGR2B	2.21322	2.67301	13.4173	3.58809e-36	2.82355e-35
KIAA0895L	1.80616	4.25113	13.4073	3.98256e-36	3.12894e-35
NKAIN1	2.91541	0.0241642	13.4054	4.06245e-36	3.19e-35
PLAC8	1.88951	1.32149	13.4033	4.1521e-36	3.25866e-35
BLM	1.34302	1.06961	13.3864	4.95218e-36	3.88036e-35
SLC10A6	2.13519	-0.305616	13.385	5.0216e-36	3.93265e-35
GPR18	1.93811	-0.382228	13.3848	5.03423e-36	3.94044e-35
B3GNTL1	1.19176	2.01532	13.3823	5.16599e-36	4.04141e-35
C16orf54	1.77747	1.82878	13.3769	5.46701e-36	4.27463e-35
LBX2	1.72023	-0.230209	13.3762	5.50578e-36	4.30266e-35
RAD51AP1	1.25464	1.57922	13.3709	5.81895e-36	4.54497e-35
AFAP1L1	1.37796	5.13303	13.3645	6.22107e-36	4.85647e-35
BTBD19	1.72834	3.12889	13.3559	6.79772e-36	5.30099e-35
C20orf204	1.74485	-0.271306	13.3551	6.85963e-36	5.34643e-35
CA2	-1.74088	6.66374	-13.3489	7.31563e-36	5.69882e-35
PCDHB10	1.59555	2.29789	13.3473	7.43546e-36	5.78909e-35
HLA-DPA1	1.74161	8.87175	13.3437	7.72149e-36	6.00542e-35
C21orf62	-3.20872	1.45859	-13.3419	7.86673e-36	6.11515e-35
GPR82	2.00802	0.0838802	13.3415	7.90152e-36	6.13894e-35
PITPNM3	-1.61874	1.51057	-13.3343	8.51451e-36	6.61169e-35
PTPN3	-1.48832	5.67615	-13.3332	8.61288e-36	6.68454e-35
SLCO1A2	-3.30036	-2.13327	-13.3222	9.64774e-36	7.48375e-35
SLC25A4	-1.24926	5.82227	-13.3205	9.82134e-36	7.61439e-35
SLC44A4	-2.89363	3.91014	-13.3167	1.02168e-35	7.91682e-35
CACNB4	-2.07813	0.477346	-13.315	1.04069e-35	8.05988e-35
GPR85	1.89736	1.46214	13.3137	1.05394e-35	8.15821e-35
SCD5	-2.6883	4.5417	-13.3038	1.16838e-35	9.03449e-35
FAM151A	-3.66523	1.78461	-13.3009	1.20444e-35	9.30844e-35
SLC5A3	-2.02669	6.5378	-13.2977	1.24515e-35	9.61295e-35
HCST	1.92913	1.94929	13.2898	1.35067e-35	1.04221e-34
ADCY7	1.99981	2.71921	13.2875	1.3844e-35	1.06768e-34
SYTL5	-2.79738	-0.615961	-13.2832	1.44708e-35	1.11426e-34
GATA2	-1.72913	3.62199	-13.2731	1.60662e-35	1.23452e-34
SEMA6B	1.63995	4.72063	13.2727	1.61405e-35	1.23958e-34
TNK2	1.28339	4.97766	13.2719	1.62749e-35	1.24924e-34
SEPTIN5	1.62152	3.82746	13.2703	1.65325e-35	1.26769e-34
INSYN1	-3.03905	0.74967	-13.2684	1.68631e-35	1.29237e-34
CLEC5A	2.23447	1.71767	13.2623	1.79623e-35	1.37518e-34
NR1H3	1.02828	5.07112	13.2601	1.83748e-35	1.40602e-34
ADAMTS15	-1.95894	2.85401	-13.2589	1.86067e-35	1.42302e-34
PXDN	1.70192	6.63693	13.2565	1.90798e-35	1.45844e-34
NTN4	-1.85881	6.71437	-13.2444	2.16391e-35	1.6515e-34
HOGA1	-2.30593	4.1917	-13.2442	2.16833e-35	1.65401e-34
SGK2	-1.95799	4.06553	-13.243	2.19438e-35	1.67302e-34
RGS18	1.8512	2.01149	13.2413	2.23302e-35	1.70159e-34
ADAMTSL4	1.86954	3.69744	13.2359	2.36146e-35	1.79853e-34
MAPK10	-1.16984	4.02879	-13.2355	2.3717e-35	1.80539e-34
GLIPR1	1.54484	4.56584	13.2315	2.47171e-35	1.8786e-34
CTHRC1	2.8515	3.41603	13.2312	2.47933e-35	1.88342e-34
NUDT1	1.14022	2.94607	13.2254	2.632e-35	1.99733e-34
WDFY4	1.95986	3.49651	13.2233	2.68952e-35	2.03887e-34
BIRC3	2.10103	6.83096	13.2201	2.78159e-35	2.10758e-34
MYC	1.72858	6.19865	13.2186	2.82496e-35	2.13934e-34
UCHL1	-3.523	2.97301	-13.2185	2.82801e-35	2.14054e-34
ORAI3	1.16378	4.80207	13.2138	2.96735e-35	2.24485e-34
DCN	-4.00558	5.07396	-13.2097	3.09864e-35	2.34176e-34
MORN4	-1.00028	3.2862	-13.2089	3.12267e-35	2.35871e-34
SH3GL1	1.00234	6.34469	13.2088	3.1258e-35	2.35986e-34
AK7	-1.66891	2.0399	-13.1999	3.42741e-35	2.5849e-34
LLGL2	-1.38448	5.43688	-13.1949	3.60794e-35	2.71966e-34
TRAF3IP2	1.01148	5.26079	13.1932	3.67393e-35	2.76656e-34
CXorf21	1.8229	1.4365	13.1929	3.68288e-35	2.77188e-34
PLAAT3	1.09839	6.78717	13.1904	3.78227e-35	2.84377e-34
TMEM156	1.69233	0.616844	13.1894	3.82028e-35	2.87088e-34
TRMT1	1.06669	4.65484	13.1793	4.24237e-35	3.17994e-34
SIM1	-4.83198	1.96573	-13.1723	4.55773e-35	3.41458e-34
GPR4	1.78186	5.34165	13.165	4.91452e-35	3.67813e-34
ANXA1	1.35819	7.23019	13.1625	5.04587e-35	3.7745e-34
ARHGEF1	1.09724	6.22614	13.1617	5.08328e-35	3.80056e-34
PRKCQ	-1.73256	2.94326	-13.1604	5.15163e-35	3.8497e-34
PRSS35	-2.5094	0.655437	-13.1579	5.28753e-35	3.94723e-34
CTLA4	2.54129	-0.126276	13.156	5.39117e-35	4.02052e-34
GIMAP4	1.26042	6.14396	13.1543	5.49112e-35	4.09297e-34
CDS1	-1.63798	4.47828	-13.1529	5.5699e-35	4.14959e-34
C3orf52	-2.32818	1.38874	-13.146	5.97806e-35	4.44916e-34
MACROH2A2	-1.42858	3.20433	-13.1405	6.32749e-35	4.70684e-34
TMEM45A	2.75864	4.31966	13.1377	6.51053e-35	4.83564e-34
BIRC7	4.50578	0.861794	13.1372	6.54676e-35	4.86009e-34
HLA-DRA	1.61803	10.0122	13.1298	7.06819e-35	5.24453e-34
OSMR	1.52706	7.13579	13.1264	7.31815e-35	5.42452e-34
NLRC3	1.21979	3.20006	13.1197	7.84296e-35	5.8106e-34
NINJ2	1.46099	0.883798	13.1182	7.96033e-35	5.89458e-34
BCL7A	-1.07419	4.61715	-13.1109	8.58657e-35	6.3551e-34
GLB1	-1.06353	5.83202	-13.11	8.66725e-35	6.41158e-34
NDRG2	-1.49853	6.54063	-13.1025	9.3556e-35	6.9173e-34
LAT	2.41859	-0.709014	13.1019	9.41454e-35	6.95685e-34
HPGD	-2.86002	2.94659	-13.0968	9.92658e-35	7.3284e-34
FAM193B	1.80455	4.9747	13.093	1.03184e-34	7.60616e-34
STOX1	-2.41401	0.482065	-13.0922	1.041e-34	7.66988e-34
EIF4EBP1	1.7749	4.86253	13.0841	1.13162e-34	8.33332e-34
KSR1	1.66926	6.37733	13.0722	1.27817e-34	9.39845e-34
TPD52L1	-2.06927	3.69079	-13.0637	1.39563e-34	1.02519e-33
HSD3B7	1.96322	5.62455	13.0607	1.4395e-34	1.05688e-33
AC040162.1	1.71579	0.963014	13.058	1.47892e-34	1.08474e-33
LMO7	-1.32298	5.98969	-13.058	1.47985e-34	1.08488e-33
FDXR	1.27179	4.4712	13.0577	1.48313e-34	1.08674e-33
DENND1B	-1.165	4.15623	-13.0569	1.49596e-34	1.09559e-33
ANXA3	-3.03983	2.54786	-13.049	1.6225e-34	1.18768e-33
DTHD1	2.48984	-0.630533	13.0458	1.67688e-34	1.22626e-33
MOXD1	-2.97695	3.0367	-13.0452	1.68642e-34	1.23262e-33
PRKD1	-1.16037	4.37798	-13.0442	1.70421e-34	1.245e-33
CDCA7	1.98781	1.2813	13.0436	1.71592e-34	1.25294e-33
CENPE	1.66802	1.41925	13.0418	1.74714e-34	1.2751e-33
TRAF3IP3	1.81018	2.7431	13.0386	1.80489e-34	1.31659e-33
P4HA2	1.40555	6.53732	13.038	1.81741e-34	1.32506e-33
DSCC1	1.03429	1.38572	13.0349	1.87589e-34	1.36702e-33
PLB1	1.34877	2.00238	13.0311	1.95085e-34	1.42095e-33
PPP1R13L	1.54128	5.29802	13.0289	1.99511e-34	1.45246e-33
ATP6V0E2	-1.5026	4.71227	-13.0287	1.99749e-34	1.45348e-33
PRELID3A	1.36304	0.552389	13.0223	2.13489e-34	1.55192e-33
COL8A1	2.13112	6.14229	13.0222	2.136e-34	1.55196e-33
MTFR2	1.36656	-0.105134	13.0109	2.39866e-34	1.74107e-33
ARL4A	1.05982	3.97223	13.0052	2.54417e-34	1.84578e-33
DNAJC28	-1.16132	0.818051	-13.0048	2.55403e-34	1.85202e-33
EXOSC5	1.18977	4.10633	13.0012	2.64966e-34	1.92041e-33
GAL3ST1	2.63621	6.43891	12.9927	2.88994e-34	2.0925e-33
GCNT4	-2.10305	2.24829	-12.9921	2.90748e-34	2.10416e-33
BCAS1	-3.18108	-0.604383	-12.9898	2.97916e-34	2.15392e-33
SH2B2	1.29445	2.40235	12.9864	3.08314e-34	2.228e-33
HPSE2	-2.55223	-1.04561	-12.9861	3.09302e-34	2.23294e-33
ANKRD9	-1.42752	3.70081	-12.9822	3.21983e-34	2.32106e-33
CTSZ	1.16112	8.08854	12.9812	3.25081e-34	2.34225e-33
VWA5A	-1.24244	4.63702	-12.9784	3.34821e-34	2.41123e-33
IRF7	1.5987	4.33393	12.978	3.36094e-34	2.41922e-33
CAPN5	-1.18234	4.82531	-12.9635	3.89987e-34	2.80028e-33
ATRNL1	-3.29162	0.589751	-12.9614	3.98126e-34	2.85732e-33
P4HA3	2.26745	1.9264	12.9595	4.06215e-34	2.91395e-33
DNAJC6	-1.73993	3.02927	-12.952	4.38641e-34	3.14502e-33
TLR6	1.60626	1.66152	12.9478	4.57877e-34	3.28134e-33
FAM184A	-1.73939	1.54675	-12.9472	4.60476e-34	3.29836e-33
TSGA10	-1.10089	1.92529	-12.9468	4.62448e-34	3.31086e-33
FBP1	-2.26608	5.10088	-12.9451	4.70667e-34	3.36807e-33
ZMYND12	-1.49577	1.78754	-12.9439	4.76117e-34	3.40541e-33
GASK1A	-1.80848	-0.271898	-12.9431	4.80057e-34	3.43192e-33
AFM	-3.77923	-0.914974	-12.9372	5.10159e-34	3.64534e-33
DUSP10	1.29958	2.88367	12.9211	6.01322e-34	4.29048e-33
COL4A2	1.4645	9.84719	12.9115	6.63339e-34	4.72839e-33
FLI1	1.18784	5.29911	12.9104	6.70857e-34	4.77965e-33
TUBB6	1.22298	5.82888	12.9064	6.99012e-34	4.97783e-33
SEMA4A	-1.49979	4.14518	-12.9027	7.25937e-34	5.16456e-33
PFKM	-1.13505	6.00337	-12.9006	7.41432e-34	5.27225e-33
ITGA4	1.73228	4.54886	12.8911	8.16481e-34	5.8031e-33
CNTNAP1	1.57725	3.33951	12.8899	8.26651e-34	5.87254e-33
GJA1	1.72061	6.95282	12.8825	8.91711e-34	6.33167e-33
ASAP3	-1.35298	3.95891	-12.8783	9.30744e-34	6.59289e-33
DEGS1	1.14478	6.86958	12.8757	9.55742e-34	6.76669e-33
TLR7	2.15956	3.07092	12.8599	1.1232e-33	7.94845e-33
PLEKHG3	-1.10212	5.39656	-12.8598	1.12427e-33	7.95224e-33
ST6GALNAC2	-2.11246	2.2746	-12.8522	1.21483e-33	8.58035e-33
HLA-DRB1	1.54992	9.22544	12.8514	1.22376e-33	8.63927e-33
CSF2RB	1.40229	3.71881	12.8491	1.25269e-33	8.83929e-33
PPARA	-1.01594	5.80255	-12.8462	1.29086e-33	9.10424e-33
COX4I2	2.30571	2.71005	12.8432	1.33061e-33	9.37558e-33
PHKG1	1.53861	-0.107933	12.8421	1.34537e-33	9.47502e-33
TRIM14	1.45093	5.47514	12.831	1.50736e-33	1.06006e-32
C6orf223	2.91497	4.64885	12.8235	1.62578e-33	1.14224e-32
FCRL3	2.57251	0.599774	12.8214	1.661e-33	1.16644e-32
DAAM1	-1.00419	4.11181	-12.8183	1.71452e-33	1.20287e-32
ALDOB	-5.24662	4.85346	-12.8143	1.78544e-33	1.25143e-32
ARG2	-2.91892	3.47043	-12.814	1.79129e-33	1.25493e-32
GPRC5B	-1.39265	6.00063	-12.81	1.86498e-33	1.30531e-32
RHOBTB3	-2.05674	5.04869	-12.7984	2.09876e-33	1.46753e-32
PDE7A	1.28484	5.08651	12.797	2.1279e-33	1.4872e-32
RTEL1-TNFRSF6B	2.07204	1.16489	12.7909	2.26442e-33	1.58111e-32
SHOC1	-2.59315	-0.913538	-12.7755	2.64828e-33	1.84651e-32
SYNM	1.16096	5.2377	12.7703	2.79277e-33	1.94448e-32
PBX1	-1.72158	5.63796	-12.7692	2.82362e-33	1.96502e-32
LYZ	2.46453	6.64927	12.7682	2.85271e-33	1.98433e-32
CADM4	-2.37619	3.0641	-12.7672	2.88206e-33	2.00379e-32
PADI1	3.84164	0.695965	12.7627	3.01651e-33	2.09628e-32
ISM2	-3.0082	-1.48143	-12.7624	3.0248e-33	2.10105e-32
PSMB10	1.28547	4.77592	12.7616	3.04988e-33	2.11746e-32
XCL2	2.06045	-0.595431	12.7603	3.0911e-33	2.14507e-32
IGSF3	-1.31081	5.41205	-12.7583	3.15309e-33	2.18705e-32
CDKL2	-1.69315	2.34796	-12.7578	3.17031e-33	2.19796e-32
MAP3K12	1.24537	3.80501	12.7546	3.27247e-33	2.26665e-32
GPR183	1.79376	3.41721	12.7483	3.48801e-33	2.41366e-32
OR51E2	2.28071	0.942314	12.7444	3.62982e-33	2.50825e-32
CHODL	-2.67398	-0.476045	-12.7403	3.78527e-33	2.61443e-32
CYP39A1	-2.31421	1.4983	-12.7399	3.80084e-33	2.62396e-32
GRAMD4	1.4953	6.00441	12.7208	4.61076e-33	3.17117e-32
ADAMTS10	1.98408	3.49741	12.7158	4.85175e-33	3.33535e-32
UGT8	-2.04499	4.79905	-12.7088	5.20845e-33	3.57722e-32
C1orf54	1.16857	3.52476	12.7048	5.42055e-33	3.72115e-32
KCNMA1	2.32204	5.15558	12.702	5.57834e-33	3.82589e-32
SLC5A11	-2.53746	-1.0804	-12.6991	5.74169e-33	3.93609e-32
SLC9A5	1.568	0.603318	12.6974	5.84214e-33	4.00308e-32
MCOLN3	-3.03631	0.246951	-12.6908	6.24475e-33	4.27365e-32
RCSD1	1.23057	4.79685	12.6908	6.24575e-33	4.27365e-32
ABI3	1.11514	4.55166	12.6887	6.37673e-33	4.35922e-32
LAG3	2.80003	2.02441	12.6855	6.58967e-33	4.50268e-32
KCNJ2	1.79963	3.82008	12.685	6.62403e-33	4.52406e-32
VEPH1	-1.70116	4.55392	-12.673	7.47388e-33	5.09737e-32
OGDHL	-2.85425	5.71291	-12.6701	7.70005e-33	5.24675e-32
KCNIP1	-2.94479	-1.17117	-12.6695	7.74693e-33	5.27625e-32
ACY1	-1.55154	2.67283	-12.6688	7.79767e-33	5.30834e-32
TLR8	2.23633	2.08631	12.6656	8.05537e-33	5.48124e-32
PSCA	-2.72557	-2.1881	-12.6651	8.09445e-33	5.50273e-32
GMNC	-3.09484	-2.00368	-12.6612	8.42507e-33	5.72484e-32
FAM107A	-1.85108	4.81848	-12.6555	8.918e-33	6.05698e-32
ATAD5	1.18566	1.75666	12.6512	9.32015e-33	6.32719e-32
SNAI3	1.21217	0.564011	12.6438	1.0042e-32	6.80148e-32
CACFD1	-1.05812	4.80394	-12.6314	1.13802e-32	7.69371e-32
SLC9A9	1.6437	4.1364	12.6296	1.15847e-32	7.82833e-32
THOC6	1.01902	4.49795	12.625	1.21318e-32	8.18672e-32
SYNE2	-1.15531	7.62436	-12.6221	1.25022e-32	8.42896e-32
SLCO2B1	1.74844	6.32313	12.622	1.2511e-32	8.43101e-32
ANKZF1	1.28447	5.20981	12.6207	1.26796e-32	8.54069e-32
GRB14	-2.1372	3.00349	-12.6154	1.3367e-32	8.99053e-32
KAZN	-1.13407	4.84375	-12.6154	1.33719e-32	8.99053e-32
ZNF331	-1.11085	4.54089	-12.6153	1.33833e-32	8.99408e-32
RTP4	1.58173	3.60484	12.6057	1.47343e-32	9.89293e-32
SLC22A15	-1.72354	1.94372	-12.6017	1.5353e-32	1.03036e-31
NDUFA4	-1.18915	6.7555	-12.6002	1.55773e-32	1.04494e-31
LAPTM4B	-1.17235	6.43959	-12.59	1.72587e-32	1.15667e-31
MRPS6	-1.46101	5.44773	-12.5873	1.77472e-32	1.18887e-31
CHRDL1	-4.47394	0.53822	-12.5867	1.78496e-32	1.19518e-31
ATP8B1	-1.32363	4.73717	-12.5802	1.90564e-32	1.27541e-31
PNMA8A	-2.48011	3.24994	-12.5739	2.03024e-32	1.35818e-31
ADAMTS8	-1.66866	0.121264	-12.5714	2.08205e-32	1.39221e-31
GRHL1	-1.54103	1.50508	-12.5702	2.10779e-32	1.40814e-31
GPR27	-2.47519	0.774449	-12.5568	2.41182e-32	1.60978e-31
HDAC11	-1.13648	4.46314	-12.5545	2.46615e-32	1.64529e-31
CD14	1.63131	6.3535	12.5517	2.53854e-32	1.69282e-31
PPARGC1A	-2.45159	4.98899	-12.549	2.6081e-32	1.73842e-31
PHLDA3	1.55986	5.40301	12.5397	2.86403e-32	1.90814e-31
CXCL13	3.71915	0.523888	12.5388	2.88913e-32	1.92399e-31
POPDC2	1.41495	2.91077	12.5379	2.91612e-32	1.94109e-31
RPL36A	1.11274	5.8093	12.5356	2.98237e-32	1.98428e-31
ALS2CL	-2.11155	3.23561	-12.5297	3.16371e-32	2.10208e-31
HSD17B7	1.36383	3.37041	12.5287	3.19703e-32	2.12326e-31
PPP1R3B	1.29913	6.62836	12.5263	3.27463e-32	2.17342e-31
HIF1A	-1.1172	7.38559	-12.5245	3.33411e-32	2.21129e-31
WDR62	1.39543	1.11601	12.5225	3.40257e-32	2.25568e-31
PPIL6	-1.13153	2.04854	-12.522	3.41789e-32	2.26481e-31
SHC3	-1.70288	0.755802	-12.5169	3.59851e-32	2.38343e-31
HEY1	1.50963	3.96394	12.5119	3.78406e-32	2.50406e-31
NBPF15	1.14277	3.68662	12.5013	4.20695e-32	2.78265e-31
HAMP	2.64367	-0.633772	12.5007	4.23565e-32	2.79911e-31
PTPN21	-1.00668	4.39549	-12.4938	4.53767e-32	2.99601e-31
TNIP3	2.52271	-0.644514	12.4909	4.6686e-32	3.07969e-31
KIF18A	1.40938	1.01211	12.4869	4.86355e-32	3.20253e-31
VDR	-1.70663	4.03888	-12.477	5.36827e-32	3.53171e-31
GSTO2	-2.48344	2.51334	-12.4735	5.56146e-32	3.65553e-31
DYSF	1.38165	6.91897	12.4729	5.59519e-32	3.67605e-31
PCDH17	1.91375	5.08547	12.4726	5.61172e-32	3.68526e-31
PKD1L1	1.60255	0.178316	12.4683	5.85725e-32	3.84479e-31
AMZ1	2.47265	-0.157334	12.4636	6.1373e-32	4.02322e-31
NLRP3	1.54052	2.33238	12.4622	6.22823e-32	4.08101e-31
CDKN1C	-1.65068	4.36699	-12.4575	6.5251e-32	4.27362e-31
PCSK6	2.69679	5.55963	12.4547	6.71367e-32	4.39516e-31
FBLN5	-2.29028	5.50012	-12.4546	6.71686e-32	4.39529e-31
PLA2G4A	-1.60445	2.39263	-12.4482	7.16083e-32	4.67956e-31
GALM	-1.04334	5.68057	-12.4467	7.26716e-32	4.74693e-31
LONRF2	-3.01193	1.48591	-12.444	7.47175e-32	4.8784e-31
TPSAB1	2.51165	2.0165	12.4408	7.71061e-32	5.03211e-31
UNC5A	2.58286	-0.0400915	12.4381	7.92189e-32	5.16771e-31
LGR5	-2.77524	-2.13574	-12.4358	8.10602e-32	5.28312e-31
HLA-DQB2	2.75703	3.99329	12.435	8.16829e-32	5.32135e-31
BMP6	-1.86253	2.98245	-12.4343	8.23205e-32	5.36051e-31
ANKRD37	1.24274	3.26515	12.4325	8.37943e-32	5.45406e-31
P2RY13	1.85083	2.64488	12.4291	8.66932e-32	5.64024e-31
CDCA8	1.40743	1.66013	12.4268	8.86851e-32	5.76728e-31
THEMIS	2.27211	1.39136	12.4235	9.16517e-32	5.95757e-31
ABLIM1	-1.09213	7.31361	-12.4233	9.18383e-32	5.96705e-31
DHRS9	2.07934	0.205533	12.4224	9.26399e-32	6.01647e-31
CDHR3	1.48843	2.77236	12.4214	9.35995e-32	6.07611e-31
CBR1	-1.04179	6.07511	-12.4204	9.45196e-32	6.13312e-31
RIT1	1.00719	6.10626	12.4185	9.63321e-32	6.24797e-31
SIPA1L2	1.14708	5.46138	12.4148	9.99931e-32	6.48255e-31
ASS1	-2.04679	7.00615	-12.4101	1.04815e-31	6.78019e-31
NEDD4L	-1.3676	6.4482	-12.4072	1.07846e-31	6.97013e-31
SLC29A4	1.98134	4.90914	12.402	1.13606e-31	7.33729e-31
KIF2C	1.43873	1.86123	12.3995	1.1645e-31	7.51625e-31
ALKBH6	1.43897	1.09979	12.3987	1.17347e-31	7.57082e-31
BEX3	-1.00137	6.36663	-12.3953	1.21434e-31	7.82419e-31
MYO10	-1.33254	5.90977	-12.3885	1.30003e-31	8.36531e-31
ANO4	2.88872	1.79923	12.3794	1.42285e-31	9.14361e-31
FHOD3	-1.48227	4.6469	-12.3754	1.48131e-31	9.51094e-31
EVPL	-1.63508	3.86498	-12.375	1.48704e-31	9.5421e-31
LRRC43	-2.12081	-0.157427	-12.3739	1.50395e-31	9.64366e-31
POLG2	1.01454	2.98816	12.3731	1.51483e-31	9.70917e-31
NMB	1.97221	3.78538	12.3724	1.52562e-31	9.7741e-31
GALNT17	-3.98493	-0.449625	-12.3671	1.60853e-31	1.03008e-30
PLCXD3	-2.70991	1.58158	-12.3641	1.65808e-31	1.06134e-30
BARX2	2.34464	4.86588	12.3558	1.80008e-31	1.15074e-30
CHD3	-1.07743	6.58106	-12.3539	1.83521e-31	1.17268e-30
KNTC1	1.08899	3.87011	12.3457	1.99007e-31	1.27053e-30
GPHN	-1.31295	4.21531	-12.3278	2.37786e-31	1.51613e-30
EXOSC7	-1.01796	4.06305	-12.3217	2.52753e-31	1.61017e-30
PLEKHB2	-1.04604	7.46114	-12.3117	2.79173e-31	1.77616e-30
IDH2	-1.11052	7.39689	-12.3115	2.79784e-31	1.77928e-30
B3GNT10	-1.40358	0.411875	-12.3089	2.86995e-31	1.82276e-30
NPIPB4	1.75587	1.06426	12.3086	2.87891e-31	1.82767e-30
GDPD5	1.29328	3.31159	12.3078	2.90042e-31	1.83973e-30
HS6ST3	-3.30558	-0.670115	-12.3049	2.98677e-31	1.89287e-30
OAS2	1.28685	5.51036	12.3047	2.99366e-31	1.89642e-30
ACSM3	-1.56223	4.68859	-12.3029	3.04723e-31	1.92952e-30
MAPK8IP3	1.79373	5.52976	12.2978	3.20458e-31	2.02653e-30
PTGFR	-2.6835	1.21566	-12.2951	3.29186e-31	2.07904e-30
SBNO2	1.03635	5.84379	12.2852	3.63005e-31	2.29165e-30
SLC38A4	-3.51843	0.435776	-12.285	3.63951e-31	2.29663e-30
PGGHG	2.7015	5.5187	12.2679	4.3117e-31	2.71496e-30
GIMAP2	1.24199	3.69	12.2675	4.32906e-31	2.72473e-30
SH2D5	2.07182	0.469212	12.2648	4.4447e-31	2.79512e-30
MAP3K14	1.3468	5.12126	12.2642	4.47158e-31	2.81082e-30
DLG2	-1.71466	1.39378	-12.2622	4.56349e-31	2.86614e-30
ACO1	-1.0142	6.47357	-12.2578	4.76628e-31	2.98966e-30
C1QTNF7	-2.16262	1.30552	-12.2571	4.7959e-31	3.00568e-30
PLXNC1	1.51056	4.59886	12.2568	4.81142e-31	3.01412e-30
TOX3	-3.73391	1.58353	-12.2561	4.84734e-31	3.03533e-30
[truncated: 1,749 more rows]

## Sheet: Supplementary Table S3
Table S3. The genes of each module membership of TCGA-KIRC.
Module	Membership gene
MEpurple	GGH, SFXN2, TREH, PTPRO, GPX3, FUT3, SLC23A1, CNDP1, SLC25A10, IL1RL1, CPN2, ACY1, SLC7A7, ALDOB, ALDH1B1, EPHX2, ASPDH, MRO, BDH2, FMO4, SARDH, PM20D1, FCAMR, FBP1, SMTNL2, PROC, KL, SLC34A3, ALDH6A1, RDH12, CLCN5, ACAA1, CLDN10, PCK2, DHRS4L2, ADH6, RENBP, CYP8B1, NOX4, DAO, GK, CLIC5, ANK3, TRPM3, SORD, GMNC, NAPSA, PC, HIBCH, SUSD2, ETNK2, SLC5A11, AZGP1, ACOX2, PLG, HDHD3, RGN, CYP17A1, PNPL…
MEsalmon	LTBP2, LTBP1, OGN, ANTXR1, SMOC2, PODN, GSTM5, C1QTNF7, SUSD5, FBN1, NALCN, GGT5, MEDAG, PID1, FBLIM1, PRG4, MFAP2, GREM1, ACTC1, RGMA, LMOD1, SLC24A3, PRELP, GEM, LUM, FBLN1, CPED1, HOPX, OLFML1, PCDH7, OXTR, ZCCHC24, CTSK, VGLL3, F3, TIMP2, MICAL2, ATP8B2, XYLT1, PTGIS, PTGIR, LTBP4, MYL9, CYP1B1, SNAI2, MMP28, DCN, KIAA1755, MFAP5, MXRA5, FGF7, COL12A1, ITGA11, SCRG1, COL16A1, MYH11, TAGLN, AR…
MEturquoise	VPS4B, MT1G, TECPR1, MYSM1, CYP2B6, HERPUD2, ZNF253, KCNMB2, CEP112, DUSP15, HSPB11, LSS, AC005041.1, HSPA1L, MYH14, SMUG1, LRP6, MFF, MRPL18, IKZF4, NFYC, B4GALNT2, AKIRIN1, UVRAG, ADD3, KCTD2, PIGH, SRPRA, SMYD4, C14orf132, ATP6V1F, SMC5, MFSD5, ZNF382, FAM83G, AKAP1, NFIL3, OMG, MLF2, DDX60L, JMY, PROB1, PXN, POLR2K, MRPL57, FOCAD, TFCP2L1, MAVS, DPH6, CCN3, VNN1, CD36, C1orf109, ATL3, SLC5A3,…
Meyellow	NDUFA7, TIMM8B, TMEM208, ATP5ME, ZNRD2, SDF2L1, RPS15, NDUFB7, TMEM219, YJU2, NUDT14, HES6, GUK1, TIGD5, MRPL40, MICOS13, RPS6, ANTKMT, PSENEN, TECR, TPGS1, OXLD1, TMUB1, FIZ1, H2AJ, ATP5MC2, PFDN6, CENPX, CLPP, S100A13, SOCS1, DGAT1, DPM3, SLC39A3, SNRPA, HSPB1, GPAA1, NME1, TARBP2, CTU2, TIMM44, POLR2G, ZDHHC24, HRAS, TOMM40, SUGP1, FKBP8, MRPL27, IAH1, NOP10, MYL6, FARSA, HGH1, ZNHIT2, CTSA, Z…
Meblack	CEACAM1, RARRES1, KDELR3, HABP4, RYR2, IL20RB, SCG2, ZNF365, SPOCD1, EPHA10, MMP19, APLP1, TCHH, ZNF114, F2, AMOT, SAA2-SAA4, SYN1, PLAUR, GALNT2, ADAM12, PITX2, HCAR2, PPP2R2C, STEAP3, IL6, C10orf99, ACADL, P4HA3, SCG5, MUC17, IBSP, CIT, SEMA4B, TMEM44, CRP, LGALS3BP, TFR2, IGFBP1, MT1A, CFAP47, CARD14, SLC18A3, SERPINE1, TTC39C, PLTP, SAA2, CFH, CPNE7, IL17RD, PTPRH, TRIM46, PTPRN, TREM1, IGDCC…
Meblue	SERINC1, B3GAT1, NTNG2, IRF2BP1, PLCB2, LTB, TEX261, INPP5D, CYTH1, DENND2D, SGCE, CLIC3, CD5, CRB3, SLC16A2, GEMIN2, LY75, IPO5, LRRC49, IRF1, C1QB, DUSP2, FNBP1, PSMG2, CCL8, FCRL3, ABRAXAS1, TYROBP, B3GALT4, RAC2, FYB1, FCRL5, ANAPC10, TAPT1, CHRNA1, FCER1G, HTRA4, TLR2, TMED8, OPRL1, BRMS1L, ZNF776, ARHGAP4, LYN, CEP128, IGLL5, C11orf95, GTF3C3, SIGLEC10, PCNX2, SLC15A3, UNC50, TMSB4X, ANKRD2…
Mebrown	SPACA6, PRRT2, TNFRSF25, ZNF117, NPIPB3, DLG4, MAPK15, PRDM15, ANKRD36B, PRKRIP1, NFKBID, SNRPA1, UPF3B, DPY19L2, NOL12, CLHC1, HYPK, GOLGA8A, NCOA4, FBF1, MASP2, CDK11A, STX1A, DCAF8, CXXC1, PGGHG, DMPK, TTC21A, KIAA0895L, OTUD3, TIAF1, LIN37, SETD4, L3HYPDH, PILRB, NPIPB5, RASSF7, QRICH2, MRNIP, UBAP1L, LRRC39, CAPN13, PJVK, ZNF251, ATP6V1FNB, POU6F1, NFKBIZ, GABRE, SRRM2, FBRS, RHOT2, KCNJ14, …
Megreen	ARAP3, FILIP1, APOLD1, TMEM204, ANO3, FILIP1L, GABRQ, KIF26A, JAG2, DIPK2B, RAMP2, CALCRL, RAPGEF5, PECAM1, FRZB, ACVRL1, LRRC10B, TMOD2, FLT4, SLC5A4, ITGA10, CD93, ACTR3C, STC1, MYADM, TAL1, RFLNB, NES, CPA3, GPR4, DGKH, KDR, ECSCR, EMP2, GIMAP8, TAFA5, OR51E1, RASIP1, PLN, NUAK1, GIMAP5, HEPH, FCN3, FAM241A, ADAMTS5, ADCY4, TIMP3, FAM167B, TBXA2R, IL33, SH2D3C, ABCC9, HHIPL1, HEG1, UNC5B, NID2…
Megreenyellow	GSTA1, ASPG, ECH1, CUBN, HOXC10, AOX1, CLRN3, ADGRG5, SLC1A1, FAHD1, FTCD, MPV17L, ACSM5, CENPS, ILDR2, GATM, FAAH, SLC23A3, HNF1A, AMN, H2AC6, TWIST1, HNF4A, UGT2B7, MASP1, AOC1, IHH, DNPH1, LRRC3, GNL3, SLC27A2, FRMD3, ACY3, CACNB3, SERPINA6, MPC2, MIOX, AVPR1B, ATP6V1B2, MLXIPL, LEAP2, LRFN4, INAVA, CLDN2, SLC20A1, SLC2A2, AKR1A1, SPAG5, SPECC1, GDA, LYG1, LRRC4C, SLC5A1, GSTA2, LEF1, ALDH3A2,…
Memagenta	E2F7, TPX2, NEK2, POC1A, PLK1, CKAP2L, FBXO5, DNTTIP1, MELK, TRAIP, ORC1, FOXM1, CENPU, UNC13A, ASF1B, SPC24, TROAP, CENPE, E2F8, PKMYT1, ADGRG3, VSIG10L, PTTG1, SLC5A6, FANCD2, UHRF1, RTL1, CCNF, CA4, CDC6, CDCA7, PRR11, DLGAP5, UBE2T, HMMR, MCM2, ORC6, POLQ, KNL1, UBE2C, NDC80, SPC25, CCNB2, CKAP4, CD300LG, CCNB1, CENPK, AURKB, CENPL, DIAPH3, GINS1, CCNA2, KIFC1, APOBEC3B, NCAPH, MCM10, BUB1, K…
Mepink	SOX8, LRRTM1, ASTN2, LRRC14B, HS6ST3, INPP4A, PLAAT5, ART5, ELOVL4, NCALD, CELF5, FAM155B, LRFN5, RGS16, NEURL1, BICC1, ZNF431, SLC1A2, NKX6-1, PIP, SDCBP2, TGFA, CCNJL, TMEM176B, YAF2, HAGHL, CCDC151, TNFAIP8L3, CR1L, MYRIP, SPIRE2, ATP8B4, BCAS4, EVA1A, PRKCD, PSG4, TMEM38A, GPSM2, FGF14, CERS4, CLGN, PSCA, IGF1, NOTCH2, FAT1, MIOS, MAML2, TTR, BSN, GALNT14, DHRS2, RNF128, KBTBD11, CFI, LHX9, N…

## Sheet: Supplementary Table S4
Table S4. The DEGs of TCGA-KIRC
Gene	logFC	AveExpr	t	P.Value	adj.P.Val
GGT6	-3.1591	7.0078	-40.6943	7.64564e-136	1.65551e-131
KNG1	-4.71324	6.89953	-38.2747	3.91565e-128	4.23928e-124
NDUFA4L2	4.88127	9.37173	38.2103	6.33962e-128	4.57573e-124
SLC12A1	-3.85978	7.06242	-37.8849	7.28968e-127	3.94609e-123
UMOD	-6.62748	9.94298	-37.5408	9.7849e-126	4.23745e-122
EGLN3	3.6286	8.25634	37.4341	2.1953e-125	7.92247e-122
CLDN8	-4.85186	7.03351	-37.0932	2.9283e-124	9.05808e-121
SPAG4	2.96541	7.63089	36.9457	9.02345e-124	2.44231e-120
HK2	3.22698	7.27302	36.9037	1.24421e-123	2.99343e-120
FXYD4	-4.28752	7.8608	-36.7445	4.20878e-123	9.11327e-120
TMEM213	-4.4189	7.37361	-36.7225	4.97936e-123	9.80165e-120
HILPDA	3.9699	9.23748	36.3481	8.86397e-122	1.59943e-118
AQP2	-3.46523	7.5396	-36.2794	1.50611e-121	2.50859e-118
RALYL	-3.54668	6.14753	-36.2573	1.78569e-121	2.76182e-118
KCNJ1	-4.7399	8.13939	-36.248	1.91843e-121	2.76932e-118
LPPR1	-2.02038	5.08227	-36.2183	2.41363e-121	3.2664e-118
CLCNKB	-3.29992	8.18401	-35.768	7.93516e-120	1.01071e-116
TFAP2B	-2.23725	5.09132	-35.7244	1.11438e-119	1.34054e-116
PDK1	1.80394	6.84557	35.3677	1.80681e-118	2.05909e-115
HRG	-2.6855	6.54222	-35.3279	2.46747e-118	2.6714e-115
SFRP1	-2.97029	6.64782	-35.2996	3.08067e-118	3.17647e-115
ATP6V1G3	-3.76781	6.16823	-35.2668	3.98376e-118	3.92093e-115
DMRT2	-2.59739	5.45574	-35.2129	6.0809e-118	5.72477e-115
CALB1	-6.72555	7.73904	-35.0944	1.54392e-117	1.39293e-114
HS6ST2	-3.42109	5.31012	-35.0792	1.74027e-117	1.50728e-114
SAP30	1.21274	6.29162	34.9445	5.0272e-117	4.18669e-114
DIO1	-5.59736	7.16962	-34.9152	6.33324e-117	5.07902e-114
ATP6V0A4	-3.91398	7.07675	-34.9025	6.99926e-117	5.41268e-114
ENO2	3.3738	7.73559	34.8801	8.35723e-117	6.23997e-114
TMPRSS2	-1.59322	6.28178	-34.6995	3.483e-116	2.51392e-113
CA9	3.46004	8.09707	34.5768	9.2112e-116	6.43387e-113
SLC26A7	-1.98921	4.72511	-34.5022	1.66395e-115	1.12592e-112
ANGPTL4	3.61261	8.56121	34.4474	2.57196e-115	1.68759e-112
TNFAIP6	4.72822	6.98834	34.4248	3.07845e-115	1.96052e-112
PTH1R	-2.95061	9.15661	-34.384	4.25889e-115	2.63479e-112
IGFBP3	3.13799	10.6024	34.1009	4.06899e-114	2.44738e-111
NPHS2	-4.7685	8.16562	-34.0617	5.56653e-114	3.25762e-111
NOL3	2.07059	7.4882	33.9922	9.70271e-114	5.52876e-111
ERP27	-2.75556	7.89886	-33.9804	1.06715e-113	5.92488e-111
SERPINA5	-3.71315	7.91063	-33.9103	1.86987e-113	1.01221e-110
DDB2	1.73671	7.51235	33.9052	1.94907e-113	1.02935e-110
HEPACAM2	-3.5984	5.84366	-33.4462	7.81718e-112	4.03013e-109
TMEM52B	-5.06227	7.53414	-33.3416	1.82074e-111	9.1685e-109
LPCAT1	2.33592	8.45912	33.2763	3.08813e-111	1.51971e-108
NETO2	3.33663	6.62639	33.2288	4.53656e-111	2.18289e-108
XPNPEP2	-4.06641	7.6491	-33.1069	1.21832e-110	5.73485e-108
SEMA5B	2.04331	9.14804	33.0908	1.38861e-110	6.39736e-108
PYGL	1.991	7.47814	33.0128	2.6158e-110	1.18e-107
FAM3B	-2.75435	6.46235	-32.862	8.91992e-110	3.94169e-107
FGF9	-3.14814	5.75195	-32.8009	1.46808e-109	6.35768e-107
RP11-999E24.3	-3.82302	6.19778	-32.7579	2.08447e-109	8.84999e-107
FUT11	1.59832	7.31063	32.7234	2.76215e-109	1.15017e-106
SMIM5	-1.92161	7.55912	-32.5959	7.82901e-109	3.19852e-106
KCNJ10	-2.28929	5.86641	-32.5916	8.11021e-109	3.25204e-106
COL23A1	3.25218	7.73033	32.41	3.59024e-108	1.41344e-105
ACSF2	-2.97816	8.41231	-32.2847	1.00472e-107	3.88487e-105
SLC4A1	-1.84251	6.78423	-32.2018	1.98669e-107	7.54697e-105
SCNN1G	-2.27465	5.66631	-32.168	2.62209e-107	9.789e-105
SOST	-3.57589	5.87991	-31.8991	2.41024e-106	8.84559e-104
PAK6	-1.27554	5.99794	-31.7761	6.66956e-106	2.40693e-103
SLC47A2	-3.41908	7.43676	-31.6747	1.54554e-105	5.48615e-103
DCXR	-2.61072	9.37705	-31.6311	2.22066e-105	7.75546e-103
RAB25	-2.69243	6.3763	-31.5552	4.1688e-105	1.43281e-102
TFCP2L1	-2.6201	7.63917	-31.5442	4.56777e-105	1.5454e-102
DUSP9	-2.68246	6.75933	-31.5109	6.02603e-105	2.00741e-102
GPD1L	-1.64873	8.53266	-31.4729	8.26945e-105	2.713e-102
ATP6V0D2	-3.04219	7.24805	-31.393	1.60772e-104	5.19582e-102
NRK	-1.87558	4.61974	-31.2725	4.38984e-104	1.37758e-101
CAV1	2.75546	9.10805	31.2117	7.29392e-104	2.25622e-101
PAG1	1.94464	6.78267	31.1173	1.6059e-103	4.89753e-101
ACAA1	-1.72003	9.64599	-31.0242	3.50133e-103	1.05298e-100
ENPP6	-3.87141	5.61789	-31.0069	4.04578e-103	1.20005e-100
SLC22A8	-4.39041	8.66914	-30.922	8.24324e-103	2.41204e-100
ST8SIA4	2.20501	4.89008	30.9019	9.75759e-103	2.79687e-100
BHLHE41	1.78728	6.1907	30.9012	9.81674e-103	2.79687e-100
MIR210HG	2.04188	6.80821	30.8391	1.65325e-102	4.64907e-100
P2RX7	1.81567	5.77146	30.7738	2.86105e-102	7.94235e-100
LOC284578	-3.01794	6.85638	-30.7297	4.14564e-102	1.13627e-99
CA10	-1.9056	5.10224	-30.5779	1.48949e-101	4.0315e-99
PFKFB2	-1.25869	6.38542	-30.4824	3.33331e-101	8.91064e-99
SLC13A2	-2.4751	6.7832	-30.4683	3.75462e-101	9.91447e-99
ENTPD1	1.77725	6.54038	30.4362	4.92598e-101	1.28509e-98
GPC5	-3.21156	5.37017	-30.4221	5.54818e-101	1.43018e-98
LDHB	-1.16538	12.6177	-30.3789	7.99383e-101	2.03636e-98
CXCR4	2.67534	9.122	30.3746	8.29022e-101	2.0873e-98
HPD	-5.05775	8.07642	-30.2013	3.59601e-100	8.94993e-98
STAMBPL1	1.50231	5.99337	30.1736	4.54789e-100	1.11904e-97
ERBB4	-1.49711	5.37792	-30.1382	6.14362e-100	1.49469e-97
SLC4A9	-2.15015	5.87837	-30.1121	7.66891e-100	1.84505e-97
LINC00645	-3.47811	5.46153	-30.1101	7.79593e-100	1.855e-97
ATP6V1C2	-2.15535	5.7578	-30.0784	1.02056e-99	2.40197e-97
LGALS1	1.91807	10.4748	30.0318	1.51638e-99	3.53057e-97
PPAPDC1A	-1.94553	6.49224	-29.9886	2.18933e-99	5.04315e-97
PSMB8	1.69774	8.99211	29.8833	5.36473e-99	1.20571e-96
FOXI1	-2.09637	5.63367	-29.8825	5.40128e-99	1.20571e-96
GPC3	-1.23051	5.71148	-29.8471	7.3048e-99	1.61399e-96
ABAT	-2.70439	8.09475	-29.7633	1.49267e-98	3.25991e-96
EFHD1	-2.53075	9.43851	-29.7623	1.50552e-98	3.25991e-96
FGF1	-2.77095	6.84073	-29.7439	1.76164e-98	3.76174e-96
RNF149	1.33918	9.64991	29.7432	1.77203e-98	3.76174e-96
ATP6V1B1	-1.68286	6.06672	-29.7361	1.88217e-98	3.95675e-96
IRX2	-1.42726	6.3731	-29.7178	2.20073e-98	4.58196e-96
SLC13A3	-2.41828	6.56526	-29.6809	3.01709e-98	6.22182e-96
HADH	-1.61359	9.01077	-29.6664	3.41503e-98	6.91081e-96
RASL11B	-1.11805	6.18925	-29.5974	6.15506e-98	1.23403e-95
PRR15	-1.95734	6.01009	-29.5246	1.14838e-97	2.28126e-95
ANXA4	1.47123	11.4032	29.4666	1.88723e-97	3.71492e-95
TMEM30B	-1.54213	5.78853	-29.4649	1.91509e-97	3.7358e-95
LAPTM5	2.27698	9.31165	29.3846	3.80994e-97	7.36577e-95
SLC7A8	-2.35692	7.80181	-29.3804	3.95107e-97	7.57102e-95
PRDX4	1.51769	10.0837	29.3465	5.28687e-97	1.00418e-94
DDN	-1.65454	7.08586	-29.2904	8.55715e-97	1.6112e-94
TYRP1	-3.49353	5.22046	-29.2836	9.07112e-97	1.69325e-94
HYKK	-1.36359	6.3827	-29.2478	1.23435e-96	2.28438e-94
ALDH6A1	-2.71126	8.70732	-29.2428	1.28852e-96	2.36443e-94
CCDC181	-1.24894	4.47147	-29.1348	3.26192e-96	5.88585e-94
SLC15A2	-1.28814	5.49493	-29.1267	3.49842e-96	6.26044e-94
DPEP1	-3.68127	8.48717	-29.0983	4.46808e-96	7.93011e-94
RHCG	-2.66598	7.49569	-29.0713	5.63556e-96	9.92088e-94
ANXA9	-1.86246	6.77202	-29.0511	6.71006e-96	1.16234e-93
FABP1	-3.32403	6.81327	-29.0501	6.76677e-96	1.16286e-93
PLCL1	-2.15151	6.48632	-29.0309	7.98741e-96	1.36182e-93
MUC15	-2.91639	5.23599	-28.9994	1.04744e-95	1.77189e-93
ERO1L	1.47021	7.96095	28.9363	1.806e-95	3.03143e-93
ALDOA	1.17968	11.0751	28.931	1.89066e-95	3.14911e-93
PLK2	2.49289	8.15295	28.9179	2.11729e-95	3.49968e-93
SCNN1A	-1.4617	7.32816	-28.8366	4.27504e-95	7.01269e-93
VIM	1.83523	9.12885	28.8352	4.32627e-95	7.04336e-93
LIPA	1.5567	10.4417	28.764	8.00779e-95	1.28439e-92
ALDOB	-3.18168	7.47734	-28.7374	1.00778e-94	1.60451e-92
IKBIP	1.84808	6.22987	28.6843	1.59642e-94	2.52316e-92
SAT2	-1.54549	10.1228	-28.6243	2.68618e-94	4.21478e-92
SH3GL2	-3.23414	5.81331	-28.6053	3.16824e-94	4.93538e-92
ANGPT2	2.82201	6.3948	28.552	5.02823e-94	7.77688e-92
EHD2	1.30866	8.11214	28.4724	1.00381e-93	1.54153e-91
GPR110	-1.78328	5.56789	-28.4573	1.14529e-93	1.7464e-91
ESRRG	-2.80063	7.50747	-28.3885	2.08246e-93	3.13135e-91
ASAP1	1.01996	7.49696	28.3702	2.44134e-93	3.64568e-91
ERICH4	-2.46008	6.79425	-28.3008	4.47037e-93	6.58483e-91
ASS1	-2.83146	11.2596	-28.2897	4.92062e-93	7.19907e-91
CAV2	1.6158	7.92088	28.255	6.66199e-93	9.6168e-91
ATP1A1	-1.68191	11.0478	-28.253	6.77792e-93	9.71936e-91
UPP2	-3.34305	6.51198	-28.2506	6.92089e-93	9.85908e-91
ACPP	-1.79656	5.46941	-28.2153	9.4143e-93	1.33234e-90
PSMB9	2.05346	8.87233	28.2093	9.92171e-93	1.39503e-90
TYROBP	2.39946	8.75689	28.1919	1.15467e-92	1.61303e-90
PPP1R3B	1.15131	6.58395	28.1654	1.4553e-92	2.01997e-90
LINC01187	-2.23161	5.83487	-28.1608	1.51432e-92	2.08851e-90
LINC00982	-2.09718	6.46368	-28.121	2.14346e-92	2.93749e-90
PRKCDBP	1.85537	7.20057	28.0003	6.15313e-92	8.37948e-90
TCF21	-2.15232	6.98144	-27.9947	6.46349e-92	8.74712e-90
RASSF2	2.24475	7.31162	27.984	7.09777e-92	9.54585e-90
TMCC1	1.01941	7.15369	27.9682	8.15045e-92	1.08939e-89
EGF	-4.075	8.14317	-27.9576	8.94371e-92	1.18809e-89
SCARB1	1.54656	5.97128	27.9259	1.17987e-91	1.55779e-89
CRYAA	-2.84213	7.34414	-27.8942	1.558e-91	2.04456e-89
CASP1	1.82195	7.32019	27.8724	1.88513e-91	2.45896e-89
SFXN2	-1.70755	6.86559	-27.8291	2.75555e-91	3.57281e-89
SLC15A4	1.03986	7.14456	27.8158	3.09625e-91	3.96705e-89
SLC34A1	-2.58105	7.03856	-27.8024	3.48296e-91	4.43627e-89
SUCLG1	-1.0931	7.64317	-27.7818	4.17403e-91	5.2854e-89
TLR3	1.80138	6.90156	27.7761	4.38731e-91	5.52316e-89
LOC100132891	2.1313	6.05054	27.775	4.42915e-91	5.5436e-89
C16orf89	-2.21854	6.57244	-27.766	4.79187e-91	5.96312e-89
AGPAT9	-3.25113	8.20973	-27.7322	6.44635e-91	7.97616e-89
AP1M2	-1.58156	7.90085	-27.7144	7.53976e-91	9.27605e-89
REEP6	-2.09534	6.60511	-27.6949	8.94981e-91	1.09486e-88
VWF	1.94861	7.59485	27.6735	1.07948e-90	1.31315e-88
PFKP	1.12003	8.31315	27.6676	1.13656e-90	1.37485e-88
SLC12A3	-2.98342	7.00552	-27.6626	1.18797e-90	1.42906e-88
GLYCTK	-1.06671	7.19646	-27.6589	1.22687e-90	1.46771e-88
AFM	-3.85616	6.62741	-27.635	1.51456e-90	1.80191e-88
TMEM207	-2.24122	6.07311	-27.6327	1.54574e-90	1.82896e-88
C3	3.1973	10.2416	27.6083	1.91409e-90	2.25249e-88
SLC2A12	-1.22492	5.27174	-27.5791	2.47585e-90	2.89782e-88
ITGB2	1.57262	7.51514	27.567	2.75306e-90	3.20495e-88
PHYHD1	-1.93041	7.45337	-27.543	3.40163e-90	3.91784e-88
GATA3	-2.30822	6.69914	-27.5338	3.6874e-90	4.22451e-88
FREM1	-1.35245	5.33621	-27.499	5.01084e-90	5.71051e-88
RAPGEF3	-1.10647	6.9985	-27.4783	6.00845e-90	6.81157e-88
FAM151A	-3.92411	7.78153	-27.4411	8.34272e-90	9.40859e-88
ZNF395	1.83599	7.81396	27.4329	8.97008e-90	1.00637e-87
SEC61G	1.04999	9.71789	27.4159	1.04149e-89	1.16244e-87
SLFN11	1.86302	6.2855	27.3799	1.43111e-89	1.58101e-87
LZTS3	-1.36216	7.84703	-27.3288	2.24595e-89	2.4686e-87
NCK1	1.07892	6.84546	27.2972	2.96808e-89	3.24585e-87
DANCR	-1.462	9.08919	-27.2934	3.06908e-89	3.33943e-87
EPB41L5	-1.242	6.71698	-27.2856	3.28874e-89	3.56055e-87
EPN3	-1.20319	5.27542	-27.2693	3.79563e-89	4.08889e-87
LOC100130278	-1.95248	5.56506	-27.2497	4.51542e-89	4.84022e-87
TMEM178A	-2.88735	7.55294	-27.2467	4.63762e-89	4.94671e-87
NPHS1	-2.19072	6.25643	-27.2438	4.75555e-89	5.04764e-87
IRX1	-2.40969	6.25673	-27.2031	6.81682e-89	7.20023e-87
C10orf10	2.17296	8.99691	27.1925	7.48144e-89	7.86386e-87
CDCA2	2.55324	6.09424	27.1886	7.74415e-89	8.10068e-87
LOC149703	-2.41806	7.08083	-27.1664	9.42574e-89	9.81228e-87
IFI16	1.89929	8.30144	27.1502	1.08788e-88	1.12171e-86
BSND	-1.05317	6.20483	-27.1424	1.16606e-88	1.19662e-86
CRHBP	-2.60224	6.68954	-27.0759	2.09986e-88	2.14473e-86
SLC5A2	-1.91896	7.70883	-27.0748	2.12052e-88	2.15566e-86
SLC5A11	-1.5936	6.2713	-27.047	2.71235e-88	2.74441e-86
PLG	-3.03008	7.30996	-27.0352	3.01003e-88	3.03145e-86
LAD1	-1.27099	7.1269	-27.0292	3.17371e-88	3.1815e-86
SCN2A	-1.59956	4.98548	-27.0177	3.51541e-88	3.50779e-86
ERVMER34-1	-1.33442	5.62615	-26.9003	9.95741e-88	9.84511e-86
APOO	-1.28498	8.28962	-26.8863	1.12755e-87	1.10976e-85
INPP5J	-1.22723	7.28363	-26.8829	1.16183e-87	1.13833e-85
NINL	-1.30463	8.24075	-26.8521	1.52701e-87	1.48938e-85
FCER1G	2.30862	7.88195	26.8442	1.63806e-87	1.59053e-85
TUBAL3	-2.18823	5.72729	-26.8147	2.1294e-87	2.05839e-85
DHRS11	-1.55127	6.84803	-26.7649	3.31261e-87	3.18791e-85
PDLIM1	1.57926	10.3304	26.7347	4.33393e-87	4.15233e-85
CLIC5	-1.75936	6.57423	-26.7248	4.73365e-87	4.51531e-85
PRRG2	-1.04041	6.39661	-26.6685	7.81357e-87	7.42049e-85
RASSF8-AS1	-1.18864	6.18905	-26.6616	8.30796e-87	7.85556e-85
VEGFA	2.15177	10.225	26.6026	1.40405e-86	1.32183e-84
CTSH	-1.52779	11.5504	-26.602	1.41168e-86	1.32325e-84
C1QB	2.76291	8.32542	26.577	1.76451e-86	1.63978e-84
HOXB-AS3	-1.12994	5.38892	-26.5468	2.30901e-86	2.13662e-84
ALS2CL	-1.21077	7.10444	-26.502	3.44268e-86	3.15866e-84
EMP3	1.38589	8.66312	26.4647	4.80211e-86	4.36891e-84
MCM5	1.07913	7.10474	26.4612	4.95377e-86	4.48803e-84
FLJ22763	-3.06831	5.78575	-26.4337	6.33025e-86	5.7112e-84
APBB1IP	1.29009	6.53998	26.4039	8.25966e-86	7.42102e-84
SELENBP1	-1.50625	8.44386	-26.4027	8.34809e-86	7.46947e-84
PIK3C2G	-1.54185	5.47179	-26.3639	1.18098e-85	1.05233e-83
NELL1	-1.13755	5.08025	-26.3556	1.27216e-85	1.12894e-83
GLRX5	-1.01619	9.64075	-26.3377	1.49231e-85	1.3189e-83
EMX1	-1.5056	6.80232	-26.3211	1.73168e-85	1.52423e-83
PAPPA	-1.34314	5.63753	-26.3132	1.85857e-85	1.6293e-83
FAM49A	1.20898	5.13514	26.2985	2.11818e-85	1.84939e-83
JAZF1	1.18423	6.48373	26.2867	2.35475e-85	2.04769e-83
FAM57A	1.78625	7.13565	26.2694	2.74906e-85	2.38102e-83
CYP4F2	-2.99939	7.35756	-26.2556	3.10962e-85	2.68258e-83
SORD	-1.91091	7.73853	-26.2215	4.21851e-85	3.62474e-83
NMI	1.225	8.46988	26.2061	4.84108e-85	4.14324e-83
RHBG	-1.33042	7.23266	-26.2043	4.92283e-85	4.19662e-83
CD1D	1.74948	5.18389	26.1847	5.86744e-85	4.9628e-83
CYP17A1	-1.65117	5.12001	-26.1821	6.00305e-85	5.05774e-83
DARS	1.1699	9.85474	26.1605	7.28456e-85	6.11367e-83
MFSD4	-2.08017	7.01094	-26.1552	7.63859e-85	6.38604e-83
BMPR1B	-1.59051	5.23528	-26.1519	7.8675e-85	6.55212e-83
MAN1C1	-2.08189	7.36668	-26.1346	9.18735e-85	7.62198e-83
C1QC	2.4733	9.04197	26.1304	9.53989e-85	7.88425e-83
MCAM	1.98405	8.61841	26.1297	9.60321e-85	7.9064e-83
SUOX	-1.056	8.0036	-26.116	1.08576e-84	8.90532e-83
NR0B2	-1.29185	7.15327	-26.1045	1.20358e-84	9.83437e-83
CMTM4	-1.1575	7.86915	-26.1008	1.24331e-84	1.01208e-82
SLC7A13	-4.01786	6.31303	-26.0877	1.39921e-84	1.13472e-82
LOC101928303	-1.21498	5.13786	-26.0663	1.69438e-84	1.36897e-82
MT1G	-1.90847	8.86589	-26.0417	2.11198e-84	1.70003e-82
CGN	-1.48578	7.157	-26.0379	2.18593e-84	1.75303e-82
CD300A	1.04377	5.65048	26.0261	2.42884e-84	1.94065e-82
PRELID2	1.30421	6.27529	26.0254	2.4456e-84	1.94686e-82
PLOD2	2.01367	9.14267	26.0136	2.71774e-84	2.15558e-82
SLC22A7	-2.08075	6.84416	-25.9592	4.42749e-84	3.48612e-82
HSD11B2	-3.10558	8.87267	-25.9417	5.18133e-84	4.0649e-82
CLDN16	-1.62605	6.69191	-25.9224	6.16645e-84	4.82029e-82
S100A2	-3.26476	8.12716	-25.921	6.24162e-84	4.86151e-82
CTXN3	-3.66253	6.25132	-25.915	6.58674e-84	5.11192e-82
LIN52	-1.06778	7.43539	-25.9068	7.08921e-84	5.48223e-82
SERTAD2	1.07778	8.50772	25.9047	7.22658e-84	5.56858e-82
ADH6	-2.53581	7.01345	-25.8939	7.95882e-84	6.11107e-82
KISS1R	4.75692	7.01271	25.8911	8.16621e-84	6.24816e-82
PRC1	1.68467	5.68367	25.8571	1.10783e-83	8.41678e-82
MAP4K4	1.02355	6.68887	25.8548	1.13192e-83	8.56973e-82
DAO	-2.70292	7.59198	-25.8165	1.59599e-83	1.20411e-81
TMSB10	1.43113	12.3018	25.7719	2.38531e-83	1.79337e-81
PROZ	-1.60904	6.86191	-25.7537	2.8092e-83	2.10476e-81
MARCKS	1.48083	8.37463	25.7401	3.17526e-83	2.37083e-81
CWH43	-1.80246	5.82684	-25.7349	3.3271e-83	2.47566e-81
MCOLN3	-1.29316	5.44258	-25.7027	4.44588e-83	3.28555e-81
WNK4	-1.93563	6.40698	-25.6755	5.67872e-83	4.18236e-81
RNF212B	-2.81962	6.41187	-25.6606	6.49828e-83	4.76974e-81
TAP1	1.66872	8.23434	25.6453	7.4568e-83	5.4548e-81
HYAL1	-1.4654	8.54372	-25.6345	8.21978e-83	5.99269e-81
RASSF10	-1.67604	5.23605	-25.6202	9.35328e-83	6.77346e-81
PCDH9	-1.29425	4.97988	-25.596	1.16318e-82	8.36756e-81
MAL	-3.53492	9.74722	-25.5865	1.26682e-82	9.08295e-81
MS4A7	2.22546	7.77531	25.5665	1.51777e-82	1.08463e-80
PNP	-1.41956	9.62707	-25.5645	1.54511e-82	1.10054e-80
CTSS	2.08409	7.63395	25.5608	1.59769e-82	1.13425e-80
GSTM3	-2.0492	8.29585	-25.5565	1.66e-82	1.17464e-80
MTURN	-1.36634	6.75936	-25.5479	1.79401e-82	1.26533e-80
LCP2	1.13083	5.38541	25.5446	1.84863e-82	1.29962e-80
CENPU	1.10212	5.36857	25.5341	2.03299e-82	1.42461e-80
MSR1	1.25691	5.15542	25.5046	2.65228e-82	1.85257e-80
C1QA	2.3381	8.97828	25.4759	3.4373e-82	2.38551e-80
NTNG1	-1.20129	5.36086	-25.4601	3.96259e-82	2.74128e-80
ALDOC	1.87337	8.25249	25.4518	4.27246e-82	2.94623e-80
LOC101929040	-1.78762	5.03399	-25.4438	4.59442e-82	3.15819e-80
MLKL	1.35446	7.18865	25.4369	4.88943e-82	3.33978e-80
EHBP1L1	1.03713	6.3439	25.4101	6.22572e-82	4.23917e-80
CNTN3	-3.11262	5.81112	-25.4093	6.26974e-82	4.25576e-80
PVALB	-3.09733	6.48173	-25.3948	7.14894e-82	4.83738e-80
PHKA2	1.25733	7.43053	25.3419	1.1535e-81	7.78089e-80
TMEM45A	3.46394	7.13679	25.3197	1.4102e-81	9.45359e-80
PRODH2	-2.38409	8.2823	-25.2985	1.70767e-81	1.14124e-79
ARHGDIB	1.06298	8.99628	25.2754	2.10588e-81	1.40303e-79
SSPN	1.25903	6.21538	25.2711	2.18942e-81	1.45422e-79
NPTX2	4.72213	7.11219	25.2613	2.3916e-81	1.58365e-79
LDHD	-1.87754	6.11839	-25.2309	3.14994e-81	2.07312e-79
LOC101929480	-1.52489	5.93625	-25.2291	3.19985e-81	2.09959e-79
DDIT4	2.12232	10.394	25.1955	4.33975e-81	2.83893e-79
FABP5	2.49122	7.68616	25.194	4.39956e-81	2.86939e-79
ACADSB	-1.73306	7.80561	-25.1816	4.92351e-81	3.20146e-79
CORO1C	1.18005	8.48352	25.1614	5.91342e-81	3.82219e-79
ALB	-3.12844	5.50813	-25.158	6.09673e-81	3.92895e-79
PPFIA4	1.89356	6.31317	25.1328	7.65755e-81	4.90559e-79
ECHS1	-1.57373	11.202	-25.0993	1.03741e-80	6.62625e-79
FBP1	-2.60547	9.82419	-25.0952	1.07759e-80	6.86268e-79
RP11-728F11.4	-1.33727	6.27085	-25.0796	1.24051e-80	7.87708e-79
AHNAK2	1.7984	6.21708	25.0782	1.25715e-80	7.95935e-79
GCDH	-1.15746	7.56448	-25.042	1.74559e-80	1.10196e-78
NUSAP1	1.52206	6.59863	25.016	2.21049e-80	1.38735e-78
ZC3HAV1L	1.02806	5.65604	25.003	2.48667e-80	1.55618e-78
NNMT	1.96146	6.01844	24.9984	2.59168e-80	1.61722e-78
ALDH4A1	-2.13251	8.27706	-24.9829	2.9842e-80	1.85681e-78
FAM222A	-1.02135	6.49498	-24.9799	3.06784e-80	1.90338e-78
PLCXD3	-1.79575	5.96633	-24.9792	3.08543e-80	1.90882e-78
TSPAN33	-1.31792	8.88429	-24.975	3.20514e-80	1.97723e-78
FOLR3	-1.31248	6.14761	-24.9662	3.47386e-80	2.13087e-78
TM7SF2	-1.18049	7.63184	-24.9646	3.52498e-80	2.15611e-78
PAQR5	-1.44505	7.66762	-24.927	4.95651e-80	3.0147e-78
ABCG1	1.34204	6.60811	24.8775	7.77279e-80	4.70124e-78
IYD	-2.45368	4.32995	-24.8569	9.37386e-80	5.65382e-78
STC2	1.8056	7.31233	24.8429	1.06459e-79	6.40324e-78
TNFAIP8	1.33153	7.00814	24.8318	1.1785e-79	7.06871e-78
PRLR	-1.33961	5.01383	-24.829	1.20857e-79	7.22905e-78
PEPD	-1.97372	10.0859	-24.8021	1.54368e-79	9.18279e-78
SCNN1B	-1.93323	6.49754	-24.8007	1.56341e-79	9.27464e-78
ACKR3	1.3035	6.59974	24.7986	1.59281e-79	9.42327e-78
C1orf226	-1.28809	6.0056	-24.7906	1.7131e-79	1.01073e-77
SGK2	-1.50016	7.38675	-24.7741	1.99195e-79	1.16888e-77
PAQR7	-1.0086	7.14008	-24.7679	2.10721e-79	1.23317e-77
GALM	-1.45616	8.65583	-24.7588	2.28967e-79	1.33634e-77
TYMP	1.70247	7.10501	24.735	2.84181e-79	1.6497e-77
TMEM61	-1.49107	6.45268	-24.7211	3.2276e-79	1.86864e-77
ITGA5	1.42698	8.15857	24.7097	3.57982e-79	2.06154e-77
TREM2	1.34105	7.55078	24.7002	3.90326e-79	2.24184e-77
PGK1	1.03905	9.34436	24.6759	4.86852e-79	2.78148e-77
SACS	1.6429	5.87677	24.6736	4.97205e-79	2.83315e-77
DIAPH2	1.07294	6.04716	24.6717	5.05816e-79	2.87466e-77
HCK	1.76348	6.84721	24.6587	5.69348e-79	3.21882e-77
WDR54	1.2005	8.82773	24.6556	5.8572e-79	3.30276e-77
C1orf168	-1.60164	5.58783	-24.6552	5.879e-79	3.30644e-77
LDHA	1.17855	12.4946	24.6504	6.14425e-79	3.44667e-77
RGS1	2.07178	6.28209	24.6467	6.35352e-79	3.55485e-77
SLC22A6	-3.26058	7.9534	-24.6332	7.18289e-79	4.00853e-77
CCND1	1.9871	9.01327	24.6268	7.61617e-79	4.23941e-77
PTPRO	-1.56433	8.37833	-24.5728	1.24667e-78	6.90996e-77
PCP4	-3.08037	7.3239	-24.5727	1.24777e-78	6.90996e-77
DPP6	-1.00163	5.59444	-24.5699	1.27964e-78	7.05042e-77
ARHGAP24	-1.37404	8.05427	-24.569	1.2905e-78	7.09219e-77
OGDHL	-2.47316	9.42102	-24.5569	1.44136e-78	7.90119e-77
HLA-F	1.40062	9.92866	24.4954	2.5256e-78	1.3775e-76
TSPAN8	-3.54311	7.12775	-24.4874	2.71794e-78	1.47868e-76
SLC30A2	-1.34544	6.91041	-24.4803	2.90011e-78	1.57384e-76
APOC1	2.01087	8.29814	24.4698	3.19053e-78	1.72712e-76
KIAA0101	1.24439	6.12017	24.4657	3.31174e-78	1.78825e-76
INHBB	2.35858	7.75909	24.4431	4.07138e-78	2.18754e-76
DOCK2	1.01437	4.95796	24.4416	4.1285e-78	2.21273e-76
RNF150	-1.27406	6.01809	-24.4369	4.30903e-78	2.30379e-76
RP11-38P22.2	1.76388	4.4312	24.4299	4.59287e-78	2.44949e-76
FAM169A	-1.77084	5.09114	-24.421	4.98035e-78	2.64962e-76
TIMP1	1.85065	10.7062	24.3766	7.47359e-78	3.95662e-76
KCNJ2	2.02472	6.99674	24.3749	7.59464e-78	4.0109e-76
FHIT	-1.16758	7.33912	-24.3699	7.94864e-78	4.18764e-76
TMEM72	-1.7687	7.97105	-24.3615	8.57774e-78	4.5081e-76
LY86	1.53961	7.46116	24.3535	9.23391e-78	4.84121e-76
IGSF11	-2.25768	5.18815	-24.3318	1.12605e-77	5.88948e-76
SOSTDC1	-2.7516	6.67714	-24.3174	1.28405e-77	6.68355e-76
LOX	2.84836	6.85149	24.3144	1.32002e-77	6.85427e-76
SOWAHA	-1.97878	5.76514	-24.3023	1.47398e-77	7.63545e-76
HLA-G	1.20298	11.0011	24.2882	1.67686e-77	8.66562e-76
FPR3	1.74294	6.57667	24.2837	1.74821e-77	9.01283e-76
GLDC	-2.16453	8.66717	-24.2824	1.76938e-77	9.10033e-76
MS4A6A	1.52845	7.40165	24.2802	1.80494e-77	9.26123e-76
DUSP4	1.34361	5.63563	24.2789	1.82689e-77	9.3517e-76
TBC1D24	-1.21044	6.69131	-24.2761	1.87425e-77	9.57152e-76
C4orf47	1.45716	6.94778	24.2575	2.2223e-77	1.12956e-75
HCLS1	2.06599	8.24999	24.2474	2.43622e-77	1.2354e-75
SYNE4	-1.20284	5.95289	-24.2319	2.80774e-77	1.42047e-75
SIGIRR	-1.24344	8.28384	-24.2212	3.0979e-77	1.56361e-75
ITGA4	1.88509	5.32162	24.2183	3.17995e-77	1.60129e-75
ESM1	2.72725	6.85953	24.1957	3.91056e-77	1.96462e-75
C1orf162	1.94612	7.76472	24.1824	4.41927e-77	2.20485e-75
HOGA1	-2.18155	8.93994	-24.1786	4.57383e-77	2.27671e-75
LOC102723864	-1.70125	6.61038	-24.1653	5.16497e-77	2.56507e-75
DIRAS2	1.82848	4.71399	24.1406	6.47788e-77	3.20974e-75
CTH	-1.52505	6.28045	-24.1303	7.12044e-77	3.52007e-75
KLK6	-1.54541	6.31565	-24.1175	8.00438e-77	3.94804e-75
SLFN13	1.74543	5.04454	24.108	8.73507e-77	4.2889e-75
MYOF	1.15037	7.98007	24.0718	1.21746e-76	5.9642e-75
SLIT2	-2.24469	7.02897	-24.0615	1.33716e-76	6.53534e-75
OSMR	1.55105	7.3192	24.0408	1.61726e-76	7.86932e-75
GJC1	1.44949	5.78577	24.0373	1.66978e-76	8.10666e-75
MTTP	-2.50035	4.76516	-24.0358	1.6929e-76	8.20052e-75
VDR	-1.1259	6.9626	-24.0352	1.70265e-76	8.22937e-75
RECQL	1.14748	7.61032	24.0067	2.21148e-76	1.06649e-74
RP11-274H2.5	2.29452	5.80305	23.9654	3.22929e-76	1.55386e-74
ST6GALNAC2	-1.33903	6.71707	-23.9619	3.33522e-76	1.60128e-74
LINC00887	2.36468	4.91932	23.9527	3.63027e-76	1.73908e-74
LRRC2	-1.72196	5.03689	-23.9304	4.45251e-76	2.12826e-74
PRDM16	-1.17337	5.07348	-23.869	7.82776e-76	3.71699e-74
GBP2	2.02531	7.57036	23.844	9.8515e-76	4.65752e-74
PPP1R3C	1.81197	6.87489	23.7645	2.04613e-75	9.54845e-74
TM6SF1	1.75073	6.25589	23.7505	2.32641e-75	1.08098e-73
ATP6V0E2	-1.43842	8.653	-23.7457	2.43106e-75	1.12478e-73
C14orf37	-1.39252	5.90619	-23.7429	2.49594e-75	1.15234e-73
CCDC64	-1.13453	7.29126	-23.7238	2.97439e-75	1.3674e-73
HAO2	-2.79638	8.0003	-23.7177	3.14563e-75	1.44306e-73
PIPOX	-3.09196	8.55105	-23.7111	3.34309e-75	1.5304e-73
PCK2	-2.3175	9.02566	-23.7066	3.48518e-75	1.59208e-73
ISG20	1.41858	6.79228	23.7036	3.58116e-75	1.63248e-73
ACOX2	-2.07495	8.2592	-23.6774	4.55953e-75	2.06976e-73
LOC101928047	-2.20164	5.47645	-23.6687	4.93828e-75	2.237e-73
SLC43A3	1.27766	6.86654	23.6498	5.87649e-75	2.65091e-73
L1CAM	-1.36905	6.46295	-23.6466	6.05115e-75	2.72402e-73
SUCNR1	-2.61826	8.02276	-23.6322	6.90962e-75	3.0912e-73
PACRG	-1.07035	6.03764	-23.6121	8.3132e-75	3.70382e-73
PREX1	1.11656	7.40731	23.6108	8.41736e-75	3.74253e-73
ALAD	-1.20039	7.9156	-23.6058	8.8155e-75	3.91152e-73
AXL	1.03397	7.53618	23.6053	8.85184e-75	3.91961e-73
RNASET2	1.31022	7.08926	23.5999	9.3047e-75	4.11173e-73
TNNC1	-1.34096	5.5468	-23.5986	9.41987e-75	4.15415e-73
KLK1	-1.93272	7.68035	-23.5884	1.03488e-74	4.55451e-73
HPGD	-2.48023	7.30781	-23.5838	1.0788e-74	4.73819e-73
FXYD5	1.36627	8.08114	23.5767	1.15187e-74	5.03868e-73
FMO5	-1.30774	5.48555	-23.5614	1.32667e-74	5.77994e-73
LDLRAD3	1.37801	6.65728	23.5156	2.02379e-74	8.74674e-73
INSIG2	1.30345	8.63054	23.4917	2.52177e-74	1.08126e-72
BPHL	-1.63768	8.79501	-23.4697	3.08775e-74	1.32132e-72
TRIM9	1.28437	4.66601	23.4527	3.61392e-74	1.54344e-72
GABARAPL1	-1.24964	8.71815	-23.446	3.84261e-74	1.63466e-72
PYCARD	1.67185	7.21302	23.4423	3.97892e-74	1.68932e-72
MPPED2	-1.69458	5.43871	-23.4171	5.01927e-74	2.12686e-72
LOC100130691	-2.27419	6.77435	-23.3862	6.67418e-74	2.81708e-72
PPP1R18	1.45969	8.16901	23.377	7.2676e-74	3.05564e-72
PECAM1	1.26521	8.37951	23.3665	8.00419e-74	3.3394e-72
CEL	-2.02258	6.33142	-23.3514	9.19827e-74	3.82284e-72
RP11-61L19.2	-1.84787	5.88307	-23.3454	9.7227e-74	4.03306e-72
PROCR	1.50525	7.27528	23.3121	1.32236e-73	5.46432e-72
GMFG	1.37252	7.72585	23.2762	1.84335e-73	7.57381e-72
SLC22A12	-2.82865	8.18679	-23.2603	2.13434e-73	8.75283e-72
PTPRC	1.4205	5.80722	23.2536	2.27087e-73	9.2951e-72
LOC389332	-1.94448	7.72683	-23.234	2.72168e-73	1.11194e-71
PNMA2	1.57317	6.67613	23.2259	2.93453e-73	1.19663e-71
FAM26F	1.52604	5.83744	23.2025	3.6413e-73	1.48205e-71
CSPG4	1.45547	5.7756	23.1847	4.29273e-73	1.74065e-71
TMEM45B	-1.69692	6.30769	-23.1566	5.5674e-73	2.2449e-71
RHBDF2	1.12832	7.14889	23.1428	6.32575e-73	2.54121e-71
SLC15A3	1.14901	7.39009	23.1412	6.42085e-73	2.57464e-71
ABHD17C	-1.38966	7.17815	-23.1401	6.48677e-73	2.59627e-71
ECI2	-1.29651	9.98015	-23.1343	6.84205e-73	2.73341e-71
AMT	-1.06201	8.60393	-23.1308	7.06489e-73	2.81724e-71
EZH2	1.53061	4.99755	23.124	7.52323e-73	2.9945e-71
NR3C1	1.06878	8.50888	23.1196	7.83649e-73	3.11346e-71
AIF1L	-1.73418	8.6894	-23.1138	8.27265e-73	3.28073e-71
DTL	1.52765	4.77311	23.1132	8.31555e-73	3.29171e-71
TUBB2B	-2.29452	6.19549	-23.087	1.05955e-72	4.18658e-71
TLR7	1.35268	5.82489	23.0794	1.13733e-72	4.4857e-71
DEFB1	-3.10001	10.6339	-23.0727	1.20931e-72	4.76096e-71
TGFA	1.00537	7.23663	23.0582	1.38367e-72	5.43751e-71
CD86	1.28801	5.74887	23.0311	1.77877e-72	6.96488e-71
FCGR1B	2.14179	6.78333	23.0212	1.94846e-72	7.61551e-71
HLA-B	1.23556	12.6235	23.012	2.12242e-72	8.2656e-71
SPTBN2	-1.24146	6.6129	-23.0102	2.15787e-72	8.38859e-71
PHYH	-1.53456	10.5618	-23.0069	2.2246e-72	8.63247e-71
FN1	1.52368	8.32724	22.996	2.46154e-72	9.53484e-71
SLC16A10	-1.85139	6.20516	-22.992	2.5541e-72	9.87568e-71
TCEAL2	-2.39189	5.69353	-22.9874	2.66437e-72	1.02837e-70
HLX	1.3993	7.24058	22.9751	2.98802e-72	1.15124e-70
DACH1	-1.97799	5.82385	-22.9744	3.00542e-72	1.15588e-70
GMPR	-1.43263	6.64366	-22.9619	3.375e-72	1.29572e-70
RCSD1	1.52363	6.97096	22.955	3.5987e-72	1.37916e-70
PCDH17	1.93856	7.16078	22.9493	3.79432e-72	1.45156e-70
SLC6A3	3.05567	7.84358	22.9468	3.88303e-72	1.48027e-70
FECH	-1.02044	7.44766	-22.9345	4.35093e-72	1.65573e-70
SH2B3	1.17901	7.76466	22.9225	4.86381e-72	1.84441e-70
TYMS	1.08154	7.08489	22.9091	5.50609e-72	2.07706e-70
BIRC3	1.99934	7.37901	22.9083	5.54643e-72	2.08864e-70
JAG2	1.10388	7.68352	22.9068	5.62139e-72	2.11319e-70
CHL1	-1.63064	4.70074	-22.8923	6.43579e-72	2.41097e-70
COBLL1	-1.16817	6.295	-22.8637	8.38392e-72	3.11919e-70
IDO1	2.10246	7.4233	22.8536	9.20756e-72	3.41975e-70
HLA-DMA	1.55771	9.44207	22.846	9.88515e-72	3.66512e-70
COX7B	-1.1132	9.21492	-22.844	1.00685e-71	3.72671e-70
IL10RA	1.78338	7.42095	22.8369	1.07543e-71	3.97376e-70
FAM129A	1.5447	7.27555	22.8271	1.17789e-71	4.34494e-70
GP2	-1.10208	5.99273	-22.8207	1.24917e-71	4.59222e-70
HACL1	-1.01179	7.68599	-22.8117	1.35883e-71	4.98691e-70
LST1	1.08275	7.38409	22.8049	1.44642e-71	5.29938e-70
LAIR1	1.08146	6.94547	22.7939	1.60256e-71	5.84177e-70
NCKAP1L	1.17489	6.56554	22.79	1.66089e-71	6.04423e-70
UQCRC1	-1.22708	10.177	-22.774	1.92702e-71	6.96591e-70
GAS2L3	2.10837	7.50393	22.7528	2.34532e-71	8.43575e-70
CLEC4A	1.42563	5.81217	22.7124	3.41396e-71	1.22388e-69
NKG7	1.87207	6.67531	22.7119	3.42939e-71	1.22738e-69
SHC1	1.00543	8.84228	22.711	3.45765e-71	1.23545e-69
FLT1	1.35123	7.35014	22.7085	3.54006e-71	1.26282e-69
ENPP3	2.80746	8.0635	22.7005	3.81061e-71	1.35709e-69
SAMHD1	1.33404	6.89287	22.6982	3.89465e-71	1.38474e-69
CTHRC1	3.53646	7.01749	22.6293	7.38586e-71	2.60891e-69
IRX3	2.06505	10.1186	22.6216	7.93306e-71	2.79763e-69
CYP2B6	-1.13539	4.96904	-22.6008	9.62765e-71	3.38421e-69
SLC2A1	1.28291	6.44169	22.5901	1.06341e-70	3.72588e-69
OLFML2B	1.884	7.06416	22.5856	1.10843e-70	3.87735e-69
PALM	-1.14723	8.16496	-22.5846	1.11854e-70	3.90642e-69
TTC36	-1.28559	6.23089	-22.5844	1.12047e-70	3.90687e-69
CYP4F3	-3.34974	6.9247	-22.5604	1.40063e-70	4.86802e-69
ESRP1	-1.68467	5.9183	-22.5568	1.4489e-70	5.02773e-69
KCNE4	1.52703	5.97922	22.5562	1.45681e-70	5.0471e-69
BAZ1A	1.3239	6.96145	22.5532	1.49813e-70	5.18194e-69
PSMB10	1.30052	7.78252	22.5472	1.58347e-70	5.46841e-69
MYC	1.79373	9.1495	22.5417	1.66711e-70	5.7481e-69
PROC	-1.62887	6.98711	-22.5331	1.8053e-70	6.2048e-69
PLA2R1	-1.31194	4.85364	-22.5109	2.21917e-70	7.61515e-69
MPP5	-1.07269	7.91345	-22.4859	2.80007e-70	9.57819e-69
IL10RB	1.05003	7.89989	22.4817	2.91295e-70	9.9486e-69
MNDA	2.12084	7.08568	22.4387	4.34523e-70	1.46553e-68
IL4R	1.00599	8.07361	22.4168	5.3279e-70	1.79417e-68
LHX1	-1.05957	5.94909	-22.4085	5.75307e-70	1.93134e-68
TGFBI	2.78427	9.83138	22.4002	6.21443e-70	2.08299e-68
MYO1F	1.26906	7.15612	22.3928	6.65785e-70	2.22817e-68
SLC51B	-1.65838	6.53052	-22.3754	7.82907e-70	2.61609e-68
TNFSF13B	2.08393	7.25657	22.3717	8.10256e-70	2.69915e-68
CDH13	1.66115	6.41348	22.3507	9.85661e-70	3.2771e-68
THEMIS2	1.54435	7.07431	22.3506	9.86776e-70	3.2771e-68
CLEC2B	1.53943	6.18845	22.3403	1.08574e-69	3.58923e-68
FUT3	-1.49004	6.6669	-22.3284	1.21249e-69	4.00214e-68
KIAA1715	1.08208	6.9418	22.3128	1.40309e-69	4.61017e-68
NDUFA4	-1.08494	11.4379	-22.2922	1.69942e-69	5.57539e-68
LILRB2	1.27487	5.6572	22.2815	1.87793e-69	6.15172e-68
RAB29	-1.06241	8.27488	-22.2716	2.05904e-69	6.72465e-68
OAT	-1.17126	10.3504	-22.2553	2.39707e-69	7.81685e-68
CENPK	1.6153	4.14875	22.248	2.5643e-69	8.3496e-68
TST	-1.58308	9.42152	-22.2453	2.62976e-69	8.53707e-68
TLR8	1.36862	5.162	22.2409	2.73954e-69	8.88013e-68
SLC25A10	-1.18633	7.17	-22.2273	3.11085e-69	1.00536e-67
SHISA2	-2.08701	5.82769	-22.2215	3.28318e-69	1.0579e-67
C6orf136	-1.00398	7.91515	-22.2187	3.37051e-69	1.08282e-67
MT1H	-2.14379	11.4947	-22.2058	3.79942e-69	1.2188e-67
RUNX3	1.02919	6.24305	22.188	4.48566e-69	1.43681e-67
PCSK1N	-2.41265	8.39463	-22.182	4.74308e-69	1.51702e-67
C5	-1.33391	6.57845	-22.1774	4.95314e-69	1.58186e-67
RAB31	1.28049	8.63152	22.177	4.97023e-69	1.58498e-67
MT1F	-2.25654	10.7989	-22.1704	5.28723e-69	1.68112e-67
PC	-1.59793	7.9315	-22.155	6.10544e-69	1.92994e-67
LOC154761	1.39807	7.01844	22.1538	6.17242e-69	1.94827e-67
SUCLG2	-1.31493	9.43724	-22.1454	6.67769e-69	2.10163e-67
PALM3	-1.27273	7.36327	-22.1404	6.99533e-69	2.1984e-67
UHRF1	1.49508	5.83125	22.1395	7.05249e-69	2.21315e-67
SLC41A2	1.07812	6.23748	22.1281	7.84046e-69	2.45687e-67
CP	3.67894	7.1346	22.1269	7.93008e-69	2.48136e-67
ASB9	-1.36828	6.82657	-22.1265	7.9644e-69	2.4885e-67
CORO2B	-1.38109	5.7485	-22.1178	8.6341e-69	2.68227e-67
ALOX5	1.25352	6.31268	22.0992	1.02696e-68	3.17667e-67
ACSS2	-1.00945	8.63775	-22.0956	1.06229e-68	3.27661e-67
BTN3A2	1.69678	7.82363	22.0837	1.18716e-68	3.65137e-67
HLA-DRA	1.54163	11.5154	22.0294	1.97075e-68	6.04429e-67
EVI2A	1.99765	7.23943	22.0278	1.99938e-68	6.11477e-67
DAK	-1.06083	7.047	-22.02	2.14998e-68	6.56607e-67
KLHL13	-1.74909	7.64859	-22.0148	2.25751e-68	6.88477e-67
UBE2L6	1.05726	9.04678	22.0111	2.33719e-68	7.11775e-67
BTN3A3	1.49884	7.07747	21.9931	2.76532e-68	8.39795e-67
MFSD3	-1.03978	6.43032	-21.9868	2.93152e-68	8.89023e-67
TNFRSF1B	1.32998	7.17316	21.9788	3.15898e-68	9.55327e-67
GJB1	-1.16027	7.77703	-21.9712	3.39221e-68	1.023e-66
RGN	-1.61291	8.47384	-21.9706	3.40912e-68	1.02667e-66
SFR1	1.03057	6.68691	21.9704	3.4176e-68	1.02779e-66
RRM2	1.78523	6.04903	21.9687	3.4728e-68	1.04295e-66
WDR72	-1.73928	7.81753	-21.9653	3.58442e-68	1.07498e-66
SLC22A13	-1.34975	6.30702	-21.9551	3.94295e-68	1.18087e-66
SUSD2	-1.73374	7.50749	-21.9457	4.30175e-68	1.28477e-66
KDELC1	1.29977	6.66705	21.937	4.66635e-68	1.38792e-66
SEMA6D	-1.15335	5.96324	-21.921	5.4191e-68	1.6074e-66
HEY1	1.58824	7.61655	21.9172	5.61428e-68	1.66074e-66
HLA-DPA1	1.77082	10.0023	21.9152	5.72397e-68	1.69087e-66
SLC25A33	-1.3372	7.82339	-21.9118	5.9081e-68	1.74289e-66
RAP1GAP	-1.01022	7.40541	-21.9023	6.45432e-68	1.90143e-66
BSPRY	-1.11798	6.73497	-21.8841	7.65337e-68	2.24855e-66
LOC283070	1.05158	6.62437	21.8791	8.01646e-68	2.35204e-66
CSTA	1.95493	6.40273	21.8516	1.0368e-67	3.02558e-66
P4HB	1.09401	10.1766	21.8476	1.07606e-67	3.13593e-66
PDP2	-1.05703	6.46869	-21.8267	1.30841e-67	3.80793e-66
CDCA7L	1.75546	6.89535	21.814	1.47304e-67	4.28132e-66
CD36	1.88565	5.59587	21.7786	2.05023e-67	5.92706e-66
ERV3-2	2.13455	7.45959	21.7443	2.82709e-67	8.10794e-66
VCAN	2.91365	7.95877	21.7402	2.93604e-67	8.40926e-66
IGSF6	1.52455	4.73318	21.6936	4.54205e-67	1.29067e-65
RNASE6	1.79771	7.56315	21.6803	5.1441e-67	1.45983e-65
SYNM	1.19861	7.76977	21.669	5.71377e-67	1.61515e-65
GABRA2	-1.23357	3.92842	-21.6504	6.80402e-67	1.91198e-65
PEBP1	-1.13293	11.8618	-21.6497	6.84431e-67	1.91969e-65
CLIC2	1.38748	6.44937	21.6161	9.37397e-67	2.61565e-65
TOP2A	1.2909	4.52575	21.6118	9.76112e-67	2.71668e-65
CORO1A	1.68678	7.31663	21.5902	1.19528e-66	3.31388e-65
MORN2	-1.00637	8.24967	-21.5742	1.38839e-66	3.83453e-65
GPD1	-1.09008	6.80179	-21.573	1.40361e-66	3.86672e-65
PSAT1	-2.82909	7.96921	-21.5579	1.61698e-66	4.43758e-65
GNLY	1.26964	5.76224	21.5517	1.71381e-66	4.69142e-65
NLRC5	1.39933	7.21176	21.544	1.84099e-66	5.02686e-65
AZGP1	-3.3579	8.24821	-21.5346	2.01193e-66	5.48669e-65
ETNK2	-1.7591	7.20965	-21.5218	2.26812e-66	6.17755e-65
G6PC	-2.89456	6.09627	-21.5157	2.39938e-66	6.51867e-65
DEGS1	1.223	9.44558	21.5115	2.49628e-66	6.77343e-65
COLEC11	-1.62118	8.23158	-21.5099	2.53435e-66	6.85952e-65
SLC27A3	1.06344	7.37951	21.4965	2.87343e-66	7.7579e-65
GSTO2	-1.23191	6.90996	-21.4765	3.46565e-66	9.34516e-65
EVI2B	2.09413	7.46455	21.4706	3.6616e-66	9.86126e-65
CXCL16	1.19237	7.9805	21.4632	3.92676e-66	1.05622e-64
CCNA2	1.01774	5.05134	21.448	4.52667e-66	1.21608e-64
COL4A4	-1.05465	6.21556	-21.4187	5.95576e-66	1.59014e-64
TUBB6	1.4574	8.37117	21.4139	6.23134e-66	1.66167e-64
ITGAM	1.30494	6.91992	21.3995	7.12821e-66	1.89151e-64
LINC00472	-1.65339	6.44362	-21.3945	7.46958e-66	1.97967e-64
DNAJC12	-1.60801	6.21605	-21.3681	9.57002e-66	2.53015e-64
CPNE2	1.03406	8.37016	21.355	1.08233e-65	2.84759e-64
CD99	1.00097	9.75363	21.3388	1.25981e-65	3.31053e-64
PLXDC1	1.0321	6.45309	21.3263	1.41595e-65	3.71181e-64
MT1HL1	-1.7319	11.8986	-21.3189	1.51837e-65	3.97548e-64
VTCN1	-2.07285	5.77889	-21.318	1.53023e-65	4.00169e-64
MRO	-1.72977	6.45724	-21.316	1.55896e-65	4.0719e-64
TMEM91	1.53363	7.46332	21.3144	1.58397e-65	4.13225e-64
ELMO1	1.37834	6.45911	21.3003	1.80763e-65	4.68749e-64
CSF2RB	1.62373	6.62849	21.2735	2.3235e-65	6.01802e-64
TMC4	-1.71513	7.59471	-21.2657	2.49918e-65	6.45761e-64
HDHD3	-1.21087	8.03832	-21.2641	2.53683e-65	6.54709e-64
CD247	1.3618	6.24775	21.242	3.12298e-65	8.02157e-64
SLC6A19	-2.16482	7.97424	-21.2339	3.36995e-65	8.63545e-64
HPCAL1	1.3382	9.44727	21.2308	3.46802e-65	8.86577e-64
MOB1B	-1.05576	8.71944	-21.2004	4.61449e-65	1.1755e-63
SLC25A5	-1.14465	11.7337	-21.199	4.67332e-65	1.18909e-63
SLC26A4	-2.15135	5.60961	-21.1794	5.61629e-65	1.42567e-63
CDH16	-1.97825	10.1597	-21.1717	6.03861e-65	1.52929e-63
GPR65	1.8538	6.17291	21.17	6.1373e-65	1.55247e-63
PKM	1.05128	9.03181	21.1597	6.75854e-65	1.70761e-63
LINC01159	-1.26703	6.89744	-21.1508	7.34812e-65	1.85226e-63
ADH1C	-1.75784	5.16264	-21.1331	8.6709e-65	2.17556e-63
FOXC1	-1.31585	8.58568	-21.1292	9.00083e-65	2.25573e-63
RP11-297L17.2	-1.00826	6.54802	-21.1046	1.13326e-64	2.81728e-63
S100A14	-1.02106	6.85308	-21.1034	1.14618e-64	2.84614e-63
COL4A1	1.599	10.1662	21.0741	1.50959e-64	3.72291e-63
IFI44	1.23261	6.93158	21.0562	1.78502e-64	4.38719e-63
NR3C2	-1.64417	7.79983	-21.0175	2.5676e-64	6.26083e-63
ANK2	-1.46215	6.45481	-21.0131	2.67598e-64	6.50315e-63
RASSF5	1.20284	6.72539	21.0027	2.95166e-64	7.16506e-63
GRB14	-2.17361	7.77178	-20.9996	3.0393e-64	7.36954e-63
BCAM	-1.01964	7.85394	-20.9978	3.09152e-64	7.48776e-63
SLC4A11	-1.27421	6.45828	-20.992	3.2637e-64	7.89596e-63
GZMA	2.2461	6.26619	20.9912	3.28784e-64	7.94549e-63
NQO2	-1.2384	8.45688	-20.9646	4.21984e-64	1.01638e-62
CSF2RA	1.02085	5.39312	20.9514	4.78109e-64	1.14646e-62
LHFPL2	1.25033	7.521	20.9457	5.04196e-64	1.20634e-62
CHGB	-2.06517	6.14935	-20.9375	5.44447e-64	1.3012e-62
ACAD8	-1.11384	7.85863	-20.9315	5.76074e-64	1.37527e-62
CD14	1.67386	8.8735	20.9222	6.28734e-64	1.49934e-62
CHST15	1.13638	6.99511	20.9164	6.63712e-64	1.58101e-62
GPHN	-1.138	7.15621	-20.9128	6.87036e-64	1.63477e-62
CLDN10	-1.8995	9.22215	-20.8907	8.4502e-64	1.99316e-62
ARHGEF6	1.05253	8.0058	20.8829	9.0985e-64	2.14141e-62
HLA-E	1.02888	10.9222	20.8736	9.92664e-64	2.33125e-62
HIGD1A	-1.3354	9.16296	-20.8629	1.09815e-63	2.57062e-62
TMEM174	-1.65029	7.2895	-20.8585	1.14406e-63	2.67231e-62
LINC00948	-2.3601	5.80788	-20.8418	1.33918e-63	3.11799e-62
LOC727944	-1.80362	6.30623	-20.8257	1.55778e-63	3.61528e-62
STAP1	-1.5792	5.51959	-20.8141	1.73769e-63	4.02418e-62
MCTP1	1.06141	5.0078	20.8032	1.9245e-63	4.43311e-62
LEPROTL1	1.07598	8.73407	20.8012	1.96058e-63	4.51141e-62
ZBED5-AS1	-1.02792	8.31144	-20.7752	2.5046e-63	5.74494e-62
ABCC1	1.05109	7.38708	20.7682	2.67466e-63	6.12852e-62
DTX3L	1.19053	8.77761	20.7638	2.78796e-63	6.37463e-62
TREH	-1.81867	6.06913	-20.7621	2.83381e-63	6.46582e-62
MEF2C	1.12704	7.37717	20.7398	3.49361e-63	7.94613e-62
RGS18	1.66188	5.51364	20.7308	3.80279e-63	8.64027e-62
RAD51AP1	1.27403	4.6525	20.7164	4.35411e-63	9.86187e-62
FCAMR	-2.84069	7.55016	-20.7114	4.56461e-63	1.03278e-61
CYP27B1	-2.89392	7.31817	-20.7057	4.81591e-63	1.08851e-61
TRIM63	-1.51449	5.67147	-20.6958	5.28326e-63	1.18917e-61
FUT6	-1.39778	7.18931	-20.6941	5.36795e-63	1.20698e-61
SLFN12	1.08072	5.84121	20.6924	5.4581e-63	1.22598e-61
HSPB8	1.18647	8.28244	20.6904	5.56155e-63	1.24663e-61
LYN	1.12906	7.65966	20.6749	6.43389e-63	1.4377e-61
DNER	-2.80282	6.58946	-20.6724	6.58769e-63	1.47055e-61
ABCB1	-1.78221	7.54519	-20.6722	6.59702e-63	1.47111e-61
LGALS9	1.09204	7.48193	20.6699	6.74448e-63	1.50245e-61
GIMAP2	1.66316	6.94432	20.6654	7.03412e-63	1.56536e-61
ACSM3	-1.64849	7.67118	-20.6528	7.92165e-63	1.75745e-61
MICB	1.41984	5.99426	20.6509	8.06502e-63	1.78743e-61
HMX2	-1.24713	5.42889	-20.6356	9.3111e-63	2.05728e-61
GGTA1P	1.3353	7.8869	20.6341	9.44746e-63	2.08528e-61
ADORA3	1.27325	5.76335	20.6235	1.04343e-62	2.29841e-61
P2RY8	1.49972	7.02973	20.6024	1.27322e-62	2.79397e-61
HLA-J	1.05056	10.617	20.5794	1.57977e-62	3.45523e-61
BICD1	1.02404	6.21333	20.561	1.87841e-62	4.10011e-61
MSRA	-1.04762	6.91585	-20.5568	1.95517e-62	4.25909e-61
BDH2	-1.27349	9.07148	-20.5501	2.08178e-62	4.52123e-61
CAPN3	-1.86546	7.78938	-20.5299	2.51788e-62	5.44652e-61
GLIPR1	1.48248	6.5674	20.5243	2.65563e-62	5.73876e-61
ELF5	-1.5879	5.32197	-20.5175	2.83008e-62	6.10965e-61
PTRF	1.02512	8.18327	20.5137	2.93256e-62	6.32456e-61
CLNK	-1.01306	4.91808	-20.5124	2.9684e-62	6.39549e-61
ANGPTL2	1.15722	6.91387	20.5054	3.17294e-62	6.82939e-61
ACLY	1.0173	9.63632	20.505	3.18289e-62	6.84401e-61
TCF4	1.42731	7.88596	20.4859	3.8119e-62	8.1884e-61
COPG2IT1	-1.14964	5.80991	-20.4831	3.91331e-62	8.38592e-61
RP11-320H14.1	-1.36526	3.95375	-20.4678	4.51924e-62	9.62194e-61
GGACT	-1.44637	6.19314	-20.4641	4.67737e-62	9.93907e-61
LINC01094	1.70942	4.79939	20.4498	5.352e-62	1.13503e-60
LXN	1.08858	8.3597	20.4468	5.5067e-62	1.16556e-60
FCGR3B	1.58074	6.86064	20.4389	5.93321e-62	1.25338e-60
TMEM140	1.12877	8.86223	20.4285	6.54263e-62	1.37809e-60
SHMT2	1.13522	8.4481	20.4259	6.70512e-62	1.40821e-60
ANO1	1.26795	6.09313	20.3993	8.61224e-62	1.80699e-60
AK3	-1.07279	9.76755	-20.3824	1.01043e-61	2.11185e-60
AQP6	-1.16674	7.01157	-20.3746	1.08738e-61	2.2705e-60
SYPL2	-1.11798	7.25425	-20.3581	1.27036e-61	2.64491e-60
ADM	1.95828	10.285	20.3466	1.41587e-61	2.9394e-60
TLR2	1.30106	8.03838	20.3253	1.72968e-61	3.57374e-60
MS4A4A	1.6354	7.19347	20.3154	1.89945e-61	3.9133e-60
MST1L	-1.67589	5.36733	-20.3106	1.98732e-61	4.09044e-60
COL8A1	1.26235	5.08393	20.3061	2.07296e-61	4.25458e-60
ZGPAT	-1.24276	8.01882	-20.2987	2.22373e-61	4.55539e-60
ARPC1B	1.21849	9.6826	20.2922	2.36262e-61	4.83533e-60
MAGI2-AS3	-1.14007	5.87399	-20.2663	3.01722e-61	6.14022e-60
TRIM59	1.34126	4.88467	20.2447	3.69713e-61	7.50272e-60
KIF20A	1.29871	4.9054	20.2362	4.00469e-61	8.11926e-60
CCDC109B	1.61507	6.93897	20.235	4.05328e-61	8.21008e-60
GAS6-AS1	1.02582	5.25415	20.2278	4.33505e-61	8.7726e-60
KLHL3	-1.03307	5.78566	-20.2266	4.38468e-61	8.86474e-60
OGFRL1	1.07013	7.00864	20.2136	4.95904e-61	1.00073e-59
ECSCR	1.15854	7.69782	20.1753	7.11577e-61	1.43062e-59
RP1-78O14.1	-1.64757	5.0802	-20.1621	8.05543e-61	1.61504e-59
NCF2	1.47402	6.56305	20.1572	8.43437e-61	1.68789e-59
SPARC	1.37196	10.8207	20.155	8.61627e-61	1.7227e-59
EPCAM	-2.30809	10.3349	-20.1503	9.00301e-61	1.79836e-59
TCIRG1	1.07559	7.65462	20.1401	9.91707e-61	1.9773e-59
SLC25A25	-1.04041	7.33379	-20.1313	1.07728e-60	2.14594e-59
AGMAT	-1.67013	7.35847	-20.128	1.1108e-60	2.21067e-59
TOX2	1.59961	4.9991	20.124	1.15374e-60	2.28983e-59
APOH	-1.29258	6.59155	-20.1206	1.19178e-60	2.36314e-59
ENTPD5	-1.27828	7.55201	-20.1042	1.39097e-60	2.75056e-59
SCD	1.25581	7.34186	20.0946	1.52286e-60	3.00862e-59
MAP3K7CL	1.79247	6.22229	20.0896	1.59581e-60	3.14701e-59
ETS1	1.05022	7.52562	20.0631	2.04865e-60	4.02902e-59
TRIM22	1.60432	9.14395	20.0394	2.56151e-60	5.02394e-59
RAC2	1.46118	7.21555	19.9991	3.74654e-60	7.30188e-59
CSDC2	-1.16872	7.07746	-19.9956	3.87438e-60	7.54424e-59
AHR	1.23157	8.46312	19.9927	3.98024e-60	7.74341e-59
CD97	1.26513	7.57204	19.9899	4.08741e-60	7.93765e-59
RDH12	-1.68695	6.78912	-19.9687	4.99484e-60	9.68248e-59
FTCD	-1.58689	7.80967	-19.9426	6.38805e-60	1.2339e-58
ANGPTL3	-1.76857	5.54264	-19.9066	8.97298e-60	1.72551e-58
TNFAIP3	1.34724	8.09805	19.9058	9.03424e-60	1.73574e-58
PLEKHO1	1.13138	7.21797	19.8925	1.02431e-59	1.96451e-58
MTCL1	1.51117	7.70498	19.8876	1.07289e-59	2.05586e-58
GLYAT	-2.22454	8.59655	-19.8622	1.36405e-59	2.60456e-58
ALDH1B1	-1.12544	6.80609	-19.8571	1.43089e-59	2.72978e-58
MRAP2	-1.01549	5.82211	-19.8407	1.67144e-59	3.18029e-58
PRF1	1.067	7.02875	19.8361	1.74458e-59	3.31364e-58
HOXD8	-1.25967	8.61169	-19.8335	1.78856e-59	3.39418e-58
MTFP1	1.03577	8.08584	19.8268	1.90473e-59	3.60202e-58
MIOX	-3.12251	9.98739	-19.8246	1.94407e-59	3.67321e-58
HES4	1.32339	7.25354	19.8074	2.28845e-59	4.30885e-58
CCL28	1.5833	6.36131	19.8056	2.32616e-59	4.37604e-58
CYP8B1	-2.1714	7.27802	-19.7987	2.48421e-59	4.66527e-58
PLA2G7	1.90994	4.96711	19.7899	2.69759e-59	5.05285e-58
GIMAP4	1.19956	8.23731	19.7657	3.39292e-59	6.32789e-58
DOC2A	1.47199	6.70289	19.7651	3.41164e-59	6.35734e-58
RGS5	1.49784	8.35759	19.7631	3.47689e-59	6.46779e-58
CYFIP2	-1.34456	9.64634	-19.7531	3.81977e-59	7.08736e-58
EVA1C	1.51852	6.42768	19.7434	4.18474e-59	7.73802e-58
SERPINH1	1.04046	8.7992	19.7302	4.74021e-59	8.7353e-58
HSPA2	-2.30902	8.27977	-19.7173	5.3553e-59	9.85201e-58
AKR7A3	-1.51082	9.35515	-19.7158	5.43126e-59	9.98328e-58
EHF	-1.37653	4.80256	-19.678	7.76321e-59	1.41615e-57
FLJ32255	1.10242	5.10576	19.6633	8.91653e-59	1.6238e-57
ALDH2	-1.07694	10.8768	-19.6595	9.2472e-59	1.6826e-57
KIF4A	1.03039	5.26838	19.6166	1.38598e-58	2.50714e-57
RP11-532F12.5	-1.05999	7.10295	-19.5984	1.64543e-58	2.96904e-57
ELTD1	1.66509	8.45706	19.5944	1.70985e-58	3.08014e-57
HIBCH	-1.45969	9.10881	-19.5888	1.80294e-58	3.24514e-57
NEDD4L	-1.04595	8.0157	-19.5866	1.84091e-58	3.31074e-57
SERPINA4	-1.05428	6.43446	-19.5786	1.98425e-58	3.5626e-57
GZMB	1.41967	5.39066	19.5772	2.01074e-58	3.60718e-57
LHPP	-1.10272	7.76958	-19.5405	2.84335e-58	5.06725e-57
ABHD14B	-1.08358	9.39225	-19.5335	3.03707e-58	5.40358e-57
FZD1	1.14556	6.50714	19.5327	3.06047e-58	5.44076e-57
LY96	2.03915	6.98061	19.5267	3.23892e-58	5.74854e-57
TPK1	1.02371	6.76743	19.5091	3.82419e-58	6.7762e-57
CHSY1	1.1914	9.1295	19.5079	3.87097e-58	6.85348e-57
CCDC102B	1.53175	5.14529	19.5048	3.98386e-58	7.04759e-57
PNPLA3	-1.34043	6.74713	-19.499	4.20706e-58	7.43637e-57
AGXT	-1.15192	5.48204	-19.4965	4.30854e-58	7.60614e-57
TFAP2A	-1.00221	5.02234	-19.4965	4.31013e-58	7.60614e-57
PDE1A	-1.70715	6.0947	-19.4838	4.85889e-58	8.55363e-57
SRGN	1.26585	8.63961	19.4825	4.91735e-58	8.64951e-57
C3AR1	1.34172	8.57582	19.4689	5.59556e-58	9.81057e-57
TUBB2A	-1.30533	9.21274	-19.4676	5.66408e-58	9.92267e-57
RP11-134G8.8	1.04268	5.92206	19.467	5.69447e-58	9.96785e-57
MET	1.00933	8.0289	19.4331	7.84105e-58	1.36811e-56
KCNJ15	-1.73435	8.31389	-19.4296	8.11038e-58	1.41283e-56
SPAG5	-1.45972	7.768	-19.4037	1.03576e-57	1.79849e-56
ETNPPL	-2.04061	4.71296	-19.3946	1.12847e-57	1.95634e-56
COL5A2	1.71484	7.22436	19.3937	1.13857e-57	1.97228e-56
SLA	1.30739	7.68849	19.3916	1.16051e-57	2.00868e-56
CD200	1.28804	7.44673	19.3808	1.28574e-57	2.22366e-56
MPEG1	1.62926	7.57964	19.3626	1.52723e-57	2.63709e-56
DIRAS3	-1.52763	6.21482	-19.3467	1.774e-57	3.05588e-56
QPRT	-1.7108	8.44973	-19.3366	1.95189e-57	3.35697e-56
CMPK2	1.36469	7.03655	19.3343	1.99486e-57	3.42815e-56
LINC00462	1.88178	5.1805	19.3206	2.27139e-57	3.90026e-56
PGBD5	1.48115	6.3782	19.319	2.30431e-57	3.95366e-56
AOAH	1.0756	6.67958	19.2962	2.86046e-57	4.88466e-56
ANO5	-1.21391	5.1386	-19.2799	3.33422e-57	5.68472e-56
FERMT3	1.08191	6.88375	19.2644	3.86029e-57	6.56098e-56
CLCN5	-1.39701	7.34336	-19.2474	4.53558e-57	7.69662e-56
PBK	1.37436	4.75404	19.2453	4.62371e-57	7.84003e-56
CHDH	-1.09873	7.11602	-19.2452	4.63028e-57	7.84503e-56
FMO4	-1.41652	8.4316	-19.2407	4.83012e-57	8.17083e-56
RAB37	1.03298	4.96707	19.237	5.00185e-57	8.44813e-56
IFI44L	1.72144	7.83149	19.2185	5.96132e-57	1.00452e-55
CLMN	-1.02839	7.26892	-19.2031	6.89386e-57	1.15715e-55
GJA1	1.92759	9.5664	19.1827	8.3565e-57	1.39617e-55
TGFBR3	-1.31393	8.97272	-19.1559	1.0764e-56	1.79024e-55
FAM198B	1.45732	7.05024	19.1559	1.07647e-56	1.79024e-55
GDPD3	-1.14885	7.00932	-19.1511	1.12692e-56	1.87126e-55
SLAMF8	1.33347	6.26177	19.1436	1.2092e-56	2.00327e-55
NDC80	1.40716	5.30392	19.1427	1.22024e-56	2.02002e-55
CYP2J2	2.78452	7.90531	19.0922	1.96584e-56	3.23945e-55
ICAM1	1.06387	7.57192	19.091	1.98942e-56	3.27332e-55
FAM171A1	-1.32426	9.06954	-19.0826	2.15378e-56	3.53301e-55
IGFBP2	-1.90329	8.28397	-19.0711	2.39991e-56	3.9308e-55
PDGFD	1.39287	7.52362	19.07	2.42511e-56	3.96908e-55
GAL3ST1	1.8896	8.66456	19.0487	2.96699e-56	4.83767e-55
TRIB3	1.44008	6.71523	19.045	3.07043e-56	5.00255e-55
ZMYND12	-1.1519	6.69416	-19.0397	3.23076e-56	5.25587e-55
RCN1	1.10048	9.04191	19.0386	3.26407e-56	5.30607e-55
SLC16A7	-1.51205	6.12233	-19.0312	3.50045e-56	5.67329e-55
GUCY1B3	1.08805	8.00182	19.031	3.50604e-56	5.67811e-55
CD93	1.21121	8.87215	19.0304	3.5253e-56	5.70504e-55
PXDN	1.47005	7.98819	19.028	3.60527e-56	5.83009e-55
SLC16A1	1.28811	6.50396	19.0128	4.16442e-56	6.71424e-55
HCP5	1.26476	7.26807	19.0019	4.61669e-56	7.41032e-55
CNDP1	-1.34577	6.33156	-18.9837	5.48369e-56	8.76945e-55
ADA	1.12623	6.56532	18.9455	7.86607e-56	1.24963e-54
SMTNL2	-1.27536	7.94978	-18.942	8.13179e-56	1.29089e-54
OXCT1	-1.36186	8.60142	-18.9307	9.0527e-56	1.43183e-54
GPT2	-1.39742	6.76399	-18.9287	9.21902e-56	1.45708e-54
CDK18	1.38659	7.98737	18.9123	1.0771e-55	1.69742e-54
CTNNAL1	-1.08792	8.47644	-18.8824	1.42793e-55	2.23726e-54
CADPS2	-1.00064	8.33772	-18.8685	1.62865e-55	2.54439e-54
AUH	-1.14391	9.56519	-18.857	1.8153e-55	2.8319e-54
PMEPA1	1.20096	7.85466	18.8516	1.9107e-55	2.97643e-54
C7	-2.1534	7.74077	-18.8498	1.94369e-55	3.02564e-54
HAPLN1	1.43193	4.85618	18.8428	2.07655e-55	3.22319e-54
SLC39A4	-1.41772	8.13302	-18.8377	2.17943e-55	3.38046e-54
NCF4	1.23529	6.24059	18.8278	2.3926e-55	3.69786e-54
SUSD4	-1.2372	5.69352	-18.8225	2.51601e-55	3.88582e-54
XAF1	1.10576	7.26725	18.8186	2.61074e-55	4.02925e-54
RGCC	1.21788	6.91444	18.814	2.72579e-55	4.20382e-54
GK	-1.51335	7.59091	-18.7963	3.22398e-55	4.95801e-54
IER5	1.29548	8.06083	18.7594	4.5711e-55	6.9752e-54
ARHGAP9	1.16575	6.54135	18.7455	5.21324e-55	7.93827e-54
ACOT13	-1.11138	8.5703	-18.7327	5.88206e-55	8.93785e-54
ITGAL	1.33092	6.30099	18.7297	6.05077e-55	9.18775e-54
COL4A2	1.28328	9.78857	18.7274	6.18563e-55	9.37938e-54
UCHL1	-1.18278	6.8981	-18.7045	7.67717e-55	1.16247e-53
IFI27	1.4008	9.0161	18.7019	7.8719e-55	1.19113e-53
CCL5	1.98774	7.64984	18.7018	7.87912e-55	1.19139e-53
COL6A2	1.15247	7.72335	18.6954	8.37026e-55	1.263e-53
SIM1	-1.48516	6.04945	-18.6937	8.50671e-55	1.28092e-53
GRAMD1B	-1.02279	7.44097	-18.6854	9.20008e-55	1.3834e-53
RP4-680D5.8	-1.9392	6.47103	-18.6577	1.1948e-54	1.79286e-53
FSCN1	1.12693	6.55787	18.6338	1.49776e-54	2.23816e-53
USP2	-1.00104	6.4659	-18.6243	1.63843e-54	2.44668e-53
CD163	1.6473	7.04586	18.5461	3.43253e-54	5.09422e-53
ANLN	1.45079	4.53664	18.5444	3.48768e-54	5.16897e-53
SLC2A3	1.88188	7.7453	18.543	3.53471e-54	5.22794e-53
PTGDS	-1.85478	8.91394	-18.5378	3.71316e-54	5.48065e-53
PRR15L	-1.63903	7.19566	-18.5361	3.77176e-54	5.56335e-53
CLSTN2	-1.47038	5.71403	-18.5137	4.66265e-54	6.86338e-53
CDH9	-1.01204	4.70499	-18.5075	4.94423e-54	7.26798e-53
SMAP2	1.01165	7.93546	18.5026	5.17784e-54	7.60622e-53
MT1X	-1.90839	11.2221	-18.5022	5.19892e-54	7.63201e-53
BNIP3	1.22971	10.2524	18.4995	5.3291e-54	7.81781e-53
DCLK1	1.47685	4.92519	18.4858	6.06645e-54	8.88146e-53
PPP1R1A	-2.2702	7.21227	-18.4759	6.66291e-54	9.74811e-53
IL2RB	1.06268	7.48146	18.4555	8.0783e-54	1.17633e-52
PCDHB14	1.65927	5.28238	18.4475	8.71209e-54	1.26436e-52
GGH	-1.85815	8.63502	-18.4245	1.08366e-53	1.56639e-52
KCTD9	1.03026	7.79006	18.412	1.21896e-53	1.75961e-52
WLS	-1.21741	8.54016	-18.4093	1.25058e-53	1.80404e-52
EOGT	1.22405	6.32795	18.4084	1.26098e-53	1.81785e-52
LINC01268	1.38956	6.00876	18.4058	1.29271e-53	1.86111e-52
GAS1	-1.13703	5.97911	-18.4017	1.34424e-53	1.93272e-52
PHGDH	-1.16343	7.81388	-18.3764	1.70706e-53	2.44626e-52
ISG15	1.11272	8.48097	18.369	1.82969e-53	2.61853e-52
SULT1C2	-1.4847	8.24946	-18.3645	1.90987e-53	2.72967e-52
PABPC4L	1.39328	6.46191	18.3582	2.02666e-53	2.89277e-52
CRYL1	-1.25816	10.1634	-18.3502	2.18655e-53	3.11483e-52
HLA-DPB1	1.24582	8.30867	18.3484	2.22446e-53	3.16675e-52
CTSV	-1.3866	7.18127	-18.3411	2.38169e-53	3.38391e-52
RNF166	1.04909	5.85282	18.3407	2.39251e-53	3.39705e-52
CYP4A11	-2.5041	8.42986	-18.3354	2.5153e-53	3.56671e-52
FAS	1.20655	7.43186	18.3271	2.72004e-53	3.85199e-52
MME	-2.14271	9.1543	-18.3216	2.86587e-53	4.05587e-52
FOLR1	-1.6699	10.1052	-18.31	3.19732e-53	4.51608e-52
CD300LF	1.19265	6.14479	18.3088	3.23466e-53	4.56584e-52
HHEX	1.13616	6.06871	18.308	3.25758e-53	4.59521e-52
SUGCT	-1.42872	7.99586	-18.3043	3.37461e-53	4.7541e-52
POU5F1P3	1.11919	6.73298	18.2977	3.59027e-53	5.04478e-52
TMPRSS4	-1.26595	6.85092	-18.2892	3.89302e-53	5.46664e-52
ZBED8	1.07244	6.1956	18.2851	4.046e-53	5.67778e-52
IRF7	1.06402	7.71316	18.2793	4.27311e-53	5.98872e-52
PLLP	-1.06228	8.04429	-18.277	4.36727e-53	6.10881e-52
FYB	1.11379	6.20393	18.2767	4.37867e-53	6.1208e-52
RP11-247L20.4	-1.24805	8.01615	-18.2619	5.03489e-53	7.01999e-52
CALCRL	1.27081	6.41188	18.254	5.42861e-53	7.55921e-52
FAM216A	1.12101	7.10512	18.2381	6.3076e-53	8.75503e-52
GPX8	1.33938	6.5088	18.2311	6.74005e-53	9.34329e-52
FHOD3	-1.03395	7.85333	-18.2225	7.30943e-53	1.01132e-51
MT1E	-1.68928	10.8482	-18.2162	7.75617e-53	1.07176e-51
GCH1	-1.42798	8.17927	-18.2154	7.81639e-53	1.07939e-51
LOC400043	-1.55118	8.88744	-18.2067	8.48643e-53	1.16819e-51
PFN2	-1.17736	10.0986	-18.2034	8.75518e-53	1.20442e-51
SLC16A5	-1.21891	6.87515	-18.1958	9.40921e-53	1.29357e-51
HLA-DMB	1.16049	9.4553	18.1258	1.82205e-52	2.47975e-51
RP11-369C8.1	-1.50473	4.26793	-18.0901	2.55456e-52	3.46145e-51
PARM1	-1.37316	8.33227	-18.0667	3.18521e-52	4.29984e-51
P2RY13	1.25427	6.04403	18.0615	3.34469e-52	4.51231e-51
GOT1	-1.13948	9.67662	-18.0463	3.86349e-52	5.19281e-51
TNFSF9	1.14358	5.95597	18.0422	4.01385e-52	5.38822e-51
TPX2	1.26985	5.23291	18.0242	4.7577e-52	6.35917e-51
ANGPTL1	-1.18361	4.89801	-18.0187	5.01406e-52	6.68942e-51
NFE2L3	1.26799	5.37897	18.0151	5.1837e-52	6.91149e-51
LYZ	2.51465	8.3306	17.9777	7.3854e-52	9.7808e-51
NOD2	1.10927	5.27576	17.9746	7.6052e-52	1.00657e-50
CDKN1C	-1.51864	8.54709	-17.9535	9.27958e-52	1.22519e-50
CA4	-1.5346	7.49754	-17.9362	1.09301e-51	1.43872e-50
SMIM24	-2.12157	10.1654	-17.9227	1.24164e-51	1.62842e-50
CRYM	-1.5236	8.90557	-17.9068	1.44255e-51	1.88735e-50
AASS	-1.07203	6.13478	-17.8921	1.6564e-51	2.158e-50
SLC7A9	-2.03671	9.26287	-17.8876	1.72873e-51	2.24953e-50
SLC25A43	1.08275	6.99318	17.8729	1.98631e-51	2.5816e-50
LRRC19	-2.38022	7.08703	-17.8334	2.88462e-51	3.72455e-50
KCNK3	1.44064	6.76366	17.8256	3.10564e-51	4.00515e-50
TLR1	1.30333	6.20637	17.8073	3.68962e-51	4.74414e-50
SHISA3	-1.91826	7.29923	-17.7691	5.29335e-51	6.77805e-50
CXCL10	2.14677	7.57687	17.7273	7.85432e-51	9.98647e-50
LINC00240	1.22159	4.48848	17.7199	8.42162e-51	1.06889e-49
HMCN1	1.44545	6.28168	17.7189	8.50489e-51	1.07883e-49
CSF1R	1.24654	8.5658	17.6683	1.37107e-50	1.72704e-49
KIAA0226L	1.13157	5.35421	17.6625	1.44717e-50	1.82078e-49
OR7E14P	-1.29279	6.389	-17.6558	1.54249e-50	1.93845e-49
PBX1	-1.12354	8.00268	-17.6542	1.56561e-50	1.96637e-49
PBLD	-1.7767	9.67326	-17.6526	1.59003e-50	1.99473e-49
PCK1	-3.37777	10.7399	-17.6392	1.80325e-50	2.25567e-49
PLVAP	1.65857	9.52829	17.6041	2.51208e-50	3.12251e-49
BCAT1	1.04932	5.56344	17.5877	2.93202e-50	3.6424e-49
PTPRD	-1.28663	5.94189	-17.5795	3.16764e-50	3.92835e-49
NPNT	-1.398	7.11015	-17.5662	3.59131e-50	4.44867e-49
TUBA1A	1.09831	10.4296	17.565	3.63118e-50	4.49548e-49
FBLN5	-1.66261	8.78127	-17.5256	5.26953e-50	6.48302e-49
HMOX1	1.47359	9.68193	17.5115	6.0182e-50	7.39149e-49
HIST1H2BK	1.45792	8.85345	17.5052	6.38701e-50	7.82671e-49
NAPSA	-1.58459	8.33793	-17.4896	7.39318e-50	9.03412e-49
THSD7A	-1.32636	7.46941	-17.4861	7.64508e-50	9.33665e-49
FHL1	1.62409	8.76956	17.4554	1.021e-49	1.242e-48
SLC23A1	-2.07712	7.67077	-17.4548	1.02721e-49	1.24885e-48
ERMP1	-1.09136	8.27188	-17.4527	1.04779e-49	1.27316e-48
KIF11	1.15787	4.40883	17.4513	1.06145e-49	1.28904e-48
NLRC3	1.30696	5.86636	17.4376	1.2075e-49	1.46558e-48
PIGR	-1.94976	8.14087	-17.4334	1.25671e-49	1.52275e-48
MRGPRF	-1.41149	6.2955	-17.4187	1.44283e-49	1.74242e-48
HGD	-1.12793	7.90881	-17.4122	1.5343e-49	1.85185e-48
CDH5	1.3176	7.37474	17.3901	1.88929e-49	2.27397e-48
LMNB1	1.04504	6.05552	17.3846	1.99094e-49	2.39367e-48
EIF4EBP1	1.0668	7.90348	17.3824	2.03304e-49	2.44292e-48
SLC39A5	-1.38208	8.13273	-17.3782	2.1152e-49	2.54024e-48
MARVELD2	-1.16303	6.50331	-17.3647	2.40038e-49	2.87634e-48
AK055981	-1.1997	7.44856	-17.332	3.26959e-49	3.90063e-48
LOC101927244	-1.47725	5.49313	-17.2794	5.36767e-49	6.36856e-48
KCNE3	1.17712	7.39367	17.2657	6.10459e-49	7.231e-48
APOLD1	2.15282	8.37842	17.2465	7.31303e-49	8.64823e-48
LOC285556	-1.13577	3.91543	-17.2175	9.61337e-49	1.12579e-47
CD2	1.68747	7.00833	17.2163	9.71811e-49	1.13744e-47
GRAMD1C	-1.4808	7.93887	-17.2146	9.88283e-49	1.15609e-47
EDN1	1.31863	7.63977	17.1996	1.138e-48	1.32908e-47
OLFML2A	1.55913	8.45859	17.1958	1.17946e-48	1.37676e-47
CYS1	-1.87651	9.53456	-17.1931	1.20975e-48	1.41136e-47
MST1	-1.13211	9.29417	-17.1895	1.2516e-48	1.45861e-47
RARRES2	1.36881	9.84351	17.1791	1.37954e-48	1.60685e-47
CRNDE	1.6548	7.51517	17.1769	1.40903e-48	1.63943e-47
QRFPR	1.51058	4.30692	17.1666	1.55324e-48	1.80431e-47
EPHX2	-1.55839	9.0819	-17.157	1.70019e-48	1.97184e-47
HSPA6	1.31085	6.93116	17.1286	2.22117e-48	2.5637e-47
RP11-96D1.11	-1.09172	6.81421	-17.1058	2.75097e-48	3.1634e-47
PP7080	-1.83526	8.31148	-17.0941	3.07307e-48	3.52629e-47
ACADM	-1.18618	10.5611	-17.0806	3.48916e-48	3.99529e-47
S100A10	1.01511	9.14355	17.0741	3.70814e-48	4.24154e-47
SAMSN1	1.13009	5.14825	17.0134	6.56735e-48	7.4335e-47
TRBC1	1.70407	7.85526	17.0076	6.93492e-48	7.84545e-47
RTP4	1.47471	7.25966	17.0029	7.24976e-48	8.19307e-47
ARL4C	1.24682	7.22798	16.9566	1.12072e-47	1.25996e-46
ANXA1	1.10365	6.9205	16.9099	1.73854e-47	1.93745e-46
FILIP1	1.10579	4.93682	16.8781	2.34371e-47	2.59716e-46
NAP1L2	-1.65178	6.40082	-16.8628	2.70794e-47	2.99311e-46
GBP1	1.29665	7.32215	16.8496	3.06432e-47	3.37668e-46
TOX3	-1.88675	6.97658	-16.8465	3.15595e-47	3.47411e-46
MTCP1	1.23594	4.9424	16.8441	3.22775e-47	3.55135e-46
FREM2	-1.99073	7.38654	-16.8383	3.40927e-47	3.74345e-46
GPR34	1.74757	7.39022	16.8317	3.62643e-47	3.97988e-46
APOM	-2.02118	9.1532	-16.821	4.00876e-47	4.3928e-46
RAB42	1.64166	7.42364	16.8188	4.09474e-47	4.48474e-46
PLAT	-1.56531	8.45858	-16.8151	4.23742e-47	4.63866e-46
AQP11	-1.24161	6.69862	-16.7548	7.46878e-47	8.08607e-46
DNMT3L	-1.28737	5.95668	-16.739	8.66597e-47	9.34949e-46
IL7	1.28209	5.69296	16.698	1.27354e-46	1.36785e-45
PANK1	-1.52372	8.9928	-16.6966	1.29078e-46	1.38569e-45
CD52	1.49136	7.0444	16.6936	1.32739e-46	1.42428e-45
ARRDC2	1.05019	8.03485	16.6546	1.91432e-46	2.04392e-45
BCL2A1	1.58057	5.19072	16.6536	1.93291e-46	2.06275e-45
DDC	-2.19043	8.86012	-16.6406	2.1828e-46	2.32484e-45
EOMES	1.7049	6.60203	16.6298	2.4151e-46	2.56596e-45
DPY19L2P2	1.34511	5.6003	16.6194	2.6627e-46	2.82624e-45
FCGR2B	1.47921	6.41236	16.5914	3.46576e-46	3.66068e-45
COL21A1	1.79991	6.15038	16.5678	4.32487e-46	4.557e-45
LOC101927972	1.42729	4.28474	16.5674	4.34055e-46	4.5713e-45
CD70	1.3513	7.43818	16.5594	4.67662e-46	4.91806e-45
LINC00473	-1.59195	5.36922	-16.5333	5.97623e-46	6.26954e-45
SNX10	1.01357	9.51516	16.5313	6.08826e-46	6.38398e-45
NOX4	-1.85593	7.54842	-16.5309	6.11016e-46	6.40383e-45
RP1-93H18.6	1.67219	4.97134	16.5304	6.1384e-46	6.42722e-45
ARG2	-1.75153	8.23108	-16.5298	6.17366e-46	6.46101e-45
AIFM1	-1.11373	9.23162	-16.5176	6.92051e-46	7.23214e-45
SLC7A7	-1.80698	9.9463	-16.5104	7.40364e-46	7.72583e-45
TNFSF15	-1.11484	6.51134	-16.4966	8.43247e-46	8.7825e-45
HSD3B7	1.0781	8.66088	16.4828	9.59679e-46	9.96162e-45
PRAP1	-1.9071	8.27412	-16.4498	1.30718e-45	1.35169e-44
SCN4B	1.55881	5.82529	16.4377	1.46446e-45	1.51072e-44
WDFY3-AS2	-1.12129	7.28482	-16.4317	1.54838e-45	1.59652e-44
PWAR6	-1.17749	7.23675	-16.4183	1.75609e-45	1.80554e-44
FKBP10	1.1238	6.6757	16.3946	2.19321e-45	2.2475e-44
GPR155	-1.06335	7.28086	-16.3658	2.87323e-45	2.9374e-44
PGF	1.28407	8.4476	16.3543	3.19957e-45	3.26486e-44
SLC5A12	-2.48691	7.77179	-16.3503	3.32233e-45	3.38693e-44
CXCL9	2.09229	7.46202	16.3482	3.38738e-45	3.45162e-44
LGSN	-1.21829	4.12977	-16.3473	3.41524e-45	3.47837e-44
CDH3	-1.06186	6.54397	-16.3345	3.85166e-45	3.91917e-44
PLEKHA5	-1.0346	7.22011	-16.3189	4.45776e-45	4.52951e-44
VEGFC	1.02587	6.76385	16.2887	5.91156e-45	5.98258e-44
ARNT2	-1.10072	7.11322	-16.2887	5.91268e-45	5.98258e-44
CXCL11	2.14092	4.50025	16.2867	6.02567e-45	6.09406e-44
GUCY1A3	1.02309	8.10662	16.2851	6.11607e-45	6.17971e-44
VLDLR	1.04466	7.64157	16.2774	6.57061e-45	6.62353e-44
PEG3	-1.21751	5.04982	-16.2685	7.14526e-45	7.19276e-44
DCN	-1.42876	6.89643	-16.254	8.18195e-45	8.21344e-44
VSIG4	1.3669	7.90504	16.2511	8.40573e-45	8.42636e-44
ALOX5AP	1.19019	7.94733	16.2488	8.58768e-45	8.60477e-44
H2BFS	1.07877	7.4562	16.2481	8.64501e-45	8.6582e-44
CEP55	1.24836	4.15871	16.2353	9.74574e-45	9.7516e-44
SASH3	1.08386	6.75776	16.2178	1.14809e-44	1.1456e-43
RPL22L1	1.0287	8.16926	16.1885	1.51076e-44	1.50126e-43
MT2A	-1.28231	12.1321	-16.1229	2.78817e-44	2.74419e-43
SLC19A2	-1.2293	7.30737	-16.1181	2.91639e-44	2.86648e-43
CPN2	-1.62123	6.30129	-16.1066	3.24816e-44	3.18246e-43
ITK	1.46772	5.47573	16.0916	3.73848e-44	3.65625e-43
RAB11FIP3	-1.11398	8.71155	-16.073	4.44598e-44	4.33253e-43
NLGN1	1.47856	5.82999	16.0705	4.55177e-44	4.43163e-43
FAM101B	1.15929	8.12087	16.0657	4.76028e-44	4.63047e-43
WT1	-1.71193	6.2964	-16.0527	5.37296e-44	5.21941e-43
ANKRD2	-1.03355	6.09537	-16.0505	5.48373e-44	5.31747e-43
VAV3	-1.00888	8.33542	-16.0296	6.66757e-44	6.44809e-43
PNCK	1.71146	7.16715	16.0243	7.00449e-44	6.76487e-43
ANK3	-1.13516	7.61009	-15.979	1.06967e-43	1.02666e-42
GK3P	-1.26115	6.627	-15.9743	1.11804e-43	1.07166e-42
DLGAP5	1.03536	4.30661	15.9676	1.19004e-43	1.13967e-42
PRSS8	-1.28039	7.72767	-15.9663	1.20487e-43	1.15285e-42
GZMH	1.1176	6.16125	15.9567	1.31695e-43	1.25898e-42
ZNF267	1.00021	6.77814	15.9237	1.79283e-43	1.70789e-42
EDNRA	1.23447	6.19624	15.9213	1.8324e-43	1.74251e-42
SLC16A9	-2.45728	10.0623	-15.9179	1.89231e-43	1.7979e-42
RASD1	-1.5778	9.74792	-15.9055	2.12438e-43	2.01398e-42
TTK	1.05467	4.11032	15.8781	2.74212e-43	2.59167e-42
DPYS	-2.03887	9.84648	-15.8711	2.92844e-43	2.76414e-42
BST2	1.00778	9.04123	15.8674	3.03026e-43	2.85527e-42
CA2	-1.32133	10.6739	-15.8671	3.03761e-43	2.86096e-42
LOC285812	1.24699	6.19025	15.8543	3.42277e-43	3.21533e-42
PTGER3	-1.18368	6.23546	-15.8505	3.54867e-43	3.3307e-42
P2RY12	1.09899	4.08474	15.8288	4.34323e-43	4.05502e-42
BUB1B	1.08313	5.69468	15.8276	4.39211e-43	4.09747e-42
MALL	1.06228	7.67975	15.8112	5.11618e-43	4.75454e-42
DPYSL2	1.08746	10.2902	15.79	6.23361e-43	5.7772e-42
LRRK2	1.17046	8.57939	15.7703	7.49175e-43	6.90293e-42
PLCD4	-1.19203	6.07351	-15.7643	7.91786e-43	7.28625e-42
IL17RB	-1.9653	8.90161	-15.7538	8.73534e-43	8.01468e-42
APOL1	1.34012	8.46879	15.7405	9.88778e-43	9.05286e-42
CST7	1.14854	6.79214	15.6745	1.82759e-42	1.65924e-41
PLAC8	1.31882	6.09452	15.6731	1.85122e-42	1.67998e-41
HMGCS2	-1.63639	6.97588	-15.6652	1.99219e-42	1.80565e-41
DHDH	-1.33137	7.09308	-15.6352	2.6351e-42	2.3784e-41
CLEC5A	1.2188	4.57993	15.632	2.7132e-42	2.44787e-41
C19orf33	1.65905	7.76554	15.6018	3.59296e-42	3.2188e-41
OTOGL	-1.64812	5.05405	-15.5992	3.6824e-42	3.29756e-41
LOC100505985	-2.49252	7.31654	-15.5814	4.34512e-42	3.8846e-41
KCNK5	-1.18174	7.94639	-15.5806	4.37793e-42	3.91231e-41
C5AR1	1.29107	7.38974	15.5786	4.45942e-42	3.98349e-41
PVRIG	1.02506	5.7566	15.5525	5.68466e-42	5.05503e-41
CFD	1.38822	7.4613	15.5122	8.26487e-42	7.2985e-41
KCNJ16	-1.16489	9.30659	-15.4622	1.31412e-41	1.15154e-40
KL	-2.01963	9.48415	-15.4583	1.36348e-41	1.19287e-40
CCL4	1.51991	7.9764	15.4557	1.39587e-41	1.22022e-40
TM4SF18	1.10255	8.03843	15.4538	1.42143e-41	1.24206e-40
GPR183	1.41511	6.4868	15.451	1.45896e-41	1.27331e-40
RP11-548H18.2	-1.00942	7.16108	-15.4137	2.06229e-41	1.78977e-40
SPARCL1	1.37038	10.4271	15.3985	2.37315e-41	2.05461e-40
FOXJ3	1.18934	7.41229	15.398	2.3848e-41	2.06388e-40
MYADM	1.16738	8.76214	15.3935	2.48639e-41	2.15007e-40
AGXT2	-1.95661	9.8971	-15.3675	3.16592e-41	2.72463e-40
GBP5	1.35313	5.7326	15.3543	3.57794e-41	3.06825e-40
WASF3	-1.06739	7.32635	-15.3527	3.63089e-41	3.11242e-40
TRIM71	-1.019	5.44083	-15.2814	7.03087e-41	5.9655e-40
NMB	1.12173	8.28869	15.2483	9.55342e-41	8.06158e-40
C9orf66	-1.66836	7.34688	-15.2206	1.23363e-40	1.03654e-39
UGT3A1	-1.65909	6.94648	-15.2079	1.38801e-40	1.1649e-39
LCP1	1.02471	8.39211	15.1994	1.50209e-40	1.25919e-39
SPRY1	1.04552	8.14581	15.1945	1.57169e-40	1.31549e-39
SLC13A1	-2.75738	7.75775	-15.1801	1.7955e-40	1.49935e-39
EDIL3	1.06622	6.4232	15.1539	2.28631e-40	1.90333e-39
CRIP1	1.37193	8.37779	15.1138	3.31259e-40	2.73979e-39
COL1A1	1.2491	7.60946	15.1124	3.35674e-40	2.77524e-39
PM20D1	-1.16652	5.61857	-15.1083	3.48711e-40	2.88083e-39
COL15A1	1.71506	8.31647	15.1041	3.62333e-40	2.99107e-39
CLEC14A	1.00212	7.94795	15.0873	4.23219e-40	3.48705e-39
TMEM133	1.10498	7.30546	15.0849	4.32931e-40	3.56571e-39
AX746823	1.17143	6.25932	15.0725	4.85279e-40	3.98474e-39
KIAA1462	1.03824	6.15742	15.0231	7.65451e-40	6.23563e-39
C11orf54	-1.13889	9.35266	-14.9615	1.35152e-39	1.08871e-38
RRAD	1.1318	6.6996	14.9275	1.8487e-39	1.48094e-38
LCK	1.14232	6.41902	14.9196	1.98897e-39	1.59272e-38
CEBPB	1.2272	10.3254	14.8984	2.41757e-39	1.93236e-38
GAPT	1.07189	4.63525	14.8953	2.48846e-39	1.98829e-38
SOX11	1.15155	4.59413	14.8931	2.53807e-39	2.02718e-38
ADAMDEC1	1.81974	4.6966	14.8601	3.44181e-39	2.74092e-38
KCNS3	1.15905	7.02055	14.8529	3.67613e-39	2.92536e-38
C16orf54	1.55759	4.74776	14.8194	5.00443e-39	3.95767e-38
CRTAM	1.2257	4.07115	14.8169	5.11825e-39	4.04325e-38
CPE	1.66683	8.55228	14.8031	5.81423e-39	4.58135e-38
SCIN	-1.47573	7.83381	-14.7643	8.30396e-39	6.50527e-38
FABP7	2.59906	5.4672	14.7604	8.60648e-39	6.73983e-38
SLC44A4	-1.46985	7.02654	-14.7371	1.06688e-38	8.32771e-38
AOX1	-1.91071	8.70582	-14.7365	1.07254e-38	8.36284e-38
RND3	1.00402	8.83159	14.6825	1.76133e-38	1.36207e-37
COL1A2	1.54198	8.51489	14.6735	1.912e-38	1.47596e-37
ZNF667-AS1	-1.36241	7.42274	-14.6654	2.06106e-38	1.58762e-37
MYH10	-1.09655	8.13375	-14.6637	2.09261e-38	1.61135e-37
HCG4	1.10756	5.19174	14.6041	3.61404e-38	2.76129e-37
AQP3	-1.05369	9.16756	-14.592	4.03953e-38	3.07769e-37
HRSP12	-1.04924	8.76902	-14.5627	5.28237e-38	4.00909e-37
MAGI2-IT1	-1.06432	4.34402	-14.5544	5.70419e-38	4.32014e-37
SMCO3	-1.24118	5.26632	-14.5302	7.11391e-38	5.36342e-37
MAL2	-2.02157	8.62342	-14.4277	1.81816e-37	1.35102e-36
GDA	-1.38243	7.57148	-14.4264	1.84001e-37	1.36679e-36
HAVCR1	2.01292	6.41625	14.4089	2.15943e-37	1.59966e-36
RP11-503C24.6	-1.22901	6.55043	-14.4032	2.27434e-37	1.68363e-36
PTGFRN	1.02712	7.11627	14.3734	2.98574e-37	2.19749e-36
TEX11	1.18669	4.99693	14.3228	4.74102e-37	3.46815e-36
OLFM4	-1.76985	4.23774	-14.3076	5.44615e-37	3.96922e-36
NUPR1	1.02634	9.09591	14.3015	5.75762e-37	4.19199e-36
TPD52L1	-1.24894	7.97842	-14.2715	7.56653e-37	5.4832e-36
BRE-AS1	-1.43581	6.69521	-14.251	9.12022e-37	6.59586e-36
IRF8	1.03619	7.99095	14.2327	1.07827e-36	7.77485e-36
NEURL1B	1.08905	8.44706	14.2066	1.36701e-36	9.8175e-36
ZNF320	1.11992	7.15232	14.1862	1.64556e-36	1.17985e-35
SLC17A4	1.27418	5.37661	14.1768	1.79345e-36	1.28418e-35
CDKN1A	1.00035	9.44131	14.1715	1.88144e-36	1.3454e-35
BHMT	-1.93403	11.2837	-14.1706	1.89642e-36	1.35522e-35
LOC102659288	2.90583	5.27207	14.146	2.37218e-36	1.68852e-35
UGT2B28	-1.21158	10.4672	-14.1433	2.43229e-36	1.72978e-35
LY6E	1.12923	8.67724	14.1212	2.97227e-36	2.10666e-35
FMO1	-1.9437	9.82129	-14.0911	3.90774e-36	2.75886e-35
GPX3	-1.20692	13.1415	-14.0864	4.07999e-36	2.87859e-35
GZMK	1.7138	7.39764	14.0463	5.87232e-36	4.12033e-35
ABCA17P	1.30315	5.29423	14.0193	7.50356e-36	5.24619e-35
SEMA3G	-1.09169	7.38663	-14.0111	8.07807e-36	5.64058e-35
NDNF	-2.01919	7.16226	-13.9754	1.11701e-35	7.76456e-35
C5orf46	2.06784	6.24047	13.9697	1.17639e-35	8.16421e-35
FBN1	1.04853	6.3571	13.9495	1.4127e-35	9.776e-35
C4orf6	1.02925	4.44064	13.939	1.55367e-35	1.07413e-34
MAOA	-1.20154	8.70688	-13.8986	2.23915e-35	1.5387e-34
CHRDL1	-1.78542	6.93874	-13.8548	3.32935e-35	2.27128e-34
ST6GALNAC3	-1.17032	6.98975	-13.8488	3.51511e-35	2.39574e-34
SLC27A2	-2.13989	8.92845	-13.8015	5.38632e-35	3.65039e-34
MEST	-1.60302	8.13054	-13.7857	6.21488e-35	4.2014e-34
C1orf210	-1.11923	6.65705	-13.7269	1.05693e-34	7.09636e-34
CTB-167B5.2	1.04384	4.12484	13.7158	1.16801e-34	7.82999e-34
PLA1A	1.11505	8.11775	13.6869	1.51555e-34	1.01098e-33
GIMAP6	1.00429	7.84617	13.6815	1.59018e-34	1.0601e-33
SLC26A9	-1.34184	6.66575	-13.6713	1.74364e-34	1.16026e-33
CCL18	1.55042	5.50297	13.6635	1.87036e-34	1.2423e-33
IL32	1.22961	9.87526	13.5411	5.62297e-34	3.65628e-33
APOBEC3B	1.10309	5.02862	13.5274	6.35965e-34	4.12786e-33
SCG5	1.45016	4.83208	13.5022	7.97332e-34	5.15362e-33
CD8A	1.45553	7.32056	13.4887	9.00301e-34	5.81223e-33
TINAG	-1.37572	7.43959	-13.4859	9.23442e-34	5.95453e-33
LINC01426	1.05373	3.69575	13.4188	1.68472e-33	1.07577e-32
PRIMA1	1.91554	6.75184	13.4099	1.82394e-33	1.16363e-32
LOC100506119	-1.00093	7.54917	-13.3933	2.11731e-33	1.34763e-32
THEMIS	1.05244	3.88709	13.3668	2.68221e-33	1.70167e-32
PRKAR2B	-1.08758	6.83997	-13.3586	2.88774e-33	1.83045e-32
CCL20	1.92108	7.07517	13.3231	3.96556e-33	2.49975e-32
GPNMB	1.39253	7.58784	13.3042	4.69327e-33	2.94817e-32
DMGDH	-1.19764	7.25207	-13.3022	4.77858e-33	3.00089e-32
CYP24A1	-1.9369	6.44683	-13.2711	6.30786e-33	3.93727e-32
ADH1B	-1.34368	5.74645	-13.2247	9.53796e-33	5.91764e-32
GIMAP7	1.09167	7.69411	13.2104	1.08393e-32	6.7077e-32
CECR1	1.06665	8.81669	13.1964	1.22735e-32	7.57795e-32
SDC1	-1.06774	9.45524	-13.177	1.45926e-32	8.9842e-32
PRUNE2	1.11181	7.63068	13.172	1.52608e-32	9.3849e-32
TSPAN13	1.01854	8.13367	13.1214	2.39372e-32	1.46086e-31
IL2RG	1.0631	7.16011	13.1183	2.4601e-32	1.50053e-31
LOC101928820	-1.22544	5.39811	-13.0586	4.18045e-32	2.53059e-31
G0S2	-1.39514	8.73437	-13.0473	4.62203e-32	2.79166e-31
C2orf40	-1.69992	8.06941	-12.9614	9.89378e-32	5.90328e-31
BCHE	-1.40672	4.75061	-12.9552	1.04575e-31	6.23102e-31
VMP1	1.28299	8.04614	12.9515	1.08053e-31	6.43118e-31
AMDHD1	-1.30657	6.42825	-12.9492	1.10244e-31	6.558e-31
TSPAN1	-1.35627	10.2049	-12.9446	1.14802e-31	6.82726e-31
C1S	1.58063	8.48048	12.8889	1.87911e-31	1.10867e-30
FAP	1.05544	5.32475	12.8789	2.05321e-31	1.20909e-30
ATHL1	1.10393	7.58407	12.8716	2.18983e-31	1.28674e-30
ZNF300P1	-1.10788	5.47606	-12.8378	2.95151e-31	1.72308e-30
CD69	1.3916	5.54982	12.7858	4.6684e-31	2.6956e-30
ALDH8A1	-2.12241	9.46135	-12.7574	5.99083e-31	3.45366e-30
KIT	-1.04736	7.07184	-12.7338	7.37485e-31	4.23238e-30
STK39	1.06995	7.94034	12.7334	7.40459e-31	4.24832e-30
COL5A1	1.13178	6.58919	12.676	1.22659e-30	6.9783e-30
CYTIP	1.07813	6.73467	12.6318	1.80792e-30	1.02105e-29
RBP7	1.27686	8.22932	12.6268	1.88879e-30	1.06588e-29
C8orf4	-1.47388	8.33732	-12.6207	1.9915e-30	1.12268e-29
UPK1B	-1.12538	6.17102	-12.5894	2.62133e-30	1.47198e-29
SLC4A4	-1.23451	7.96264	-12.5404	4.02385e-30	2.24673e-29
SPINK1	-2.08001	6.97062	-12.5127	5.12887e-30	2.84758e-29
CPA3	1.48934	7.0448	12.436	1.00142e-29	5.50068e-29
MUC1	-1.08344	8.46504	-12.4093	1.26428e-29	6.91471e-29
CD27	1.00925	6.60472	12.3933	1.45402e-29	7.93099e-29
VCAM1	1.26896	10.6931	12.3707	1.76884e-29	9.60638e-29
FAM110C	1.0681	8.84398	12.3461	2.19221e-29	1.18551e-28
PCDHB16	1.21838	5.1253	12.3358	2.39701e-29	1.29497e-28
ANXA3	-1.64468	6.71641	-12.2774	3.98183e-29	2.1336e-28
SLC17A1	-1.34516	6.66151	-12.2239	6.3304e-29	3.36704e-28
GXYLT2	1.09356	5.88798	12.2138	6.9108e-29	3.66944e-28
SCN3A	-1.24344	4.39791	-12.2015	7.68863e-29	4.07544e-28
BDKRB2	-1.0516	7.4029	-12.1856	8.81688e-29	4.66663e-28
PTGS1	1.20649	6.97212	12.1781	9.41427e-29	4.98038e-28
CKMT2	-1.32459	6.98686	-12.178	9.41777e-29	4.98102e-28
AQP1	-1.31391	10.7396	-12.1607	1.09357e-28	5.76271e-28
BHMT2	-1.02635	9.04301	-12.0985	1.87135e-28	9.76631e-28
PODXL	-1.12626	10.2495	-11.9397	7.33792e-28	3.74824e-27
DSP	-1.48932	9.2703	-11.8945	1.08153e-27	5.49082e-27
SPINK13	1.47328	5.17654	11.8499	1.58465e-27	8.00194e-27
PTHLH	1.85549	4.35097	11.8438	1.66951e-27	8.42264e-27
TPSB2	1.09022	7.08313	11.792	2.5986e-27	1.30128e-26
APOD	-1.18615	6.96595	-11.7557	3.54063e-27	1.7608e-26
NTN4	-1.09341	9.11041	-11.7528	3.62959e-27	1.80339e-26
SERPINE1	1.43569	7.36257	11.7061	5.4042e-27	2.67407e-26
HLA-DQB1	1.19501	6.5196	11.6763	6.95858e-27	3.42987e-26
NAT8B	-1.43135	7.36729	-11.6645	7.69747e-27	3.78545e-26
EDNRB	1.17045	8.21593	11.6325	1.01e-26	4.94784e-26
KDR	1.11207	8.81405	11.6285	1.04446e-26	5.1132e-26
PLCB4	1.08244	6.56975	11.6039	1.2865e-26	6.28107e-26
SERPINA6	-1.10806	7.6699	-11.5824	1.54382e-26	7.51196e-26
RBP4	-1.42857	7.29969	-11.5471	2.08233e-26	1.00599e-25
PDZK1IP1	-1.09991	11.4941	-11.5326	2.35279e-26	1.13337e-25
FLJ35700	-1.39865	5.24654	-11.5265	2.47833e-26	1.19225e-25
LOC101928554	1.10398	4.78348	11.4751	3.82605e-26	1.82922e-25
PF4V1	1.14976	3.74091	11.4716	3.9383e-26	1.88164e-25
IL13RA2	-1.17966	5.92517	-11.4167	6.25775e-26	2.96821e-25
CHST9	1.17245	5.41713	11.4115	6.53504e-26	3.09839e-25
COL6A3	1.32849	8.2461	11.3692	9.32637e-26	4.38722e-25
LPPR5	1.01913	4.11608	11.3166	1.45097e-25	6.76382e-25
IL7R	1.1097	6.93331	11.1968	3.94926e-25	1.81364e-24
LOC100288152	1.19633	7.78592	11.1906	4.16114e-25	1.90812e-24
ACSM2B	-1.24997	7.79496	-11.1618	5.28907e-25	2.41358e-24
SMIM3	1.0937	8.42944	11.1049	8.48965e-25	3.84011e-24
TMEM252	-1.21679	6.99492	-11.1034	8.59979e-25	3.88588e-24
SCGN	1.42862	7.06253	11.014	1.80441e-24	8.05587e-24
GAS2	-1.1095	6.40572	-10.9967	2.08143e-24	9.27157e-24
C15orf48	1.06813	6.20595	10.9782	2.42583e-24	1.07725e-23
LEAP2	-1.03885	7.53072	-10.9315	3.56847e-24	1.57497e-23
MMRN1	1.05724	3.96537	10.86	6.43087e-24	2.80628e-23
LINC01127	1.46519	5.4203	10.7732	1.31028e-23	5.63486e-23
BEX1	-1.15221	6.84068	-10.7606	1.45338e-23	6.23785e-23
ACSM2A	-1.50436	9.21519	-10.7422	1.68952e-23	7.23847e-23
COL3A1	1.11019	8.2103	10.6965	2.45357e-23	1.04458e-22
RBP5	-1.12272	10.1895	-10.6615	3.26439e-23	1.38027e-22
SCG2	1.04188	4.4862	10.5801	6.32528e-23	2.64404e-22
ACKR1	1.03205	7.05182	10.5706	6.83631e-23	2.8549e-22
TRIM6	-1.02911	8.57971	-10.5601	7.44362e-23	3.10672e-22
CUBN	-1.50259	10.5084	-10.5391	8.82208e-23	3.67002e-22
BEX2	-1.08863	9.12401	-10.4694	1.5498e-22	6.39197e-22
ZNF385B	-1.2456	6.37388	-10.3798	3.1907e-22	1.29865e-21
RERGL	-1.04964	5.80018	-10.2552	8.66125e-22	3.46786e-21
C1R	1.11811	9.11054	10.2404	9.74647e-22	3.89086e-21
SLC23A3	-1.05201	7.28597	-10.2379	9.93756e-22	3.96495e-21
TAC1	-1.28378	3.85686	-10.2294	1.06364e-21	4.24067e-21
BBOX1	-1.64408	10.8583	-10.1663	1.75818e-21	6.93567e-21
CXCL13	1.53457	4.50148	10.0319	5.10184e-21	1.97163e-20
CTGF	-1.04951	9.99696	-9.94606	1.00273e-20	3.82659e-20
SLC22A11	-1.24883	8.32748	-9.93901	1.05985e-20	4.04103e-20
ACMSD	-1.12702	9.36838	-9.91455	1.28419e-20	4.87149e-20
IL20RB	1.41301	5.62802	9.91029	1.32778e-20	5.03333e-20
GIPC2	-1.15789	7.96772	-9.9039	1.39597e-20	5.2872e-20
PDZK1	-1.14645	10.203	-9.89984	1.44116e-20	5.45262e-20
FLRT3	-1.26312	8.75454	-9.85238	2.08945e-20	7.86148e-20
PNMAL1	-1.0357	7.25074	-9.84096	2.28441e-20	8.58009e-20
SORCS3	1.23412	4.42367	9.79207	3.34522e-20	1.2465e-19
EMCN	-1.05124	8.93144	-9.47557	3.8499e-19	1.37086e-18
PSORS1C3	1.00915	5.28431	9.45047	4.66379e-19	1.65576e-18
GC	-2.01471	5.81006	-9.37032	8.58734e-19	3.01364e-18
MT1M	-1.30096	6.78305	-9.09523	6.81864e-18	2.28976e-17
MGAM	-1.32747	8.41909	-9.03532	1.06543e-17	3.54592e-17
NEFL	1.36483	5.95232	8.91341	2.62759e-17	8.60093e-17
MYH8	-1.22086	5.59495	-8.85394	4.07046e-17	1.3216e-16
LUM	-1.22245	6.52946	-8.72278	1.06184e-16	3.38765e-16
ENPP2	1.00265	10.2355	8.65867	1.69115e-16	5.34576e-16
MMP1	1.10415	4.79962	8.65242	1.76947e-16	5.586e-16
C8orf22	1.03708	4.34119	8.5347	4.13424e-16	1.2825e-15
SLC6A13	-1.03933	9.9537	-8.29193	2.32405e-15	6.94584e-15
GBA3	-1.13526	9.81896	-7.99162	1.88034e-14	5.38343e-14
TMEM27	-1.31221	10.7681	-7.97246	2.14486e-14	6.12134e-14
AOC1	-1.54709	10.1479	-7.90142	3.4882e-14	9.82312e-14
SLC2A2	-1.10533	7.05672	-7.75713	9.28191e-14	2.55929e-13
TMED6	-1.09859	6.61426	-7.6994	1.36836e-13	3.74295e-13
SLC10A2	-1.1001	7.14793	-7.65594	1.83035e-13	4.97148e-13
FGG	1.74857	5.14618	7.56556	3.33951e-13	8.9604e-13
THBS2	1.00797	7.87593	7.33713	1.49312e-12	3.88798e-12
SPOCK1	-1.05714	8.53685	-7.29998	1.89916e-12	4.90957e-12
HLA-DQA1	1.47763	7.88705	7.28803	2.0516e-12	5.29101e-12
PROM1	-1.46864	8.5294	-7.0376	1.0129e-11	2.51287e-11
REG1A	1.17839	7.29633	6.87184	2.85088e-11	6.91577e-11
ACE2	-1.04788	8.64104	-6.61523	1.36537e-10	3.18308e-10

## Sheet: Supplementary Table S5
Table S5. The genes of each module membership of GEO-ccRCC.
Module	Membership gene
Meblue	A1CF, AAED1, AASS, ABAT, ABCA12, ABCA17P, ABCA8, ABCB1, ABCC1, ABCC3, ABCC6P1, ABCD3, ABCG1, ABHD10, ABHD14B, ABHD17C, ABHD6, ABLIM3, AC012065.7, AC112198.1, ACAA1, ACAD8, ACADM, ACADSB, ACAT1, ACE2, ACKR3, ACLY, ACMSD, ACN9, ACO1, ACOT12, ACOT13, ACOT4, ACOT6, ACOT7, ACOX2, ACPP, ACSBG2, ACSF2, ACSL1, ACSM2A, ACSM2B, ACSM3, ACSS2, ACSS3, ACTN1, ACY3, ADAM10, ADAMTS16, ADCY3, ADD3, ADH1B, ADH1C, …
Mebrown	AC079767.4, ACKR1, ACSL5, ADA, ADAM12, ADAMDEC1, ADAP2, ADCY7, ADHFE1, ADORA3, AF007147, AF289551, AIM2, ALOX5, ALOX5AP, AMICA1, ANLN, ANXA1, ANXA5, AOAH, AP000525.9, AP1M2, APOBEC3B, APOBEC3C, APOBEC3G, APOC1, APOL1, APOL3, ARG2, ARHGAP9, ARHGDIB, ARHGEF6, ARL4C, ARPC1B, ARRB2, ASPM, ATAD2, ATP1B1, ATP1B2, AUH, AX746823, AXL, BASP1, BAZ1A, BCAR3, BCAT1, BCL11B, BCL2A1, BID, BIN2, BIRC3, BST2, BT…
Megrey	ABCA5, ABCA6, ABCB4, ABCC2, ABCG2, ABI3BP, ABRACL, AC007389.3, AC017002.2, AC024560.2, ACADL, ACE, ACKR4, ACP5, ACSL4, ACSM5, ACTC1, ACTG2, ACTL6A, ACTR3C, ADAMTS1, ADAMTS3, ADCY8, ADIPOQ, ADIRF, ADORA2A-AS1, ADORA2B, ADRA2A, ADRB2, ADSSL1, ADTRP, AEBP1, AF070581, AGAP4, AGBL2, AGO2, AGPAT5, AGR2, AGR3, AGT, AGTR1, AHRR, AIM1, AJAP1, AJUBA, AK021804, AK021977, AK025288, AKAP12, AKR1B1, AKR1B10, A…
Meyellow	ADAMTS5, AFAP1L1, ANGPT2, ANO1, APOLD1, ASAP1, BGN, BTNL9, C3orf70, CALCRL, CALHM2, CCDC102B, CD248, CD34, CD36, CD93, CD99, CDC42EP5, CDH13, CDH5, CHST7, CLEC14A, CNRIP1, COL15A1, COL21A1, COL3A1, COL4A1, COL4A2, COL5A2, COL5A3, COL8A1, COX4I2, CPNE2, CRIP2, CSPG4, CTB-167B5.2, CX3CL1, CXorf36, CYYR1, DKK3, EBF1, EBF2, ECSCR, EDN1, EDNRA, EDNRB, EFNB2, ELK3, ELTD1, EML1, ENG, EPAS1, EPB41L4A-AS1…

## Sheet: Supplementary Table S6
Table S6. GO analysis of overlapping 1 genes.
ONTOLOGY	ID	Description	GeneRatio	BgRatio	P. value	P. adjust	q. value	Genes	Count
BP	GO:0072073	kidney epithelium development	26/517	140/18670	1.192e-14	5.16373e-11	4.43799e-11	CALB1/EPCAM/FGF1/FOXC1/GATA3/GPC3/IRX1/IRX2/IRX3/KLHL3/LHX1/MYC/NPHS1/NPHS2/NPNT/PBX1/SDC1/SFRP1/SIM1/SLIT2/TCF21/TFAP2B/UMOD/VEGFA/WNK4/WT1	26
BP	GO:0001822	kidney development	35/517	278/18670	6.98026e-14	1.51192e-10	1.29943e-10	AQP2/CA2/CALB1/CDKN1C/COL4A4/CTSH/EPCAM/FGF1/FOXC1/GATA3/GPC3/HPGD/IRX1/IRX2/IRX3/KLHL3/LHX1/MYC/NPHS1/NPHS2/NPNT/PBX1/SDC1/SFRP1/SIM1/SLC34A1/SLIT2/SOX11/TCF21/TFAP2A/TFAP2B/UMOD/VEGFA/WNK4/WT1	35
BP	GO:0072001	renal system development	35/517	293/18670	3.36811e-13	4.86355e-10	4.18e-10	AQP2/CA2/CALB1/CDKN1C/COL4A4/CTSH/EPCAM/FGF1/FOXC1/GATA3/GPC3/HPGD/IRX1/IRX2/IRX3/KLHL3/LHX1/MYC/NPHS1/NPHS2/NPNT/PBX1/SDC1/SFRP1/SIM1/SLC34A1/SLIT2/SOX11/TCF21/TFAP2A/TFAP2B/UMOD/VEGFA/WNK4/WT1	35
BP	GO:0072009	nephron epithelium development	21/517	109/18670	2.06889e-12	2.03258e-09	1.74691e-09	CALB1/FGF1/FOXC1/GATA3/GPC3/IRX1/IRX2/IRX3/KLHL3/LHX1/MYC/NPHS1/NPHS2/NPNT/PBX1/TCF21/TFAP2B/UMOD/VEGFA/WNK4/WT1	21
BP	GO:0001655	urogenital system development	36/517	330/18670	2.34601e-12	2.03258e-09	1.74691e-09	AQP2/CA2/CALB1/CDKN1C/COL4A4/CRIP1/CTSH/EPCAM/FGF1/FOXC1/GATA3/GPC3/HPGD/IRX1/IRX2/IRX3/KLHL3/LHX1/MYC/NPHS1/NPHS2/NPNT/PBX1/SDC1/SFRP1/SIM1/SLC34A1/SLIT2/SOX11/TCF21/TFAP2A/TFAP2B/UMOD/VEGFA/WNK4/WT1	36
BP	GO:0055067	monovalent inorganic cation homeostasis	23/517	154/18670	4.47119e-11	3.2282e-08	2.77449e-08	ATP1A1/ATP6V0A4/ATP6V0D2/ATP6V0E2/ATP6V1B1/ATP6V1C2/ATP6V1G3/C7/CA2/CYP4F2/KCNJ10/KCNJ2/RHCG/SCNN1A/SCNN1B/SCNN1G/SLC12A1/SLC12A3/SLC26A4/SLC4A1/SLC4A11/SLC4A9/TFAP2B	23
BP	GO:0072006	nephron development	22/517	142/18670	5.68274e-11	3.5168e-08	3.02253e-08	CALB1/COL4A4/FGF1/FOXC1/GATA3/GPC3/IRX1/IRX2/IRX3/KLHL3/LHX1/MYC/NPHS1/NPHS2/NPNT/PBX1/TCF21/TFAP2B/UMOD/VEGFA/WNK4/WT1	22
BP	GO:0072080	nephron tubule development	18/517	93/18670	7.28992e-11	3.94749e-08	3.39269e-08	CALB1/FGF1/GATA3/GPC3/IRX1/IRX2/IRX3/KLHL3/LHX1/MYC/NPNT/PBX1/TCF21/TFAP2B/UMOD/VEGFA/WNK4/WT1	18
BP	GO:0061326	renal tubule development	18/517	95/18670	1.05687e-10	5.08706e-08	4.3721e-08	CALB1/FGF1/GATA3/GPC3/IRX1/IRX2/IRX3/KLHL3/LHX1/MYC/NPNT/PBX1/TCF21/TFAP2B/UMOD/VEGFA/WNK4/WT1	18
BP	GO:0001657	ureteric bud development	17/517	97/18670	1.24535e-09	4.58419e-07	3.9399e-07	CALB1/EPCAM/FGF1/FOXC1/GATA3/GPC3/LHX1/MYC/NPNT/PBX1/SDC1/SFRP1/SIM1/SLIT2/TCF21/VEGFA/WT1	17
BP	GO:0072078	nephron tubule morphogenesis	15/517	74/18670	1.43221e-09	4.58419e-07	3.9399e-07	FGF1/GATA3/GPC3/IRX1/IRX2/IRX3/KLHL3/LHX1/MYC/NPNT/PBX1/TCF21/VEGFA/WNK4/WT1	15
BP	GO:0072163	mesonephric epithelium development	17/517	98/18670	1.46869e-09	4.58419e-07	3.9399e-07	CALB1/EPCAM/FGF1/FOXC1/GATA3/GPC3/LHX1/MYC/NPNT/PBX1/SDC1/SFRP1/SIM1/SLIT2/TCF21/VEGFA/WT1	17
BP	GO:0072164	mesonephric tubule development	17/517	98/18670	1.46869e-09	4.58419e-07	3.9399e-07	CALB1/EPCAM/FGF1/FOXC1/GATA3/GPC3/LHX1/MYC/NPNT/PBX1/SDC1/SFRP1/SIM1/SLIT2/TCF21/VEGFA/WT1	17
BP	GO:0010043	response to zinc ion	13/517	53/18670	1.4815e-09	4.58419e-07	3.9399e-07	ALAD/CA2/CRIP1/KCNK3/MT1E/MT1F/MT1G/MT1H/MT1M/MT1X/P2RX7/SLC30A2/VCAM1	13
BP	GO:0001666	response to hypoxia	33/517	359/18670	1.76848e-09	5.10736e-07	4.38955e-07	ADM/ALAD/ANGPTL4/AQP3/ARNT2/BNIP3/CA9/CAV1/DDIT4/EGLN3/EIF4EBP1/FABP1/HIGD1A/HILPDA/HK2/HMOX1/HSD11B2/KCNK3/LDHA/MYC/NDNF/NOL3/P4HB/PDK1/PLAT/PLOD2/SCN2A/SFRP1/SLC2A1/STC2/TGFBR3/VCAM1/VEGFA	33
BP	GO:0072088	nephron epithelium morphogenesis	15/517	76/18670	2.11976e-09	5.73926e-07	4.93263e-07	FGF1/GATA3/GPC3/IRX1/IRX2/IRX3/KLHL3/LHX1/MYC/NPNT/PBX1/TCF21/VEGFA/WNK4/WT1	15
BP	GO:0001823	mesonephros development	17/517	102/18670	2.78291e-09	7.06261e-07	6.06999e-07	CALB1/EPCAM/FGF1/FOXC1/GATA3/GPC3/LHX1/MYC/NPNT/PBX1/SDC1/SFRP1/SIM1/SLIT2/TCF21/VEGFA/WT1	17
BP	GO:0061333	renal tubule morphogenesis	15/517	78/18670	3.09764e-09	7.06261e-07	6.06999e-07	FGF1/GATA3/GPC3/IRX1/IRX2/IRX3/KLHL3/LHX1/MYC/NPNT/PBX1/TCF21/VEGFA/WNK4/WT1	15
BP	GO:0072028	nephron morphogenesis	15/517	78/18670	3.09764e-09	7.06261e-07	6.06999e-07	FGF1/GATA3/GPC3/IRX1/IRX2/IRX3/KLHL3/LHX1/MYC/NPNT/PBX1/TCF21/VEGFA/WNK4/WT1	15
BP	GO:0036293	response to decreased oxygen levels	33/517	370/18670	3.77975e-09	8.18695e-07	7.03631e-07	ADM/ALAD/ANGPTL4/AQP3/ARNT2/BNIP3/CA9/CAV1/DDIT4/EGLN3/EIF4EBP1/FABP1/HIGD1A/HILPDA/HK2/HMOX1/HSD11B2/KCNK3/LDHA/MYC/NDNF/NOL3/P4HB/PDK1/PLAT/PLOD2/SCN2A/SFRP1/SLC2A1/STC2/TGFBR3/VCAM1/VEGFA	33
BP	GO:0070482	response to oxygen levels	34/517	394/18670	5.07112e-09	1.0461e-06	8.99075e-07	ADM/ALAD/ANGPTL4/AQP3/ARNT2/BNIP3/CA9/CAV1/DDIT4/EGLN3/EIF4EBP1/FABP1/FAS/HIGD1A/HILPDA/HK2/HMOX1/HSD11B2/KCNK3/LDHA/MYC/NDNF/NOL3/P4HB/PDK1/PLAT/PLOD2/SCN2A/SFRP1/SLC2A1/STC2/TGFBR3/VCAM1/VEGFA	34
BP	GO:0060993	kidney morphogenesis	16/517	94/18670	5.95017e-09	1.17164e-06	1.00697e-06	CALB1/FGF1/GATA3/GPC3/IRX1/IRX2/IRX3/KLHL3/LHX1/MYC/NPNT/PBX1/TCF21/VEGFA/WNK4/WT1	16
BP	GO:0044282	small molecule catabolic process	36/517	445/18670	9.78771e-09	1.84349e-06	1.5844e-06	ACAD8/ACADSB/ALDOA/ALDOC/AMT/CEL/CTH/CYP27B1/CYP4F2/DCXR/ECHS1/ECI2/ENO2/FABP1/GALM/GOT1/GPT2/HADH/HK2/HPD/HSD3B7/HYKK/IDO1/INPP5J/LDHD/OAT/OXCT1/PFKFB2/PFKP/PHYH/PNP/QPRT/SCARB1/SHMT2/TST/UPP2	36
BP	GO:0090287	regulation of cellular response to growth factor stimulus	28/517	292/18670	1.22994e-08	2.22004e-06	1.90803e-06	CAV1/CAV2/CDKN1C/CHRDL1/CYFIP2/FGF1/FGF9/FOLR1/FZD1/GATA3/GOT1/GPC3/HRG/ITGA5/LOX/NPNT/PMEPA1/PRDM16/RASL11B/SFRP1/SHISA2/SLIT2/SOST/SOSTDC1/SOX11/TFAP2B/TGFBR3/VEGFA	28
BP	GO:0001656	metanephros development	15/517	90/18670	2.39327e-08	4.14706e-06	3.56421e-06	AQP2/CALB1/CTSH/GATA3/GPC3/IRX1/IRX2/IRX3/LHX1/MYC/NPHS2/TCF21/TFAP2B/UMOD/WT1	15
BP	GO:0010038	response to metal ion	30/517	362/18670	1.0111e-07	1.68464e-05	1.44787e-05	ALAD/AQP2/AQP3/BNIP3/CA2/CAV1/CCND1/CRHBP/CRIP1/GOT1/GPHN/HMOX1/IGFBP2/KCNK3/KIT/MT1E/MT1F/MT1G/MT1H/MT1M/MT1X/NLGN1/P2RX7/SDC1/SLC30A2/SLC34A1/SLC6A3/TFAP2A/TNNC1/VCAM1	30
BP	GO:0007588	excretion	12/517	63/18670	1.32211e-07	2.12126e-05	1.82312e-05	AQP6/ATP6V0A4/ATP6V1B1/CLCNKB/CLDN16/HMOX1/KCNJ1/NPHS1/NPHS2/SCNN1B/SCNN1G/UMOD	12
BP	GO:0015711	organic anion transport	36/517	495/18670	1.45348e-07	2.24874e-05	1.93269e-05	ABCG1/BDKRB2/CA2/CA9/CYP4F2/FABP1/FOLR1/FOLR3/KCNJ10/NMB/P2RX7/PLA2R1/PPFIA4/PRELID2/SCARB1/SLC13A2/SLC13A3/SLC15A4/SLC16A1/SLC16A10/SLC16A5/SLC16A7/SLC17A4/SLC19A2/SLC25A25/SLC25A5/SLC26A4/SLC26A7/SLC27A3/SLC2A1/SLC44A4/SLC4A1/SLC4A11/SLC4A9/SLC7A8/TMEM30B	36
BP	GO:0060562	epithelial tube morphogenesis	27/517	322/18670	3.50936e-07	5.24226e-05	4.50549e-05	ADM/CTHRC1/CTSH/EGF/FGF1/FOLR1/FZD1/GATA3/GPC3/IRX1/IRX2/IRX3/KLHL3/LHX1/MET/MYC/NPNT/PBX1/SFRP1/SLIT2/SOSTDC1/SOX11/TCF21/VDR/VEGFA/WNK4/WT1	27
BP	GO:0043627	response to estrogen	12/517	73/18670	7.08494e-07	0.000102307	8.79279e-05	CA2/CAV1/CCND1/CRHBP/CYP27B1/GATA3/GSTM3/HMOX1/IGFBP2/IL4R/LDHA/SFRP1	12
BP	GO:0046686	response to cadmium ion	11/517	63/18670	1.10555e-06	0.000154492	0.000132779	ALAD/GOT1/HMOX1/KIT/MT1E/MT1F/MT1G/MT1H/MT1M/MT1X/SLC34A1	11
BP	GO:0055078	sodium ion homeostasis	10/517	52/18670	1.35244e-06	0.000183087	0.000157355	ATP1A1/ATP6V1B1/C7/CYP4F2/SCNN1A/SCNN1B/SCNN1G/SLC12A1/SLC12A3/TFAP2B	10
BP	GO:0010273	detoxification of copper ion	6/517	15/18670	1.7723e-06	0.000225812	0.000194075	MT1E/MT1F/MT1G/MT1H/MT1M/MT1X	6
BP	GO:1990169	stress response to copper ion	6/517	15/18670	1.7723e-06	0.000225812	0.000194075	MT1E/MT1F/MT1G/MT1H/MT1M/MT1X	6
BP	GO:0071294	cellular response to zinc ion	7/517	23/18670	1.99949e-06	0.000247479	0.000212697	KCNK3/MT1E/MT1F/MT1G/MT1H/MT1M/MT1X	7
BP	GO:0071453	cellular response to oxygen levels	21/517	234/18670	2.41772e-06	0.000290932	0.000250043	AQP3/BNIP3/CA9/CAV1/EGLN3/EIF4EBP1/FABP1/FAS/HIGD1A/HILPDA/HMOX1/KCNK3/MYC/NDNF/NOL3/P4HB/PDK1/SCN2A/SFRP1/STC2/VEGFA	21
BP	GO:0006814	sodium ion transport	20/517	218/18670	2.9918e-06	0.000350283	0.000301053	ATP1A1/ATP6V1B1/FXYD4/GPD1L/KLHL3/NETO2/P2RX7/SCN2A/SCNN1A/SCNN1B/SCNN1G/SLC12A1/SLC12A3/SLC13A2/SLC13A3/SLC17A4/SLC34A1/SLC4A11/SLC5A2/WNK4	20
BP	GO:0090092	regulation of transmembrane receptor protein serine/threonine kinase signaling pathway	21/517	241/18670	3.85836e-06	0.000433238	0.000372348	CAV1/CAV2/CDKN1C/CHRDL1/FGF9/FOLR1/FZD1/GOT1/GPC3/INHBB/LOX/NPNT/PMEPA1/PRDM16/RASL11B/SFRP1/SOST/SOSTDC1/SOX11/TFAP2B/TGFBR3	21
BP	GO:0031667	response to nutrient levels	33/517	499/18670	3.90034e-06	0.000433238	0.000372348	ADM/ALAD/ALB/AQP3/BCHE/CADPS2/CCL28/CCND1/CTSV/CYP27B1/EIF4EBP1/FAS/FOLR1/GABARAPL1/HIGD1A/HMOX1/HSD11B2/IGFBP2/INHBB/LDHA/OXCT1/P2RX7/PCSK1N/SFRP1/SLC16A1/SLC25A25/SLC2A1/SLC34A1/SLC39A4/STC2/TYMS/VCAM1/VDR	33
BP	GO:0061687	detoxification of inorganic compound	6/517	17/18670	4.18003e-06	0.000441655	0.000379583	MT1E/MT1F/MT1G/MT1H/MT1M/MT1X	6
BP	GO:0097501	stress response to metal ion	6/517	17/18670	4.18003e-06	0.000441655	0.000379583	MT1E/MT1F/MT1G/MT1H/MT1M/MT1X	6
BP	GO:0006882	cellular zinc ion homeostasis	8/517	36/18670	5.00415e-06	0.000516142	0.000443601	MT1E/MT1F/MT1G/MT1H/MT1M/MT1X/SLC30A2/SLC39A4	8
BP	GO:0071456	cellular response to hypoxia	19/517	207/18670	5.23503e-06	0.000527399	0.000453275	AQP3/BNIP3/CA9/EGLN3/EIF4EBP1/FABP1/HIGD1A/HILPDA/HMOX1/KCNK3/MYC/NDNF/NOL3/P4HB/PDK1/SCN2A/SFRP1/STC2/VEGFA	19
BP	GO:0048871	multicellular organismal homeostasis	32/517	486/18670	5.98586e-06	0.000589336	0.000506507	ALB/AQP2/AQP3/ATP6V1B1/CA2/CAV1/CDH3/CTSH/CYP4F2/ESRRG/FABP5/FOXC1/G0S2/HADH/IL4R/IRX3/LPCAT1/MET/MRAP2/P2RX7/PIGR/PLCL1/PRDM16/PRKAR2B/PRLR/SCD/SCNN1A/SCNN1B/SCNN1G/SNX10/TFAP2B/VEGFA	32
BP	GO:0098754	detoxification	15/517	137/18670	6.15422e-06	0.000592446	0.000509181	ALB/FABP1/GCH1/GSTM3/GSTO2/IYD/MT1E/MT1F/MT1G/MT1H/MT1M/MT1X/PRDX4/PXDN/SLC15A2	15
BP	GO:0071280	cellular response to copper ion	7/517	27/18670	6.57847e-06	0.00061952	0.00053245	AQP2/MT1E/MT1F/MT1G/MT1H/MT1M/MT1X	7
BP	GO:0055069	zinc ion homeostasis	8/517	38/18670	7.70285e-06	0.000709973	0.00061019	MT1E/MT1F/MT1G/MT1H/MT1M/MT1X/SLC30A2/SLC39A4	8
BP	GO:0030004	cellular monovalent inorganic cation homeostasis	13/517	108/18670	9.05015e-06	0.000785617	0.000675202	ATP1A1/ATP6V0A4/ATP6V0D2/ATP6V0E2/ATP6V1B1/ATP6V1C2/ATP6V1G3/C7/CA2/KCNJ2/SLC4A1/SLC4A11/SLC4A9	13
BP	GO:0016054	organic acid catabolic process	22/517	275/18670	9.0676e-06	0.000785617	0.000675202	ACAD8/ACADSB/AMT/CEL/CTH/CYP4F2/DCXR/ECHS1/ECI2/FABP1/GOT1/GPT2/HADH/HPD/HYKK/IDO1/LDHD/OAT/PHYH/QPRT/SHMT2/TST	22
BP	GO:0046395	carboxylic acid catabolic process	22/517	275/18670	9.0676e-06	0.000785617	0.000675202	ACAD8/ACADSB/AMT/CEL/CTH/CYP4F2/DCXR/ECHS1/ECI2/FABP1/GOT1/GPT2/HADH/HPD/HYKK/IDO1/LDHD/OAT/PHYH/QPRT/SHMT2/TST	22
BP	GO:0048545	response to steroid hormone	27/517	383/18670	9.50013e-06	0.000803585	0.000690645	ADM/ALAD/ANXA3/ATP1A1/BCHE/CA2/CAV1/CCND1/CTSV/DDIT4/EIF4EBP1/ESRRG/GOT1/HSD11B2/IGFBP2/LOX/NR0B2/NR3C2/PAPPA/PAQR7/PMEPA1/SDC1/SFRP1/SLIT2/TCF21/TYMS/VDR	27
BP	GO:0019674	NAD metabolic process	9/517	51/18670	9.64599e-06	0.000803585	0.000690645	ALDOA/ALDOC/ENO2/GPD1L/HK2/LDHA/LDHB/PFKP/QPRT	9
BP	GO:0036294	cellular response to decreased oxygen levels	19/517	217/18670	1.03496e-05	0.000845934	0.000727042	AQP3/BNIP3/CA9/EGLN3/EIF4EBP1/FABP1/HIGD1A/HILPDA/HMOX1/KCNK3/MYC/NDNF/NOL3/P4HB/PDK1/SCN2A/SFRP1/STC2/VEGFA	19
BP	GO:0072017	distal tubule development	5/517	12/18670	1.07671e-05	0.000857714	0.000737167	CALB1/KLHL3/TFAP2B/UMOD/WNK4	5
BP	GO:0055075	potassium ion homeostasis	7/517	29/18670	1.10198e-05	0.000857714	0.000737167	ATP1A1/ATP6V1B1/KCNJ10/KCNJ2/SLC12A1/SLC12A3/TFAP2B	7
BP	GO:0060675	ureteric bud morphogenesis	10/517	65/18670	1.10877e-05	0.000857714	0.000737167	FGF1/GATA3/GPC3/LHX1/MYC/NPNT/PBX1/TCF21/VEGFA/WT1	10
BP	GO:0007584	response to nutrient	19/517	219/18670	1.17972e-05	0.000896586	0.000770575	ALAD/AQP3/BCHE/CCL28/CCND1/CYP27B1/FOLR1/HMOX1/IGFBP2/LDHA/OXCT1/P2RX7/SFRP1/SLC16A1/SLC34A1/STC2/TYMS/VCAM1/VDR	19
BP	GO:0072171	mesonephric tubule morphogenesis	10/517	66/18670	1.27482e-05	0.000952157	0.000818336	FGF1/GATA3/GPC3/LHX1/MYC/NPNT/PBX1/TCF21/VEGFA/WT1	10
BP	GO:0051384	response to glucocorticoid	15/517	146/18670	1.33892e-05	0.000983083	0.000844915	ADM/ALAD/ANXA3/BCHE/CCND1/CTSV/DDIT4/EIF4EBP1/GOT1/HSD11B2/IGFBP2/PAPPA/SDC1/SLIT2/TYMS	15
BP	GO:0050891	multicellular organismal water homeostasis	10/517	68/18670	1.672e-05	0.00118782	0.00102088	AQP2/AQP3/ATP6V1B1/CYP4F2/MET/PRKAR2B/SCNN1A/SCNN1B/SCNN1G/TFAP2B	10
BP	GO:0006885	regulation of pH	12/517	98/18670	1.6726e-05	0.00118782	0.00102088	ATP6V0A4/ATP6V0D2/ATP6V0E2/ATP6V1B1/ATP6V1C2/ATP6V1G3/CA2/RHCG/SLC26A4/SLC4A1/SLC4A11/SLC4A9	12
BP	GO:0006090	pyruvate metabolic process	15/517	150/18670	1.85268e-05	0.00129449	0.00111255	ALDOA/ALDOC/DDIT4/ENO2/HK2/LDHA/LDHB/OGDHL/P2RX7/PDK1/PDP2/PFKFB2/PFKP/SLC16A1/SLC4A1	15
BP	GO:0015698	inorganic anion transport	16/517	169/18670	1.95739e-05	0.00134594	0.00115677	ANO5/AQP6/BSND/CA2/CLCNKB/GABRA2/SLC12A1/SLC12A3/SLC22A8/SLC26A4/SLC26A7/SLC34A1/SLC4A1/SLC4A11/SLC4A9/WNK4	16
BP	GO:0006631	fatty acid metabolic process	26/517	383/18670	2.66033e-05	0.00180071	0.00154763	ACADSB/ACLY/ACSF2/ACSM3/ATP6V1B1/CAV1/CEL/CYP2B6/CYP2J2/CYP4F2/DEGS1/ECHS1/ECI2/FABP1/FABP5/HADH/HPGD/PDK1/PDP2/PHYH/PRKAR2B/PTGDS/SCD/SLC27A3/TRIB3/TYRP1	26
BP	GO:0006732	coenzyme metabolic process	20/517	255/18670	3.05599e-05	0.0020367	0.00175045	ACLY/ACSF2/ACSM3/CYP4F2/FOLR1/GCH1/GPHN/GSTO2/IDO1/NNMT/PDK1/PDP2/QPRT/SCD/SHMT2/SLC2A1/SLC2A3/SUCLG1/SUCLG2/TYMS	20
BP	GO:0001658	branching involved in ureteric bud morphogenesis	9/517	59/18670	3.27382e-05	0.00214882	0.00184681	FGF1/GPC3/LHX1/MYC/NPNT/PBX1/TCF21/VEGFA/WT1	9
BP	GO:0035725	sodium ion transmembrane transport	14/517	140/18670	3.49912e-05	0.00226242	0.00194444	ATP1A1/FXYD4/GPD1L/NETO2/SCN2A/SCNN1A/SCNN1B/SCNN1G/SLC12A1/SLC12A3/SLC17A4/SLC34A1/SLC4A11/WNK4	14
BP	GO:0030104	water homeostasis	10/517	74/18670	3.56173e-05	0.00226903	0.00195013	AQP2/AQP3/ATP6V1B1/CYP4F2/MET/PRKAR2B/SCNN1A/SCNN1B/SCNN1G/TFAP2B	10
BP	GO:0007178	transmembrane receptor protein serine/threonine kinase signaling pathway	24/517	349/18670	4.39818e-05	0.00276129	0.00237321	BMPR1B/CAV1/CAV2/CDKN1C/CGN/CHRDL1/FGF9/FOLR1/FZD1/GOT1/GPC3/HPGD/INHBB/LOX/NPNT/PMEPA1/PRDM16/RASL11B/SFRP1/SOST/SOSTDC1/SOX11/TFAP2B/TGFBR3	24
BP	GO:0031960	response to corticosteroid	15/517	162/18670	4.58622e-05	0.00283822	0.00243932	ADM/ALAD/ANXA3/BCHE/CCND1/CTSV/DDIT4/EIF4EBP1/GOT1/HSD11B2/IGFBP2/PAPPA/SDC1/SLIT2/TYMS	15
BP	GO:0007595	lactation	8/517	48/18670	4.66154e-05	0.0028442	0.00244446	CAV1/CCND1/ERBB4/HK2/PRLR/SLC6A3/VDR/VEGFA	8
BP	GO:0061138	morphogenesis of a branching epithelium	16/517	182/18670	4.86392e-05	0.00292646	0.00251516	ADM/CTSH/EGF/FGF1/GPC3/LHX1/MET/MYC/NPNT/PBX1/SFRP1/SLIT2/TCF21/VDR/VEGFA/WT1	16
BP	GO:0033273	response to vitamin	11/517	93/18670	5.18324e-05	0.00304324	0.00261553	ALAD/AQP3/BCHE/CCND1/CYP27B1/FOLR1/SFRP1/SLC34A1/STC2/TYMS/VDR	11
BP	GO:0045137	development of primary sexual characteristics	18/517	223/18670	5.19852e-05	0.00304324	0.00261553	BMPR1B/CCND1/CTSV/DACH1/FGF9/FOXC1/GATA3/INHBB/KIT/PRDX4/SDC1/SFRP1/SLIT2/TCF21/TEX11/TLR3/VEGFA/WT1	18
BP	GO:0046942	carboxylic acid transport	23/517	331/18670	5.3888e-05	0.00311257	0.00267512	BDKRB2/CYP4F2/FABP1/FOLR1/FOLR3/KCNJ10/NMB/P2RX7/PLA2R1/PPFIA4/SLC13A2/SLC13A3/SLC15A4/SLC16A1/SLC16A10/SLC16A5/SLC16A7/SLC17A4/SLC19A2/SLC26A4/SLC26A7/SLC27A3/SLC7A8	23
BP	GO:0015849	organic acid transport	23/517	333/18670	5.90906e-05	0.00333238	0.00286403	BDKRB2/CYP4F2/FABP1/FOLR1/FOLR3/KCNJ10/NMB/P2RX7/PLA2R1/PPFIA4/SLC13A2/SLC13A3/SLC15A4/SLC16A1/SLC16A10/SLC16A5/SLC16A7/SLC17A4/SLC19A2/SLC26A4/SLC26A7/SLC27A3/SLC7A8	23
BP	GO:0051186	cofactor metabolic process	28/517	449/18670	5.96754e-05	0.00333238	0.00286403	ACLY/ACSF2/ACSM3/ALAD/CYP4F2/FECH/FOLR1/GCH1/GGT6/GPHN/GSTM3/GSTO2/HMOX1/IDO1/NNMT/PDK1/PDP2/PRDX4/PSAT1/PXDN/QPRT/SCD/SHMT2/SLC2A1/SLC2A3/SUCLG1/SUCLG2/TYMS	28
BP	GO:0071276	cellular response to cadmium ion	7/517	37/18670	6.00044e-05	0.00333238	0.00286403	HMOX1/MT1E/MT1F/MT1G/MT1H/MT1M/MT1X	7
BP	GO:0090288	negative regulation of cellular response to growth factor stimulus	15/517	166/18670	6.07706e-05	0.00333238	0.00286403	CAV1/CAV2/CHRDL1/FZD1/GATA3/HRG/PMEPA1/PRDM16/RASL11B/SFRP1/SHISA2/SLIT2/SOST/SOSTDC1/TGFBR3	15
BP	GO:0007548	sex differentiation	20/517	270/18670	6.82844e-05	0.0036976	0.00317792	BMPR1B/CCND1/CTSV/DACH1/FGF9/FOXC1/GATA3/INHBB/KIT/LHX1/PBX1/PRDX4/SDC1/SFRP1/SLIT2/TCF21/TEX11/TLR3/VEGFA/WT1	20
BP	GO:0048754	branching morphogenesis of an epithelial tube	14/517	150/18670	7.48487e-05	0.00400302	0.00344042	CTSH/EGF/FGF1/GPC3/LHX1/MET/MYC/NPNT/PBX1/SLIT2/TCF21/VDR/VEGFA/WT1	14
BP	GO:0071496	cellular response to external stimulus	23/517	339/18670	7.75017e-05	0.00409436	0.00351891	ALB/AQP2/AQP3/ATP1A1/BNIP3/CADPS2/CTSV/CYP27B1/FAS/FOLR1/GABARAPL1/GOT1/HIGD1A/HMOX1/INHBB/KCNJ2/P2RX7/SFRP1/SLC2A1/SLC39A4/TLR3/VCAM1/VDR	23
BP	GO:0043434	response to peptide hormone	27/517	436/18670	9.05402e-05	0.00472555	0.00406139	ADM/ATP6V0A4/ATP6V0D2/ATP6V0E2/ATP6V1B1/ATP6V1C2/ATP6V1G3/CA2/CAV1/CAV2/CRHBP/EIF4EBP1/GOT1/GRB14/HADH/HSD11B2/INHBB/PRKAR2B/PRLR/RARRES2/SHC1/SLC25A33/SLC2A1/SLC34A1/STC2/TGFBR3/TRIB3	27
BP	GO:0007565	female pregnancy	16/517	192/18670	9.2158e-05	0.00475272	0.00408475	ADM/CRHBP/CTSV/CYP27B1/HPGD/HSD11B2/IDO1/IGFBP2/ITGA5/PAPPA/PRLR/SLC2A1/STC2/TFCP2L1/VDR/VMP1	16
BP	GO:0090383	phagosome acidification	6/517	28/18670	9.81887e-05	0.00500416	0.00430085	ATP6V0A4/ATP6V0D2/ATP6V0E2/ATP6V1B1/ATP6V1C2/ATP6V1G3	6
BP	GO:0072210	metanephric nephron development	7/517	40/18670	0.000101134	0.00509435	0.00437836	IRX1/IRX2/LHX1/NPHS2/TCF21/TFAP2B/WT1	7
BP	GO:0010944	negative regulation of transcription by competitive promoter binding	4/517	10/18670	0.000106879	0.00526491	0.00452495	BHLHE41/DACH1/MUC1/TFAP2A	4
BP	GO:0051453	regulation of intracellular pH	10/517	84/18670	0.000106951	0.00526491	0.00452495	ATP6V0A4/ATP6V0D2/ATP6V0E2/ATP6V1B1/ATP6V1C2/ATP6V1G3/CA2/SLC4A1/SLC4A11/SLC4A9	10
BP	GO:0001763	morphogenesis of a branching structure	16/517	196/18670	0.000117416	0.00571511	0.00491188	ADM/CTSH/EGF/FGF1/GPC3/LHX1/MET/MYC/NPNT/PBX1/SFRP1/SLIT2/TCF21/VDR/VEGFA/WT1	16
BP	GO:0097178	ruffle assembly	7/517	41/18670	0.000119076	0.00572603	0.00492127	AIF1L/CAV1/CORO1C/NLGN1/PFN2/SNX10/STAP1	7
BP	GO:0008406	gonad development	17/517	217/18670	0.000120284	0.00572603	0.00492127	BMPR1B/CCND1/CTSV/FGF9/FOXC1/GATA3/INHBB/KIT/PRDX4/SDC1/SFRP1/SLIT2/TCF21/TEX11/TLR3/VEGFA/WT1	17
BP	GO:0003014	renal system process	12/517	120/18670	0.000125307	0.00583687	0.00501653	ADM/AQP2/AQP3/ATP6V1B1/CORO2B/CYP4F2/HSD11B2/KLHL3/PRKAR2B/SLC4A1/TFAP2B/WNK4	12
BP	GO:0017015	regulation of transforming growth factor beta receptor signaling pathway	12/517	120/18670	0.000125307	0.00583687	0.00501653	CAV1/CAV2/CDKN1C/FOLR1/GOT1/LOX/NPNT/PMEPA1/PRDM16/RASL11B/SOX11/TGFBR3	12
BP	GO:0042446	hormone biosynthetic process	10/517	86/18670	0.000130564	0.00601704	0.00517138	ADM/ATP1A1/CYP27B1/DHRS11/DIO1/HSD11B2/SCARB1/SLC44A4/STC2/VDR	10
BP	GO:0016052	carbohydrate catabolic process	16/517	198/18670	0.000132174	0.00602712	0.00518004	ALDOA/ALDOC/DCXR/DDIT4/ENO2/GALM/HK2/LDHA/OGDHL/P2RX7/PFKFB2/PFKP/PHKA2/PPP1R3B/PYGL/SLC4A1	16
BP	GO:0015701	bicarbonate transport	7/517	42/18670	0.000139517	0.00623081	0.0053551	CA2/CA9/SLC26A4/SLC26A7/SLC4A1/SLC4A11/SLC4A9	7
BP	GO:0046688	response to copper ion	7/517	42/18670	0.000139517	0.00623081	0.0053551	AQP2/MT1E/MT1F/MT1G/MT1H/MT1M/MT1X	7
BP	GO:0046031	ADP metabolic process	12/517	122/18670	0.000146774	0.00642249	0.00551984	AK3/ALDOA/ALDOC/DDIT4/ENO2/HK2/LDHA/OGDHL/P2RX7/PFKFB2/PFKP/SLC4A1	12
BP	GO:1903844	regulation of cellular response to transforming growth factor beta stimulus	12/517	122/18670	0.000146774	0.00642249	0.00551984	CAV1/CAV2/CDKN1C/FOLR1/GOT1/LOX/NPNT/PMEPA1/PRDM16/RASL11B/SOX11/TGFBR3	12
BP	GO:0044706	multi-multicellular organism process	17/517	222/18670	0.000158424	0.00686294	0.00589838	ADM/CRHBP/CTSV/CYP27B1/HPGD/HSD11B2/IDO1/IGFBP2/ITGA5/NRK/PAPPA/PRLR/SLC2A1/STC2/TFCP2L1/VDR/VMP1	17
BP	GO:0072070	loop of Henle development	4/517	11/18670	0.00016428	0.00704616	0.00605585	IRX1/IRX2/IRX3/UMOD	4
BP	GO:1902600	proton transmembrane transport	14/517	163/18670	0.000181936	0.00764909	0.00657405	ATP1A1/ATP6V0A4/ATP6V0D2/ATP6V0E2/ATP6V1B1/ATP6V1C2/ATP6V1G3/MFSD3/NDUFA4/NDUFA4L2/SLC15A2/SLC15A4/SLC2A12/SLC4A11	14
BP	GO:0048608	reproductive structure development	26/517	431/18670	0.00018458	0.00764909	0.00657405	ADM/BMPR1B/CCND1/CDKN1C/CRIP1/CTSV/CYP27B1/FGF9/FOXC1/GATA3/INHBB/KIT/LHX1/NRK/PRDX4/SDC1/SERPINA5/SFRP1/SLIT2/STC2/TCF21/TEX11/TLR3/VDR/VEGFA/WT1	26
BP	GO:0009063	cellular amino acid catabolic process	12/517	125/18670	0.000184844	0.00764909	0.00657405	ACAD8/ACADSB/AMT/CTH/GOT1/GPT2/HPD/HYKK/IDO1/OAT/SHMT2/TST	12
BP	GO:1901605	alpha-amino acid metabolic process	16/517	204/18670	0.000186591	0.00764909	0.00657405	ACAD8/AMT/CTH/GOT1/GPT2/HPD/HYKK/IDO1/IYD/OAT/PHGDH/PLOD2/PRDX4/PSAT1/SHMT2/TST	16
BP	GO:0098656	anion transmembrane transport	20/517	291/18670	0.000188624	0.00764909	0.00657405	BSND/CLCNKB/FOLR1/GABRA2/KCNJ10/SLC12A1/SLC12A3/SLC13A3/SLC15A4/SLC16A1/SLC16A10/SLC16A7/SLC26A4/SLC26A7/SLC34A1/SLC44A4/SLC4A1/SLC4A11/SLC4A9/SLC7A8	20
BP	GO:0090382	phagosome maturation	7/517	44/18670	0.000188932	0.00764909	0.00657405	ATP6V0A4/ATP6V0D2/ATP6V0E2/ATP6V1B1/ATP6V1C2/ATP6V1G3/P2RX7	7
BP	GO:0030641	regulation of cellular pH	10/517	90/18670	0.00019115	0.00766725	0.00658965	ATP6V0A4/ATP6V0D2/ATP6V0E2/ATP6V1B1/ATP6V1C2/ATP6V1G3/CA2/SLC4A1/SLC4A11/SLC4A9	10
BP	GO:1901616	organic hydroxy compound catabolic process	9/517	74/18670	0.000199496	0.00792859	0.00681426	CEL/CYP27B1/CYP4F2/HSD3B7/INPP5J/LDHD/MAOA/SCARB1/SLC6A3	9
BP	GO:0006821	chloride transport	11/517	108/18670	0.000202174	0.00796041	0.00684162	ANO5/BSND/CA2/CLCNKB/GABRA2/SLC12A1/SLC12A3/SLC26A4/SLC26A7/SLC4A1/WNK4	11
BP	GO:0048732	gland development	26/517	434/18670	0.000205809	0.00796041	0.00684162	CAV1/CCND1/CDKN1C/CRIP1/EGF/ELF5/ERBB4/FOXC1/GATA3/HK2/HMOX1/MET/PBX1/PRLR/SERPINA5/SFRP1/SLC6A3/SOSTDC1/TCF21/TFCP2L1/TGFBR3/TYMS/VDR/VEGFA/WLS/WT1	26
BP	GO:0061458	reproductive system development	26/517	434/18670	0.000205809	0.00796041	0.00684162	ADM/BMPR1B/CCND1/CDKN1C/CRIP1/CTSV/CYP27B1/FGF9/FOXC1/GATA3/INHBB/KIT/LHX1/NRK/PRDX4/SDC1/SERPINA5/SFRP1/SLIT2/STC2/TCF21/TEX11/TLR3/VDR/VEGFA/WT1	26
BP	GO:0032868	response to insulin	19/517	272/18670	0.000220564	0.00845559	0.0072672	ADM/ATP6V0A4/ATP6V0D2/ATP6V0E2/ATP6V1B1/ATP6V1C2/ATP6V1G3/CAV2/EIF4EBP1/GOT1/GRB14/HADH/HSD11B2/INHBB/RARRES2/SHC1/SLC25A33/SLC2A1/TRIB3	19
BP	GO:0071248	cellular response to metal ion	15/517	188/18670	0.00024409	0.00927542	0.00797181	ALAD/AQP2/BNIP3/CRHBP/HMOX1/KCNK3/MT1E/MT1F/MT1G/MT1H/MT1M/MT1X/NLGN1/SLC34A1/TFAP2A	15
BP	GO:0007589	body fluid secretion	10/517	93/18670	0.000250757	0.00944589	0.00811832	CAV1/CCND1/CEL/ERBB4/HK2/PRLR/SLC6A3/VDR/VEGFA/WNK4	10
BP	GO:0006096	glycolytic process	11/517	113/18670	0.000301039	0.0112422	0.0096622	ALDOA/ALDOC/DDIT4/ENO2/HK2/LDHA/OGDHL/P2RX7/PFKFB2/PFKP/SLC4A1	11
BP	GO:0006165	nucleoside diphosphate phosphorylation	12/517	132/18670	0.000307637	0.0113904	0.00978957	ALDOA/ALDOC/DDIT4/ENO2/HK2/LDHA/OGDHL/P2RX7/PFKFB2/PFKP/SLC4A1/SUCLG1	12
BP	GO:0006757	ATP generation from ADP	11/517	114/18670	0.000325046	0.0118382	0.0101744	ALDOA/ALDOC/DDIT4/ENO2/HK2/LDHA/OGDHL/P2RX7/PFKFB2/PFKP/SLC4A1	11
BP	GO:0006835	dicarboxylic acid transport	10/517	96/18670	0.000325196	0.0118382	0.0101744	FOLR1/FOLR3/KCNJ10/P2RX7/PPFIA4/SLC13A2/SLC13A3/SLC19A2/SLC26A4/SLC26A7	10
BP	GO:1990573	potassium ion import across plasma membrane	7/517	48/18670	0.000329986	0.0119125	0.0102382	ATP1A1/KCNJ1/KCNJ10/KCNJ2/SLC12A1/SLC12A3/WNK4	7
BP	GO:0009135	purine nucleoside diphosphate metabolic process	12/517	134/18670	0.000353384	0.0123592	0.0106222	AK3/ALDOA/ALDOC/DDIT4/ENO2/HK2/LDHA/OGDHL/P2RX7/PFKFB2/PFKP/SLC4A1	12
BP	GO:0009179	purine ribonucleoside diphosphate metabolic process	12/517	134/18670	0.000353384	0.0123592	0.0106222	AK3/ALDOA/ALDOC/DDIT4/ENO2/HK2/LDHA/OGDHL/P2RX7/PFKFB2/PFKP/SLC4A1	12
BP	GO:0046939	nucleotide phosphorylation	12/517	134/18670	0.000353384	0.0123592	0.0106222	ALDOA/ALDOC/DDIT4/ENO2/HK2/LDHA/OGDHL/P2RX7/PFKFB2/PFKP/SLC4A1/SUCLG1	12
BP	GO:0120162	positive regulation of cold-induced thermogenesis	10/517	97/18670	0.000353773	0.0123592	0.0106222	CAV1/ESRRG/FABP5/G0S2/HADH/IL4R/PRDM16/PRLR/SCD/VEGFA	10
BP	GO:0009132	nucleoside diphosphate metabolic process	13/517	154/18670	0.000362635	0.0125675	0.0108012	AK3/ALDOA/ALDOC/DDIT4/ENO2/HK2/LDHA/OGDHL/P2RX7/PFKFB2/PFKP/SLC4A1/SUCLG1	13
BP	GO:0006694	steroid biosynthetic process	15/517	196/18670	0.000381953	0.0131319	0.0112863	ABCG1/ACLY/ADM/ATP1A1/CYP27B1/DHRS11/FGF1/HSD11B2/HSD3B7/PBX1/PRLR/SCARB1/SCD/TFCP2L1/VDR	15
BP	GO:0046394	carboxylic acid biosynthetic process	22/517	355/18670	0.000393711	0.0134296	0.0115421	ACLY/ACSM3/CTH/DEGS1/EGF/FABP5/GCH1/GGT6/GOT1/GPT2/HPGD/HSD3B7/IDO1/OAT/PHGDH/PLOD2/PSAT1/PTGDS/SCD/SHMT2/TRIB3/VCAN	22
BP	GO:0009185	ribonucleoside diphosphate metabolic process	12/517	136/18670	0.00040476	0.0136986	0.0117733	AK3/ALDOA/ALDOC/DDIT4/ENO2/HK2/LDHA/OGDHL/P2RX7/PFKFB2/PFKP/SLC4A1	12
BP	GO:0016053	organic acid biosynthetic process	22/517	356/18670	0.000409075	0.0137064	0.01178	ACLY/ACSM3/CTH/DEGS1/EGF/FABP5/GCH1/GGT6/GOT1/GPT2/HPGD/HSD3B7/IDO1/OAT/PHGDH/PLOD2/PSAT1/PTGDS/SCD/SHMT2/TRIB3/VCAN	22
BP	GO:0043648	dicarboxylic acid metabolic process	10/517	99/18670	0.00041723	0.0137064	0.01178	ACLY/FOLR1/GOT1/GPT2/OAT/PHYH/QPRT/SHMT2/SUCLG1/SUCLG2	10
BP	GO:0003091	renal water homeostasis	6/517	36/18670	0.00042081	0.0137064	0.01178	AQP2/AQP3/ATP6V1B1/CYP4F2/PRKAR2B/TFAP2B	6
BP	GO:0006007	glucose catabolic process	6/517	36/18670	0.00042081	0.0137064	0.01178	ALDOA/ALDOC/ENO2/HK2/PFKFB2/PFKP	6
BP	GO:0033572	transferrin transport	6/517	36/18670	0.00042081	0.0137064	0.01178	ATP6V0A4/ATP6V0D2/ATP6V0E2/ATP6V1B1/ATP6V1C2/ATP6V1G3	6
BP	GO:0002931	response to ischemia	7/517	50/18670	0.000426832	0.0137988	0.0118594	CAV1/EIF4EBP1/HK2/NDNF/NOL3/P2RX7/UCHL1	7
BP	GO:0007179	transforming growth factor beta receptor signaling pathway	15/517	199/18670	0.000448627	0.014396	0.0123727	BMPR1B/CAV1/CAV2/CDKN1C/CGN/FOLR1/GOT1/HPGD/LOX/NPNT/PMEPA1/PRDM16/RASL11B/SOX11/TGFBR3	15
BP	GO:0035282	segmentation	10/517	100/18670	0.000452344	0.0144085	0.0123834	DMRT2/EPB41L5/FOXC1/HOXD8/IRX1/IRX2/IRX3/LHX1/SFRP1/WT1	10
BP	GO:0008584	male gonad development	12/517	138/18670	0.000462306	0.0146183	0.0125638	CCND1/CTSV/FGF9/GATA3/KIT/PRDX4/SDC1/SFRP1/TCF21/TEX11/TLR3/WT1	12
BP	GO:0034329	cell junction assembly	24/517	409/18670	0.000481297	0.015056	0.01294	ANK2/CAV1/CDH3/CEL/CLSTN2/CORO1C/CORO2B/DNER/EPB41L5/ERBB4/FN1/FZD1/GABRA2/HRG/ITGA5/MARVELD2/MPP5/NLGN1/PCDHB14/PTPRD/SFRP1/SPTBN2/VEGFA/VMP1	24
BP	GO:0051452	intracellular pH reduction	7/517	51/18670	0.0004831	0.015056	0.01294	ATP6V0A4/ATP6V0D2/ATP6V0E2/ATP6V1B1/ATP6V1C2/ATP6V1G3/CA2	7
BP	GO:0046546	development of primary male sexual characteristics	12/517	139/18670	0.000493572	0.0152725	0.0131261	CCND1/CTSV/FGF9/GATA3/KIT/PRDX4/SDC1/SFRP1/TCF21/TEX11/TLR3/WT1	12
BP	GO:0046365	monosaccharide catabolic process	8/517	67/18670	0.000508923	0.0156221	0.0134265	ALDOA/ALDOC/DCXR/ENO2/GALM/HK2/PFKFB2/PFKP	8
BP	GO:0031668	cellular response to extracellular stimulus	18/517	268/18670	0.000512082	0.0156221	0.0134265	ALB/AQP2/AQP3/CADPS2/CTSV/CYP27B1/FAS/FOLR1/GABARAPL1/HIGD1A/HMOX1/INHBB/P2RX7/SFRP1/SLC2A1/SLC39A4/VCAM1/VDR	18
BP	GO:0031529	ruffle organization	7/517	52/18670	0.000545125	0.0165138	0.0141929	AIF1L/CAV1/CORO1C/NLGN1/PFN2/SNX10/STAP1	7
BP	GO:0032350	regulation of hormone metabolic process	6/517	38/18670	0.000569173	0.0171226	0.0147161	ADM/ATP1A1/CYP27B1/GATA3/STC2/VDR	6
BP	GO:0045926	negative regulation of growth	17/517	249/18670	0.000603697	0.0179124	0.0153949	CYP27B1/FHL1/GPC3/HRG/MT1E/MT1F/MT1G/MT1H/MT1M/MT1X/SEMA5B/SEMA6D/SFRP1/SLIT2/STC2/TMPRSS4/WT1	17
BP	GO:0071560	cellular response to transforming growth factor beta stimulus	17/517	249/18670	0.000603697	0.0179124	0.0153949	BMPR1B/CAV1/CAV2/CDKN1C/CGN/EPB41L5/FOLR1/GOT1/HPGD/LOX/NPNT/PMEPA1/PRDM16/RASL11B/SFRP1/SOX11/TGFBR3	17
BP	GO:0045851	pH reduction	7/517	53/18670	0.000613319	0.0180741	0.0155339	ATP6V0A4/ATP6V0D2/ATP6V0E2/ATP6V1B1/ATP6V1C2/ATP6V1G3/CA2	7
BP	GO:0030879	mammary gland development	12/517	143/18670	0.000637042	0.0185462	0.0159396	CAV1/CCND1/EGF/ELF5/ERBB4/GATA3/HK2/PRLR/SLC6A3/SOSTDC1/VDR/VEGFA	12
BP	GO:0072503	cellular divalent inorganic cation homeostasis	27/517	493/18670	0.000637899	0.0185462	0.0159396	ACKR3/ADM/ANK2/BDKRB2/BNIP3/CALB1/CAV1/CCL28/GOT1/KCNK3/KNG1/MCOLN3/MT1E/MT1F/MT1G/MT1H/MT1M/MT1X/NMB/NOL3/P2RX7/SLC30A2/SLC39A4/STC2/SYPL2/TMEM178A/VDR	27
BP	GO:0055083	monovalent inorganic anion homeostasis	5/517	26/18670	0.000648793	0.0187372	0.0161037	ATP6V1B1/SLC12A1/SLC12A3/SLC34A1/TFAP2B	5
BP	GO:0051180	vitamin transport	6/517	39/18670	0.000657122	0.018852	0.0162024	AFM/FOLR1/FOLR3/SCARB1/SLC19A2/SLC2A1	6
BP	GO:0007009	plasma membrane organization	10/517	105/18670	0.000666815	0.0188826	0.0162288	ANK2/CAV1/CAV2/EHD2/MPP5/MYH10/P2RX7/SH3GL2/SLC4A1/SYPL2	10
BP	GO:0071375	cellular response to peptide hormone stimulus	20/517	321/18670	0.000666908	0.0188826	0.0162288	ATP6V0A4/ATP6V0D2/ATP6V0E2/ATP6V1B1/ATP6V1C2/ATP6V1G3/CA2/CAV1/CAV2/CRHBP/EIF4EBP1/GOT1/GRB14/INHBB/PRKAR2B/PRLR/RARRES2/SHC1/SLC25A33/TRIB3	20
BP	GO:0098659	inorganic cation import across plasma membrane	9/517	88/18670	0.000733213	0.0204921	0.017612	ATP1A1/KCNJ1/KCNJ10/KCNJ2/SLC12A1/SLC12A3/SLC34A1/SLC39A4/WNK4	9
BP	GO:0099587	inorganic ion import across plasma membrane	9/517	88/18670	0.000733213	0.0204921	0.017612	ATP1A1/KCNJ1/KCNJ10/KCNJ2/SLC12A1/SLC12A3/SLC34A1/SLC39A4/WNK4	9
BP	GO:0090101	negative regulation of transmembrane receptor protein serine/threonine kinase signaling pathway	11/517	126/18670	0.000762987	0.0209415	0.0179982	CAV1/CAV2/CHRDL1/FZD1/PMEPA1/PRDM16/RASL11B/SFRP1/SOST/SOSTDC1/TGFBR3	11
BP	GO:0001503	ossification	23/517	398/18670	0.000771529	0.0209415	0.0179982	ATP6V0A4/ATP6V1B1/BMPR1B/CHRDL1/CTHRC1/CYP27B1/FGF9/FOXC1/FZD1/GPC3/IGFBP3/LOX/NELL1/NPNT/P2RX7/PBX1/SFRP1/SLC34A1/SNX10/SOST/SOX11/TFAP2A/VCAN	23
BP	GO:0006735	NADH regeneration	5/517	27/18670	0.000778296	0.0209415	0.0179982	ALDOA/ALDOC/ENO2/HK2/PFKP	5
BP	GO:0046885	regulation of hormone biosynthetic process	5/517	27/18670	0.000778296	0.0209415	0.0179982	ADM/ATP1A1/CYP27B1/STC2/VDR	5
BP	GO:0061621	canonical glycolysis	5/517	27/18670	0.000778296	0.0209415	0.0179982	ALDOA/ALDOC/ENO2/HK2/PFKP	5
BP	GO:0061718	glucose catabolic process to pyruvate	5/517	27/18670	0.000778296	0.0209415	0.0179982	ALDOA/ALDOC/ENO2/HK2/PFKP	5
BP	GO:0071559	response to transforming growth factor beta	17/517	255/18670	0.000788207	0.0210772	0.0181149	BMPR1B/CAV1/CAV2/CDKN1C/CGN/EPB41L5/FOLR1/GOT1/HPGD/LOX/NPNT/PMEPA1/PRDM16/RASL11B/SFRP1/SOX11/TGFBR3	17
BP	GO:0019693	ribose phosphate metabolic process	24/517	424/18670	0.000798299	0.0212161	0.0182343	ACLY/ACSF2/ACSM3/AK3/ALDOA/ALDOC/DDIT4/ENO2/GMPR/HK2/LDHA/OGDHL/P2RX7/PDE1A/PDK1/PDP2/PFKFB2/PFKP/PYGL/SCD/SLC4A1/SUCLG1/SUCLG2/UPP2	24
BP	GO:0072224	metanephric glomerulus development	4/517	16/18670	0.000811461	0.021351	0.0183502	LHX1/NPHS2/TCF21/WT1	4
BP	GO:0042445	hormone metabolic process	16/517	233/18670	0.000813232	0.021351	0.0183502	ADH1B/ADH1C/ADM/ATP1A1/CYP27B1/DHRS11/DIO1/GATA3/HSD11B2/IYD/KLK6/PCSK1N/SCARB1/SLC44A4/STC2/VDR	16
BP	GO:0014033	neural crest cell differentiation	9/517	90/18670	0.000863325	0.0224199	0.0192689	CORO1C/ERBB4/FN1/FOLR1/FOXC1/SEMA5B/SEMA6D/SFRP1/SOX11	9
BP	GO:0009069	serine family amino acid metabolic process	6/517	41/18670	0.000864294	0.0224199	0.0192689	AMT/CTH/PHGDH/PSAT1/SHMT2/TST	6
BP	GO:0031100	animal organ regeneration	8/517	73/18670	0.000907777	0.0234077	0.0201178	ADM/ANXA3/CCND1/HMOX1/NNMT/NR0B2/TGFBR3/TYMS	8
BP	GO:0033137	negative regulation of peptidyl-serine phosphorylation	5/517	28/18670	0.000926145	0.0234623	0.0201648	BDKRB2/CAV1/DDIT4/GPD1L/INPP5J	5
BP	GO:0061615	glycolytic process through fructose-6-phosphate	5/517	28/18670	0.000926145	0.0234623	0.0201648	ALDOA/ALDOC/ENO2/HK2/PFKP	5
BP	GO:0061620	glycolytic process through glucose-6-phosphate	5/517	28/18670	0.000926145	0.0234623	0.0201648	ALDOA/ALDOC/ENO2/HK2/PFKP	5
BP	GO:0019320	hexose catabolic process	7/517	57/18670	0.00095661	0.024014	0.0206389	ALDOA/ALDOC/ENO2/GALM/HK2/PFKFB2/PFKP	7
BP	GO:0046916	cellular transition metal ion homeostasis	10/517	110/18670	0.000959007	0.024014	0.0206389	HMOX1/MT1E/MT1F/MT1G/MT1H/MT1M/MT1X/MYC/SLC30A2/SLC39A4	10
BP	GO:0016331	morphogenesis of embryonic epithelium	12/517	150/18670	0.000972059	0.0241192	0.0207294	ADM/CTHRC1/EPB41L5/FOLR1/FZD1/GATA3/IRX1/IRX2/IRX3/SFRP1/SOX11/TFAP2A	12
BP	GO:0031669	cellular response to nutrient levels	16/517	237/18670	0.000974344	0.0241192	0.0207294	ALB/AQP3/CADPS2/CTSV/CYP27B1/FAS/FOLR1/GABARAPL1/HIGD1A/HMOX1/INHBB/P2RX7/SFRP1/SLC2A1/SLC39A4/VDR	16
BP	GO:0051181	cofactor transport	6/517	42/18670	0.00098509	0.0242466	0.0208389	FOLR1/FOLR3/HRG/P2RX7/SLC19A2/SLC44A4	6
BP	GO:0071241	cellular response to inorganic substance	15/517	215/18670	0.000997759	0.0244197	0.0209876	ALAD/AQP2/BNIP3/CRHBP/HMOX1/KCNK3/MT1E/MT1F/MT1G/MT1H/MT1M/MT1X/NLGN1/SLC34A1/TFAP2A	15
BP	GO:0098661	inorganic anion transmembrane transport	10/517	111/18670	0.00102847	0.0249828	0.0214716	BSND/CLCNKB/GABRA2/SLC12A1/SLC12A3/SLC26A4/SLC26A7/SLC34A1/SLC4A1/SLC4A11	10
BP	GO:0006089	lactate metabolic process	4/517	17/18670	0.00103807	0.0249828	0.0214716	LDHA/LDHB/LDHD/PFKFB2	4
BP	GO:0009070	serine family amino acid biosynthetic process	4/517	17/18670	0.00103807	0.0249828	0.0214716	CTH/PHGDH/PSAT1/SHMT2	4
BP	GO:0032869	cellular response to insulin stimulus	15/517	216/18670	0.00104565	0.0250264	0.021509	ATP6V0A4/ATP6V0D2/ATP6V0E2/ATP6V1B1/ATP6V1C2/ATP6V1G3/CAV2/EIF4EBP1/GOT1/GRB14/INHBB/RARRES2/SHC1/SLC25A33/TRIB3	15
BP	GO:0055081	anion homeostasis	7/517	58/18670	0.0010624	0.0252874	0.0217334	ABCG1/ATP6V1B1/GOT1/SLC12A1/SLC12A3/SLC34A1/TFAP2B	7
BP	GO:0120033	negative regulation of plasma membrane bounded cell projection assembly	5/517	29/18670	0.0010939	0.0257542	0.0221346	HRG/PFN2/RAP1GAP/SLIT2/STAP1	5
BP	GO:1900027	regulation of ruffle assembly	5/517	29/18670	0.0010939	0.0257542	0.0221346	CAV1/CORO1C/NLGN1/PFN2/STAP1	5
BP	GO:0031333	negative regulation of protein-containing complex assembly	11/517	132/18670	0.00112104	0.0261095	0.0224399	ALB/EIF4EBP1/FHOD3/INPP5J/PFN2/PMEPA1/SCIN/SLIT2/SOST/SPTBN2/TRIM9	11
BP	GO:0042476	odontogenesis	11/517	132/18670	0.00112104	0.0261095	0.0224399	ADM/AQP3/AQP6/CA2/FOXC1/SDC1/SLC34A1/SNX10/SOSTDC1/TFAP2A/WDR72	11
BP	GO:0005996	monosaccharide metabolic process	18/517	287/18670	0.00113008	0.0261792	0.0224998	ALDOA/ALDOC/CHST15/DCXR/ENO2/FABP5/GALM/GOT1/GSTO2/HK2/IGFBP3/PDK1/PFKFB2/PFKP/PPP1R3B/SLC2A1/SLC2A3/TFAP2B	18
BP	GO:0001885	endothelial cell development	7/517	59/18670	0.00117716	0.0271248	0.0233126	COL23A1/COL4A4/GSTM3/MARVELD2/MET/RAPGEF3/VEGFA	7
BP	GO:0009259	ribonucleotide metabolic process	23/517	414/18670	0.00130301	0.0294591	0.0253187	ACLY/ACSF2/ACSM3/AK3/ALDOA/ALDOC/DDIT4/ENO2/GMPR/HK2/LDHA/OGDHL/P2RX7/PDE1A/PDK1/PDP2/PFKFB2/PFKP/SCD/SLC4A1/SUCLG1/SUCLG2/UPP2	23
BP	GO:0060749	mammary gland alveolus development	4/517	18/18670	0.00130566	0.0294591	0.0253187	CCND1/EGF/ERBB4/VEGFA	4
BP	GO:0061377	mammary gland lobule development	4/517	18/18670	0.00130566	0.0294591	0.0253187	CCND1/EGF/ERBB4/VEGFA	4
BP	GO:0072079	nephron tubule formation	4/517	18/18670	0.00130566	0.0294591	0.0253187	GATA3/IRX1/IRX2/IRX3	4
BP	GO:0046660	female sex differentiation	10/517	115/18670	0.00134872	0.0302729	0.0260181	BMPR1B/DACH1/FOXC1/INHBB/KIT/LHX1/SFRP1/SLIT2/VEGFA/WT1	10
BP	GO:0030856	regulation of epithelial cell differentiation	12/517	156/18670	0.00136546	0.0304906	0.0262053	AQP3/CAV1/CCND1/CDKN1C/CTSV/CYP27B1/ESRP1/FOXC1/GATA3/LHX1/VDR/VEGFA	12
BP	GO:0048483	autonomic nervous system development	6/517	45/18670	0.00142625	0.0316848	0.0272316	FN1/GATA3/SOX11/TFAP2A/TFAP2B/VCAM1	6
BP	GO:0032770	positive regulation of monooxygenase activity	5/517	31/18670	0.00149551	0.0330539	0.0284083	CDH3/CYP27B1/GCH1/SCARB1/VDR	5
BP	GO:0032835	glomerulus development	7/517	62/18670	0.00158054	0.0345802	0.0297201	COL4A4/FOXC1/LHX1/NPHS1/NPHS2/TCF21/WT1	7
BP	GO:0070265	necrotic cell death	7/517	62/18670	0.00158054	0.0345802	0.0297201	BNIP3/CAV1/FAS/MLKL/NOL3/PYGL/TLR3	7
BP	GO:0098742	cell-cell adhesion via plasma-membrane adhesion molecules	17/517	273/18670	0.00165578	0.0360445	0.0309786	ANXA3/CDH16/CDH3/CLDN16/CLDN8/CLSTN2/EPCAM/IGSF11/ITGA5/L1CAM/NLGN1/NTNG1/PCDH9/PCDHB14/PTPRD/UMOD/VCAM1	17
BP	GO:0046661	male sex differentiation	12/517	160/18670	0.00169458	0.0365641	0.0314252	CCND1/CTSV/FGF9/GATA3/KIT/PRDX4/SDC1/SFRP1/TCF21/TEX11/TLR3/WT1	12
BP	GO:0006006	glucose metabolic process	14/517	204/18670	0.00169653	0.0365641	0.0314252	ALDOA/ALDOC/DCXR/ENO2/FABP5/GALM/GOT1/HK2/IGFBP3/PDK1/PFKFB2/PFKP/PPP1R3B/TFAP2B	14
BP	GO:0015893	drug transport	14/517	205/18670	0.00177601	0.0376568	0.0323644	CA2/FOLR1/FOLR3/KCNJ10/MYC/SLC13A3/SLC15A4/SLC19A2/SLC25A25/SLC25A5/SLC44A4/SLC47A2/SLC4A11/SLC6A3	14
BP	GO:0008652	cellular amino acid biosynthetic process	8/517	81/18670	0.00179248	0.0376568	0.0323644	CTH/GOT1/GPT2/OAT/PHGDH/PLOD2/PSAT1/SHMT2	8
BP	GO:0014032	neural crest cell development	8/517	81/18670	0.00179248	0.0376568	0.0323644	CORO1C/ERBB4/FN1/FOLR1/FOXC1/SEMA5B/SEMA6D/SOX11	8
BP	GO:0110110	positive regulation of animal organ morphogenesis	8/517	81/18670	0.00179248	0.0376568	0.0323644	FGF1/GATA3/LHX1/MYC/TFAP2A/VDR/VEGFA/WT1	8
BP	GO:1903115	regulation of actin filament-based movement	6/517	47/18670	0.00179471	0.0376568	0.0323644	ANK2/ATP1A1/CAV1/DSP/KCNJ2/TNNC1	6
BP	GO:0042737	drug catabolic process	11/517	140/18670	0.00180345	0.0376568	0.0323644	AMT/CTSH/CYP2B6/CYP2J2/HPD/MAOA/OXCT1/PRDX4/PXDN/QPRT/SLC6A3	11
BP	GO:0009150	purine ribonucleotide metabolic process	22/517	399/18670	0.00180809	0.0376568	0.0323644	ACLY/ACSF2/ACSM3/AK3/ALDOA/ALDOC/DDIT4/ENO2/GMPR/HK2/LDHA/OGDHL/P2RX7/PDE1A/PDK1/PDP2/PFKFB2/PFKP/SCD/SLC4A1/SUCLG1/SUCLG2	22
BP	GO:0098739	import across plasma membrane	10/517	120/18670	0.00185856	0.0385229	0.0331087	ATP1A1/FOLR1/KCNJ1/KCNJ10/KCNJ2/SLC12A1/SLC12A3/SLC34A1/SLC39A4/WNK4	10
BP	GO:1901607	alpha-amino acid biosynthetic process	7/517	64/18670	0.00190416	0.0391838	0.0336767	CTH/GOT1/OAT/PHGDH/PLOD2/PSAT1/SHMT2	7
BP	GO:0008286	insulin receptor signaling pathway	11/517	141/18670	0.00190854	0.0391838	0.0336767	ATP6V0A4/ATP6V0D2/ATP6V0E2/ATP6V1B1/ATP6V1C2/ATP6V1G3/CAV2/EIF4EBP1/GRB14/RARRES2/SHC1	11
BP	GO:0002064	epithelial cell development	14/517	207/18670	0.00194426	0.0397288	0.0341451	COL23A1/COL4A4/EPB41L5/GSTM3/MARVELD2/MET/NPHS1/NPHS2/RAB25/RAPGEF3/SDC1/TFCP2L1/TYMS/VEGFA	14
BP	GO:0046545	development of primary female sexual characteristics	9/517	101/18670	0.00195491	0.0397591	0.0341711	BMPR1B/DACH1/FOXC1/INHBB/KIT/SFRP1/SLIT2/VEGFA/WT1	9
BP	GO:0010811	positive regulation of cell-substrate adhesion	10/517	121/18670	0.00197713	0.0398368	0.0342379	CCL28/EPB41L5/FN1/HRG/ITGA5/NDNF/NPNT/OLFM4/SFRP1/VEGFA	10
BP	GO:0015748	organophosphate ester transport	10/517	121/18670	0.00197713	0.0398368	0.0342379	ABCG1/P2RX7/PRELID2/SCARB1/SLC25A25/SLC25A33/SLC25A5/SLC44A4/SLC4A1/TMEM30B	10
BP	GO:0010039	response to iron ion	5/517	33/18670	0.00199621	0.040035	0.0344083	ALAD/CCND1/HMOX1/SLC6A3/TFAP2A	5
BP	GO:0106106	cold-induced thermogenesis	11/517	143/18670	0.00213369	0.0419924	0.0360906	CAV1/ESRRG/FABP5/G0S2/HADH/IL4R/PLCL1/PRDM16/PRLR/SCD/VEGFA	11
BP	GO:0120161	regulation of cold-induced thermogenesis	11/517	143/18670	0.00213369	0.0419924	0.0360906	CAV1/ESRRG/FABP5/G0S2/HADH/IL4R/PLCL1/PRDM16/PRLR/SCD/VEGFA	11
BP	GO:0046034	ATP metabolic process	18/517	304/18670	0.00213778	0.0419924	0.0360906	ALDOA/ALDOC/ATP6V1B1/DDIT4/ENO2/ENPP3/HK2/LDHA/NDUFA4/OGDHL/P2RX7/PFKFB2/PFKP/SHMT2/SLC25A25/SLC25A33/SLC4A1/UQCRC1	18
BP	GO:0030388	fructose 1,6-bisphosphate metabolic process	3/517	10/18670	0.00219074	0.0419924	0.0360906	ALDOA/ALDOC/PFKP	3
BP	GO:0032836	glomerular basement membrane development	3/517	10/18670	0.00219074	0.0419924	0.0360906	COL4A4/NPHS1/WT1	3
BP	GO:0035672	oligopeptide transmembrane transport	3/517	10/18670	0.00219074	0.0419924	0.0360906	CA2/SLC15A2/SLC15A4	3
BP	GO:0051593	response to folic acid	3/517	10/18670	0.00219074	0.0419924	0.0360906	BCHE/FOLR1/TYMS	3
BP	GO:0072203	cell proliferation involved in metanephros development	3/517	10/18670	0.00219074	0.0419924	0.0360906	GPC3/MYC/WT1	3
BP	GO:0072531	pyrimidine-containing compound transmembrane transport	3/517	10/18670	0.00219074	0.0419924	0.0360906	SLC19A2/SLC25A33/SLC44A4	3
BP	GO:0097105	presynaptic membrane assembly	3/517	10/18670	0.00219074	0.0419924	0.0360906	CEL/NLGN1/PTPRD	3
BP	GO:0002686	negative regulation of leukocyte migration	6/517	49/18670	0.00223113	0.0424851	0.036514	C5/CCL28/CD200/HMOX1/SLIT2/STAP1	6
BP	GO:0001505	regulation of neurotransmitter levels	20/517	355/18670	0.00223606	0.0424851	0.036514	AMT/BCHE/CADPS2/CAV1/DOC2A/ENPP6/GABRA2/GCH1/KCNJ10/MAOA/NLGN1/P2RX7/PFN2/PHGDH/PPFIA4/PRIMA1/SHMT2/SLC44A4/SLC6A3/TRIM9	20
BP	GO:0006163	purine nucleotide metabolic process	23/517	432/18670	0.00225129	0.0425878	0.0366023	ACLY/ACSF2/ACSM3/AK3/ALDOA/ALDOC/DDIT4/ENO2/GMPR/HK2/LDHA/OGDHL/P2RX7/PDE1A/PDK1/PDP2/PFKFB2/PFKP/PNP/SCD/SLC4A1/SUCLG1/SUCLG2	23
BP	GO:0003382	epithelial cell morphogenesis	5/517	34/18670	0.00228788	0.0429488	0.0369126	COL23A1/COL4A4/EPB41L5/MET/RAB25	5
BP	GO:0006575	cellular modified amino acid metabolic process	13/517	188/18670	0.00229021	0.0429488	0.0369126	CKMT2/DIO1/FOLR1/GATA3/GCH1/GGT6/GSTM3/IYD/PLA1A/PLOD2/PRDX4/SHMT2/TYMS	13
BP	GO:0008202	steroid metabolic process	19/517	331/18670	0.00231507	0.0432279	0.0371524	ABCG1/ACLY/ADM/ATP1A1/CEL/CYP27B1/CYP2B6/DHRS11/FGF1/HSD11B2/HSD3B7/KIT/NR0B2/PBX1/PRLR/SCARB1/SCD/TFCP2L1/VDR	19
BP	GO:0001838	embryonic epithelial tube formation	10/517	124/18670	0.00236987	0.0435238	0.0374068	ADM/CTHRC1/FOLR1/FZD1/GATA3/IRX1/IRX2/IRX3/SFRP1/SOX11	10
BP	GO:0030728	ovulation	4/517	21/18670	0.0023912	0.0435238	0.0374068	HPGD/IL4R/INHBB/TNFAIP6	4
BP	GO:0035162	embryonic hemopoiesis	4/517	21/18670	0.0023912	0.0435238	0.0374068	GATA3/KIT/PBX1/VEGFA	4
BP	GO:0061213	positive regulation of mesonephros development	4/517	21/18670	0.0023912	0.0435238	0.0374068	GATA3/LHX1/VEGFA/WT1	4
BP	GO:0072010	glomerular epithelium development	4/517	21/18670	0.0023912	0.0435238	0.0374068	FOXC1/NPHS1/NPHS2/WT1	4
BP	GO:0072111	cell proliferation involved in kidney development	4/517	21/18670	0.0023912	0.0435238	0.0374068	GATA3/GPC3/MYC/WT1	4
BP	GO:1901568	fatty acid derivative metabolic process	12/517	167/18670	0.00242636	0.0438025	0.0376462	ACLY/ATP6V1B1/CYP2B6/CYP2J2/CYP4F2/FABP5/GGT6/HPGD/OXCT1/PTGDS/SCD/TYRP1	12
BP	GO:0014031	mesenchymal cell development	8/517	85/18670	0.00243684	0.0438025	0.0376462	CORO1C/ERBB4/FN1/FOLR1/FOXC1/SEMA5B/SEMA6D/SOX11	8
BP	GO:0048864	stem cell development	8/517	85/18670	0.00243684	0.0438025	0.0376462	CORO1C/ERBB4/FN1/FOLR1/FOXC1/SEMA5B/SEMA6D/SOX11	8
BP	GO:0009948	anterior/posterior axis specification	6/517	50/18670	0.00247717	0.0443434	0.0381111	EPB41L5/GPC3/HOXD8/LHX1/WLS/WT1	6
BP	GO:0045471	response to ethanol	10/517	125/18670	0.00251388	0.0448153	0.0385167	ALAD/CCND1/CRHBP/EIF4EBP1/GATA3/HPGD/OXCT1/SLC6A3/TYMS/VCAM1	10
BP	GO:0042692	muscle cell differentiation	21/517	385/18670	0.00258507	0.0457083	0.0392842	ADM/ANK2/ANKRD2/BHLHE41/CAV2/CTH/DNER/EHD2/FGF9/FHOD3/IL4R/KIT/LOX/MYH10/NPHS1/NPNT/SDC1/SYPL2/UCHL1/VEGFA/WT1	21
BP	GO:1901653	cellular response to peptide	21/517	385/18670	0.00258507	0.0457083	0.0392842	ATP6V0A4/ATP6V0D2/ATP6V0E2/ATP6V1B1/ATP6V1C2/ATP6V1G3/CA2/CAV1/CAV2/CRHBP/EIF4EBP1/GOT1/GRB14/INHBB/PRKAR2B/PRLR/RARRES2/SHC1/SLC25A33/TRIB3/VCAM1	21
BP	GO:0042594	response to starvation	13/517	191/18670	0.00262955	0.0463058	0.0397977	ADM/ALB/CADPS2/CTSV/EIF4EBP1/FAS/GABARAPL1/HIGD1A/INHBB/OXCT1/SFRP1/SLC2A1/SLC39A4	13
BP	GO:0051048	negative regulation of secretion	15/517	238/18670	0.00270604	0.0474597	0.0407895	ANXA4/CD200/CRHBP/CYP4F2/EGF/FN1/HADH/HMOX1/INHBB/NMB/PLA2R1/RHBDF2/SFRP1/TRIM9/WNK4	15
BP	GO:1901606	alpha-amino acid catabolic process	9/517	106/18670	0.00272382	0.047579	0.040892	ACAD8/AMT/GOT1/GPT2/HPD/HYKK/IDO1/OAT/SHMT2	9
BP	GO:0035148	tube formation	11/517	148/18670	0.00279202	0.0485744	0.0417475	ADM/CTHRC1/FOLR1/FZD1/GATA3/IRX1/IRX2/IRX3/SFRP1/SOX11/VEGFA	11
BP	GO:0010842	retina layer formation	4/517	22/18670	0.00285933	0.0495466	0.042583	CALB1/LHX1/TFAP2A/TFAP2B	4
BP	GO:0006857	oligopeptide transport	3/517	11/18670	0.00295066	0.0503239	0.0432511	CA2/SLC15A2/SLC15A4	3
BP	GO:0019852	L-ascorbic acid metabolic process	3/517	11/18670	0.00295066	0.0503239	0.0432511	GSTO2/SLC2A1/SLC2A3	3
BP	GO:0043129	surfactant homeostasis	3/517	11/18670	0.00295066	0.0503239	0.0432511	CTSH/LPCAT1/VEGFA	3
BP	GO:0046689	response to mercury ion	3/517	11/18670	0.00295066	0.0503239	0.0432511	ALAD/AQP2/SLC34A1	3
BP	GO:0071805	potassium ion transmembrane transport	14/517	217/18670	0.00299609	0.0508983	0.0437448	ANK2/ATP1A1/CAV1/DPP6/FHL1/FXYD4/KCNJ1/KCNJ10/KCNJ2/KCNK3/NETO2/SLC12A1/SLC12A3/WNK4	14
BP	GO:1902476	chloride transmembrane transport	8/517	88/18670	0.00302931	0.0512616	0.0440571	BSND/CLCNKB/GABRA2/SLC12A1/SLC12A3/SLC26A4/SLC26A7/SLC4A1	8
BP	GO:0055074	calcium ion homeostasis	24/517	471/18670	0.00321055	0.0541171	0.0465112	ACKR3/ADM/ANK2/ATP6V1B1/BDKRB2/BNIP3/CALB1/CAV1/CCL28/CYP27B1/GOT1/KCNK3/KNG1/MCOLN3/NMB/NOL3/P2RX7/S100A14/SNX10/STC2/SYPL2/TFAP2B/TMEM178A/VDR	24
BP	GO:0050900	leukocyte migration	25/517	499/18670	0.00331844	0.0557189	0.0478878	C5/CAV1/CCL20/CCL28/CD200/EPCAM/FN1/GATA3/GRB14/HMOX1/HSD3B7/ITGA5/KIT/L1CAM/RARRES2/S100A14/SDC1/SHC1/SLC16A1/SLC7A8/SLIT2/STAP1/UMOD/VCAM1/VEGFA	25
BP	GO:0009914	hormone transport	18/517	317/18670	0.00334397	0.0557922	0.0479509	ADM/CRHBP/FAM3B/GATA3/HADH/INHBB/NMB/NR0B2/OXCT1/PFKFB2/RAPGEF3/SFRP1/SLC16A1/SLC16A10/SLC25A5/SLC2A1/SOX11/TFAP2B	18
BP	GO:0033280	response to vitamin D	5/517	37/18670	0.00334856	0.0557922	0.0479509	AQP3/CYP27B1/SFRP1/STC2/VDR	5
BP	GO:0019318	hexose metabolic process	15/517	244/18670	0.00342229	0.0568022	0.0488189	ALDOA/ALDOC/CHST15/DCXR/ENO2/FABP5/GALM/GOT1/HK2/IGFBP3/PDK1/PFKFB2/PFKP/PPP1R3B/TFAP2B	15
BP	GO:0033559	unsaturated fatty acid metabolic process	9/517	110/18670	0.00349669	0.0578155	0.0496898	ATP6V1B1/CYP2B6/CYP2J2/CYP4F2/DEGS1/FABP5/HPGD/PTGDS/SCD	9
BP	GO:0042133	neurotransmitter metabolic process	11/517	153/18670	0.00360512	0.0593817	0.0510359	AMT/BCHE/CAV1/ENPP6/GCH1/MAOA/PHGDH/PRIMA1/SHMT2/SLC44A4/SLC6A3	11
BP	GO:0051353	positive regulation of oxidoreductase activity	6/517	54/18670	0.00366947	0.0599855	0.0515548	CDH3/CYP27B1/GCH1/PDP2/SCARB1/VDR	6
BP	GO:0061005	cell differentiation involved in kidney development	6/517	54/18670	0.00366947	0.0599855	0.0515548	GATA3/LHX1/NPHS1/NPHS2/TCF21/WT1	6
BP	GO:0030510	regulation of BMP signaling pathway	8/517	91/18670	0.00372826	0.0600596	0.0516185	CHRDL1/FZD1/GPC3/SFRP1/SOST/SOSTDC1/SOX11/TFAP2B	8
BP	GO:0051899	membrane depolarization	8/517	91/18670	0.00372826	0.0600596	0.0516185	ANK2/CAV1/FHL1/GOT1/GPD1L/KCNJ2/P2RX7/SCN2A	8
BP	GO:0042552	myelination	10/517	132/18670	0.00372946	0.0600596	0.0516185	ANK2/GAL3ST1/KCNJ10/KLK6/MAL/MAL2/MALL/MPP5/SCN2A/WASF3	10
BP	GO:0072175	epithelial tube formation	10/517	132/18670	0.00372946	0.0600596	0.0516185	ADM/CTHRC1/FOLR1/FZD1/GATA3/IRX1/IRX2/IRX3/SFRP1/SOX11	10
BP	GO:1990845	adaptive thermogenesis	11/517	154/18670	0.00378845	0.060489	0.0519876	CAV1/ESRRG/FABP5/G0S2/HADH/IL4R/PLCL1/PRDM16/PRLR/SCD/VEGFA	11
BP	GO:0006563	L-serine metabolic process	3/517	12/18670	0.00385387	0.060489	0.0519876	PHGDH/PSAT1/SHMT2	3
BP	GO:0072178	nephric duct morphogenesis	3/517	12/18670	0.00385387	0.060489	0.0519876	GATA3/GPC3/LHX1	3
BP	GO:0090148	membrane fission	3/517	12/18670	0.00385387	0.060489	0.0519876	CORO1C/SH3GL2/TMCC1	3
BP	GO:0097090	presynaptic membrane organization	3/517	12/18670	0.00385387	0.060489	0.0519876	CEL/NLGN1/PTPRD	3
BP	GO:0098885	modification of postsynaptic actin cytoskeleton	3/517	12/18670	0.00385387	0.060489	0.0519876	MYH10/PFN2/WASF3	3
BP	GO:1905522	negative regulation of macrophage migration	3/517	12/18670	0.00385387	0.060489	0.0519876	C5/CD200/STAP1	3
BP	GO:0055076	transition metal ion homeostasis	10/517	133/18670	0.00393573	0.0615146	0.052869	HMOX1/MT1E/MT1F/MT1G/MT1H/MT1M/MT1X/MYC/SLC30A2/SLC39A4	10
BP	GO:0006862	nucleotide transport	4/517	24/18670	0.00397601	0.0615146	0.052869	P2RX7/SLC25A25/SLC25A33/SLC25A5	4
BP	GO:0046697	decidualization	4/517	24/18670	0.00397601	0.0615146	0.052869	CTSV/CYP27B1/STC2/VDR	4
BP	GO:2001026	regulation of endothelial cell chemotaxis	4/517	24/18670	0.00397601	0.0615146	0.052869	FGF1/HRG/MET/VEGFA	4
BP	GO:0006766	vitamin metabolic process	10/517	134/18670	0.00415092	0.0635398	0.0546096	CYP27B1/CYP4F2/FOLR1/GSTO2/PSAT1/SHMT2/SLC19A2/SLC2A1/SLC2A3/VDR	10
BP	GO:0007272	ensheathment of neurons	10/517	134/18670	0.00415092	0.0635398	0.0546096	ANK2/GAL3ST1/KCNJ10/KLK6/MAL/MAL2/MALL/MPP5/SCN2A/WASF3	10
BP	GO:0008366	axon ensheathment	10/517	134/18670	0.00415092	0.0635398	0.0546096	ANK2/GAL3ST1/KCNJ10/KLK6/MAL/MAL2/MALL/MPP5/SCN2A/WASF3	10
BP	GO:0035886	vascular smooth muscle cell differentiation	5/517	39/18670	0.00422741	0.064032	0.0550326	ADM/CTH/FGF9/KIT/VEGFA	5
BP	GO:0071709	membrane assembly	5/517	39/18670	0.00422741	0.064032	0.0550326	CAV1/CAV2/CEL/NLGN1/PTPRD	5
BP	GO:0072524	pyridine-containing compound metabolic process	5/517	39/18670	0.00422741	0.064032	0.0550326	IDO1/NNMT/PNP/PSAT1/QPRT	5
BP	GO:0001764	neuron migration	11/517	157/18670	0.0043835	0.0661649	0.0568657	CHL1/DCLK1/DDIT4/DNER/ERBB4/GATA3/LHX1/MYH10/NDNF/TUBB2B/VEGFA	11
BP	GO:0086002	cardiac muscle cell action potential involved in contraction	6/517	56/18670	0.00440434	0.0662486	0.0569377	ANK2/ATP1A1/CAV1/DSP/GPD1L/KCNJ2	6
BP	GO:0007411	axon guidance	16/517	276/18670	0.00451382	0.0676605	0.0581511	BMPR1B/CHL1/CYFIP2/GATA3/L1CAM/LHX1/MYH10/NTNG1/RAP1GAP/SEMA5B/SEMA6D/SHC1/SLIT2/SPTBN2/TUBB2B/VEGFA	16
BP	GO:0051894	positive regulation of focal adhesion assembly	4/517	25/18670	0.00463123	0.0689432	0.0592536	EPB41L5/HRG/SFRP1/VEGFA	4
BP	GO:0061217	regulation of mesonephros development	4/517	25/18670	0.00463123	0.0689432	0.0592536	GATA3/LHX1/VEGFA/WT1	4
BP	GO:0097485	neuron projection guidance	16/517	277/18670	0.00467212	0.0693138	0.0595721	BMPR1B/CHL1/CYFIP2/GATA3/L1CAM/LHX1/MYH10/NTNG1/RAP1GAP/SEMA5B/SEMA6D/SHC1/SLIT2/SPTBN2/TUBB2B/VEGFA	16
BP	GO:0006734	NADH metabolic process	5/517	40/18670	0.00472344	0.0695984	0.0598167	ALDOA/ALDOC/ENO2/HK2/PFKP	5
BP	GO:0090184	positive regulation of kidney development	5/517	40/18670	0.00472344	0.0695984	0.0598167	GATA3/LHX1/MYC/VEGFA/WT1	5
BP	GO:0001755	neural crest cell migration	6/517	57/18670	0.00480996	0.070633	0.0607059	CORO1C/ERBB4/FN1/FOLR1/SEMA5B/SEMA6D	6
BP	GO:0001886	endothelial cell morphogenesis	3/517	13/18670	0.00490786	0.0708696	0.0609092	COL23A1/COL4A4/MET	3
BP	GO:0006707	cholesterol catabolic process	3/517	13/18670	0.00490786	0.0708696	0.0609092	CEL/HSD3B7/SCARB1	3
BP	GO:0016127	sterol catabolic process	3/517	13/18670	0.00490786	0.0708696	0.0609092	CEL/HSD3B7/SCARB1	3
BP	GO:0048875	chemical homeostasis within a tissue	3/517	13/18670	0.00490786	0.0708696	0.0609092	CTSH/LPCAT1/VEGFA	3
BP	GO:0072044	collecting duct development	3/517	13/18670	0.00490786	0.0708696	0.0609092	AQP2/CALB1/TFAP2B	3
BP	GO:1904018	positive regulation of vasculature development	14/517	230/18670	0.00501899	0.0721865	0.0620411	ADM/ANGPTL4/ANXA3/CTH/CTSH/FGF1/HK2/HMOX1/ITGA5/KIT/PLK2/RAPGEF3/TLR3/VEGFA	14
BP	GO:0006826	iron ion transport	7/517	76/18670	0.00504906	0.0721865	0.0620411	ATP6V0A4/ATP6V0D2/ATP6V0E2/ATP6V1B1/ATP6V1C2/ATP6V1G3/HRG	7
BP	GO:0006855	drug transmembrane transport	7/517	76/18670	0.00504906	0.0721865	0.0620411	FOLR1/KCNJ10/SLC13A3/SLC15A4/SLC19A2/SLC47A2/SLC4A11	7
BP	GO:0001667	ameboidal-type cell migration	23/517	462/18670	0.00511601	0.0729031	0.0626569	ANXA3/CORO1C/CTSH/EPB41L5/ERBB4/FGF1/FN1/FOLR1/GATA3/GPC3/HMOX1/HRG/KIT/MET/PFN2/PLK2/RAB25/S100A2/SCARB1/SEMA5B/SEMA6D/SLIT2/VEGFA	23
BP	GO:0008585	female gonad development	8/517	96/18670	0.00516292	0.0733304	0.0630242	BMPR1B/FOXC1/INHBB/KIT/SFRP1/SLIT2/VEGFA/WT1	8
BP	GO:0045616	regulation of keratinocyte differentiation	5/517	41/18670	0.00525943	0.074457	0.0639925	AQP3/CTSV/CYP27B1/FOXC1/VDR	5
BP	GO:0042044	fluid transport	4/517	26/18670	0.00535531	0.0752337	0.06466	AQP2/AQP3/AQP6/SLC4A11	4
BP	GO:0150117	positive regulation of cell-substrate junction organization	4/517	26/18670	0.00535531	0.0752337	0.06466	EPB41L5/HRG/SFRP1/VEGFA	4
BP	GO:0033135	regulation of peptidyl-serine phosphorylation	10/517	139/18670	0.00536999	0.0752337	0.06466	BDKRB2/CAV1/DDIT4/GPD1L/INPP5J/MTCP1/PFN2/PLCL1/RAPGEF3/VEGFA	10
BP	GO:0072521	purine-containing compound metabolic process	23/517	464/18670	0.00538376	0.0752337	0.06466	ACLY/ACSF2/ACSM3/AK3/ALDOA/ALDOC/DDIT4/ENO2/GMPR/HK2/LDHA/OGDHL/P2RX7/PDE1A/PDK1/PDP2/PFKFB2/PFKP/PNP/SCD/SLC4A1/SUCLG1/SUCLG2	23
BP	GO:0007044	cell-substrate junction assembly	8/517	97/18670	0.00549451	0.0762892	0.0655671	CORO1C/CORO2B/EPB41L5/FN1/HRG/ITGA5/SFRP1/VEGFA	8
BP	GO:0150115	cell-substrate junction organization	8/517	97/18670	0.00549451	0.0762892	0.0655671	CORO1C/CORO2B/EPB41L5/FN1/HRG/ITGA5/SFRP1/VEGFA	8
BP	GO:0097305	response to alcohol	14/517	233/18670	0.00561508	0.0777141	0.0667917	ALAD/CCND1/CRHBP/EIF4EBP1/GATA3/GRAMD1B/HPGD/OXCT1/SFRP1/SLC6A3/SLIT2/TGFBR3/TYMS/VCAM1	14
BP	GO:0046879	hormone secretion	17/517	308/18670	0.00566341	0.0781334	0.0671521	ADM/CRHBP/FAM3B/GATA3/HADH/INHBB/NMB/NR0B2/OXCT1/PFKFB2/RAPGEF3/SFRP1/SLC16A1/SLC25A5/SLC2A1/SOX11/TFAP2B	17
BP	GO:0120178	steroid hormone biosynthetic process	6/517	59/18670	0.00570258	0.078424	0.0674019	ADM/ATP1A1/CYP27B1/DHRS11/HSD11B2/SCARB1	6
BP	GO:0060560	developmental growth involved in morphogenesis	14/517	235/18670	0.00604316	0.0827561	0.0711251	CYFIP2/DCLK1/EMX1/EPB41L5/FGF1/FN1/L1CAM/LHX1/SEMA5B/SEMA6D/SFRP1/SH3GL2/SLIT2/VEGFA	14
BP	GO:0055064	chloride ion homeostasis	3/517	14/18670	0.00611917	0.0827561	0.0711251	ATP6V1B1/SLC12A1/SLC12A3	3
BP	GO:1901722	regulation of cell proliferation involved in kidney development	3/517	14/18670	0.00611917	0.0827561	0.0711251	GATA3/MYC/WT1	3
BP	GO:1902043	positive regulation of extrinsic apoptotic signaling pathway via death domain receptors	3/517	14/18670	0.00611917	0.0827561	0.0711251	BMPR1B/MAL/SFRP1	3
BP	GO:0006706	steroid catabolic process	4/517	27/18670	0.00615131	0.0827561	0.0711251	CEL/CYP27B1/HSD3B7/SCARB1	4
BP	GO:0006929	substrate-dependent cell migration	4/517	27/18670	0.00615131	0.0827561	0.0711251	EPB41L5/FN1/MYH10/SLIT2	4
BP	GO:0072207	metanephric epithelium development	4/517	27/18670	0.00615131	0.0827561	0.0711251	CALB1/NPHS2/UMOD/WT1	4
BP	GO:0071260	cellular response to mechanical stimulus	7/517	79/18670	0.00623895	0.0836754	0.0719152	ATP1A1/BNIP3/FAS/GOT1/KCNJ2/SLC2A1/TLR3	7
BP	GO:0015980	energy derivation by oxidation of organic compounds	16/517	286/18670	0.00631096	0.0843799	0.0725207	BNIP3/MRAP2/MYC/NDUFA4/OGDHL/PHKA2/PPP1R1A/PPP1R3B/PPP1R3C/PRDM16/PYGL/SHMT2/SLC25A25/SUCLG1/SUCLG2/UQCRC1	16
BP	GO:0086004	regulation of cardiac muscle cell contraction	5/517	43/18670	0.00645791	0.086079	0.073981	ANK2/ATP1A1/CAV1/DSP/KCNJ2	5
BP	GO:0050708	regulation of protein secretion	23/517	472/18670	0.00657371	0.0873537	0.0750765	ABCG1/ANXA4/C5/CD200/FN1/GATA3/HADH/IL4R/INHBB/MYH10/NR0B2/OXCT1/P2RX7/PFKFB2/RAPGEF3/RHBDF2/SFRP1/SLC16A1/SLC25A5/SLC2A1/TFAP2B/VTCN1/WLS	23
BP	GO:0002791	regulation of peptide secretion	24/517	500/18670	0.0066724	0.088394	0.0759706	ABCG1/ANXA4/C5/CD200/CRHBP/FN1/GATA3/HADH/IL4R/INHBB/MYH10/NR0B2/OXCT1/P2RX7/PFKFB2/RAPGEF3/RHBDF2/SFRP1/SLC16A1/SLC25A5/SLC2A1/TFAP2B/VTCN1/WLS	24
BP	GO:0045604	regulation of epidermal cell differentiation	6/517	61/18670	0.00671042	0.0886267	0.0761706	AQP3/CTSV/CYP27B1/ESRP1/FOXC1/VDR	6
BP	GO:1901890	positive regulation of cell junction assembly	8/517	101/18670	0.00698566	0.0918441	0.0789359	CAV1/CLSTN2/EPB41L5/HRG/NLGN1/PTPRD/SFRP1/VEGFA	8
BP	GO:0006760	folic acid-containing compound metabolic process	4/517	28/18670	0.00702217	0.0918441	0.0789359	FOLR1/GCH1/SHMT2/TYMS	4
BP	GO:0034698	response to gonadotropin	4/517	28/18670	0.00702217	0.0918441	0.0789359	CTSV/PAPPA/TGFBR3/WT1	4
BP	GO:0035850	epithelial cell differentiation involved in kidney development	5/517	44/18670	0.00712364	0.0918441	0.0789359	GATA3/LHX1/NPHS1/NPHS2/WT1	5
BP	GO:0044091	membrane biogenesis	5/517	44/18670	0.00712364	0.0918441	0.0789359	CAV1/CAV2/CEL/NLGN1/PTPRD	5
BP	GO:0046189	phenol-containing compound biosynthetic process	5/517	44/18670	0.00712364	0.0918441	0.0789359	CDH3/GATA3/GCH1/SLC6A3/TYRP1	5
BP	GO:0070266	necroptotic process	5/517	44/18670	0.00712364	0.0918441	0.0789359	CAV1/FAS/MLKL/PYGL/TLR3	5
BP	GO:1902667	regulation of axon guidance	5/517	44/18670	0.00712364	0.0918441	0.0789359	SEMA5B/SEMA6D/SLIT2/TUBB2B/VEGFA	5
BP	GO:0030198	extracellular matrix organization	19/517	368/18670	0.0071931	0.0924644	0.0794689	COL23A1/COL4A4/CTSV/FN1/FOXC1/HAPLN1/ITGA5/LOX/NDNF/NPHS1/NPNT/PLOD2/PRDX4/PXDN/SERPINH1/TGFBI/VCAM1/VCAN/WT1	19
BP	GO:0006813	potassium ion transport	14/517	240/18670	0.00722852	0.0926448	0.079624	ANK2/ATP1A1/CAV1/DPP6/FHL1/FXYD4/KCNJ1/KCNJ10/KCNJ2/KCNK3/NETO2/SLC12A1/SLC12A3/WNK4	14
BP	GO:0048839	inner ear development	12/517	192/18670	0.00737785	0.0942218	0.0809794	ATP6V1B1/CALB1/CTHRC1/ESRP1/FGF9/FOXI1/GATA3/KCNK3/MCOLN3/PVALB/SLC44A4/TFAP2A	12
BP	GO:0043062	extracellular structure organization	19/517	369/18670	0.00739506	0.0942218	0.0809794	COL23A1/COL4A4/CTSV/FN1/FOXC1/HAPLN1/ITGA5/LOX/NDNF/NPHS1/NPNT/PLOD2/PRDX4/PXDN/SERPINH1/TGFBI/VCAM1/VCAN/WT1	19
BP	GO:1901617	organic hydroxy compound biosynthetic process	15/517	266/18670	0.00749125	0.094365	0.0811024	ABCG1/ACLY/CDH3/CYP27B1/FGF1/GATA3/GCH1/GOT1/HSD3B7/PLCL1/PSAT1/SCD/SLC6A3/TYRP1/VDR	15
BP	GO:0006000	fructose metabolic process	3/517	15/18670	0.00749343	0.094365	0.0811024	ALDOA/ALDOC/PFKFB2	3
BP	GO:0072075	metanephric mesenchyme development	3/517	15/18670	0.00749343	0.094365	0.0811024	MYC/TCF21/WT1	3
BP	GO:0090177	establishment of planar polarity involved in neural tube closure	3/517	15/18670	0.00749343	0.094365	0.0811024	CTHRC1/FZD1/SFRP1	3
BP	GO:0055123	digestive system development	10/517	146/18670	0.00752774	0.0945222	0.0812376	CDKN1C/EPB41L5/FGF9/KIT/RARRES2/SFRP1/SOX11/TCF21/TYMS/WLS	10
BP	GO:0000041	transition metal ion transport	9/517	124/18670	0.0076273	0.0954955	0.0820741	ATP6V0A4/ATP6V0D2/ATP6V0E2/ATP6V1B1/ATP6V1C2/ATP6V1G3/HRG/SLC30A2/SLC39A4	9
BP	GO:0032309	icosanoid secretion	5/517	45/18670	0.00783582	0.0971428	0.0834898	BDKRB2/CYP4F2/NMB/P2RX7/PLA2R1	5
BP	GO:0018958	phenol-containing compound metabolic process	8/517	103/18670	0.00783691	0.0971428	0.0834898	CDH3/DIO1/GATA3/GCH1/IYD/MAOA/SLC6A3/TYRP1	8
BP	GO:0052547	regulation of peptidase activity	22/517	452/18670	0.00785829	0.0971428	0.0834898	C5/CAV1/CTSH/CYFIP2/EGLN3/FABP1/FAS/FN1/GPC3/HRG/KNG1/MYC/NOL3/PCSK1N/PEBP1/SERPINA4/SERPINA5/SERPINH1/SPINK1/TFAP2B/TNFSF15/VEGFA	22
BP	GO:0071772	response to BMP	11/517	170/18670	0.00787099	0.0971428	0.0834898	BMPR1B/CHRDL1/FZD1/GATA3/GPC3/SFRP1/SOST/SOSTDC1/SOX11/TFAP2B/TGFBR3	11
BP	GO:0071773	cellular response to BMP stimulus	11/517	170/18670	0.00787099	0.0971428	0.0834898	BMPR1B/CHRDL1/FZD1/GATA3/GPC3/SFRP1/SOST/SOSTDC1/SOX11/TFAP2B/TGFBR3	11
BP	GO:0007263	nitric oxide mediated signal transduction	4/517	29/18670	0.00797069	0.0975397	0.0838309	NDNF/RASD1/SPINK1/VEGFA	4
BP	GO:0030511	positive regulation of transforming growth factor beta receptor signaling pathway	4/517	29/18670	0.00797069	0.0975397	0.0838309	CDKN1C/GOT1/NPNT/TGFBR3	4
BP	GO:1903846	positive regulation of cellular response to transforming growth factor beta stimulus	4/517	29/18670	0.00797069	0.0975397	0.0838309	CDKN1C/GOT1/NPNT/TGFBR3	4
BP	GO:0006790	sulfur compound metabolic process	19/517	372/18670	0.00802873	0.0979732	0.0842035	ACLY/ACSF2/ACSM3/CHST15/CTH/GGT6/GSTM3/GSTO2/NDNF/PDK1/PDP2/PHGDH/SCD/SLC19A2/SUCLG1/SUCLG2/SUOX/TST/VCAN	19
BP	GO:0010634	positive regulation of epithelial cell migration	11/517	171/18670	0.00820939	0.0998963	0.0858564	ANXA3/CTSH/EPB41L5/FGF1/GATA3/HMOX1/MET/PLK2/RAB25/SCARB1/VEGFA	11
BP	GO:0008643	carbohydrate transport	10/517	148/18670	0.00825285	0.100144	0.086069	AQP2/AQP3/FABP5/GPC3/HK2/SLC2A1/SLC2A12/SLC2A3/SLC5A2/TRIB3	10
BP	GO:0090100	positive regulation of transmembrane receptor protein serine/threonine kinase signaling pathway	8/517	104/18670	0.00829067	0.100322	0.086222	CDKN1C/FGF9/GOT1/GPC3/INHBB/NPNT/SOX11/TGFBR3	8
BP	GO:0050922	negative regulation of chemotaxis	6/517	64/18670	0.00845569	0.102034	0.0876932	C5/HRG/SEMA5B/SEMA6D/SLIT2/STAP1	6
BP	GO:0007157	heterophilic cell-cell adhesion via plasma membrane cell adhesion molecules	5/517	46/18670	0.00859598	0.103188	0.0886851	ITGA5/NLGN1/PTPRD/UMOD/VCAM1	5
BP	GO:0006520	cellular amino acid metabolic process	18/517	348/18670	0.00859897	0.103188	0.0886851	ACAD8/ACADSB/AMT/CTH/GOT1/GPT2/HPD/HYKK/IDO1/IYD/OAT/PHGDH/PLOD2/PRDX4/PSAT1/SHMT2/SLC7A8/TST	18
BP	GO:0009267	cellular response to starvation	10/517	149/18670	0.00863496	0.103333	0.0888102	ALB/CADPS2/CTSV/FAS/GABARAPL1/HIGD1A/INHBB/SFRP1/SLC2A1/SLC39A4	10
BP	GO:0006637	acyl-CoA metabolic process	8/517	105/18670	0.00876383	0.104299	0.0896404	ACLY/ACSF2/ACSM3/PDK1/PDP2/SCD/SUCLG1/SUCLG2	8
BP	GO:0035383	thioester metabolic process	8/517	105/18670	0.00876383	0.104299	0.0896404	ACLY/ACSF2/ACSM3/PDK1/PDP2/SCD/SUCLG1/SUCLG2	8
BP	GO:0001659	temperature homeostasis	11/517	173/18670	0.00892001	0.104656	0.0899474	CAV1/ESRRG/FABP5/G0S2/HADH/IL4R/PLCL1/PRDM16/PRLR/SCD/VEGFA	11
BP	GO:0045785	positive regulation of cell adhesion	20/517	403/18670	0.00897211	0.104656	0.0899474	APBB1IP/CAV1/CCL28/CD70/EPB41L5/FN1/GATA3/HRG/IGFBP2/IL4R/ITGA5/NDNF/NPNT/OLFM4/PNP/SFRP1/TNFSF9/VCAM1/VEGFA/VTCN1	20
BP	GO:0001977	renal system process involved in regulation of blood volume	3/517	16/18670	0.00903543	0.104656	0.0899474	CORO2B/CYP4F2/HSD11B2	3
BP	GO:0002830	positive regulation of type 2 immune response	3/517	16/18670	0.00903543	0.104656	0.0899474	GATA3/IDO1/IL4R	3
BP	GO:0006103	2-oxoglutarate metabolic process	3/517	16/18670	0.00903543	0.104656	0.0899474	GOT1/GPT2/PHYH	3
BP	GO:0032305	positive regulation of icosanoid secretion	3/517	16/18670	0.00903543	0.104656	0.0899474	CYP4F2/P2RX7/PLA2R1	3
BP	GO:0035461	vitamin transmembrane transport	3/517	16/18670	0.00903543	0.104656	0.0899474	FOLR1/SCARB1/SLC19A2	3
BP	GO:0045618	positive regulation of keratinocyte differentiation	3/517	16/18670	0.00903543	0.104656	0.0899474	CYP27B1/FOXC1/VDR	3
BP	GO:0070293	renal absorption	3/517	16/18670	0.00903543	0.104656	0.0899474	AQP3/KLHL3/WNK4	3
BP	GO:0072176	nephric duct development	3/517	16/18670	0.00903543	0.104656	0.0899474	GATA3/GPC3/LHX1	3
BP	GO:0014823	response to activity	6/517	65/18670	0.00910364	0.104886	0.0901444	ALAD/HADH/MTFP1/OXCT1/SLC25A25/UQCRC1	6
BP	GO:0032768	regulation of monooxygenase activity	6/517	65/18670	0.00910364	0.104886	0.0901444	CAV1/CDH3/CYP27B1/GCH1/SCARB1/VDR	6
BP	GO:0009798	axis specification	7/517	85/18670	0.00922907	0.105768	0.0909029	EPB41L5/GPC3/HOXD8/LHX1/SFRP1/WLS/WT1	7
BP	GO:0045682	regulation of epidermis development	7/517	85/18670	0.00922907	0.105768	0.0909029	AQP3/CDH3/CTSV/CYP27B1/ESRP1/FOXC1/VDR	7
BP	GO:0002576	platelet degranulation	9/517	128/18670	0.00930881	0.1064	0.0914464	ALB/ALDOA/EGF/FN1/HRG/KNG1/RARRES2/SERPINA4/VEGFA	9
BP	GO:0003002	regionalization	18/517	351/18670	0.00934439	0.106526	0.0915543	BHLHE41/BMPR1B/DMRT2/EMX1/EPB41L5/FGF1/FOXC1/GPC3/HOXD8/IRX1/IRX2/IRX3/LHX1/PBX1/SFRP1/SOSTDC1/WLS/WT1	18
BP	GO:0120032	regulation of plasma membrane bounded cell projection assembly	11/517	175/18670	0.0096773	0.109818	0.0943832	CAV1/CORO1C/HRG/KIT/NLGN1/P2RX7/PALM/PFN2/RAP1GAP/SLIT2/STAP1	11
BP	GO:2001233	regulation of apoptotic signaling pathway	20/517	406/18670	0.00968382	0.109818	0.0943832	ACKR3/ANKRD2/BDKRB2/BMPR1B/BNIP3/CAV1/CTH/CTSH/FAS/G0S2/HIGD1A/HMOX1/INHBB/MAL/MUC1/NOL3/P4HB/SFRP1/SLC25A5/TPD52L1	20
BP	GO:0050673	epithelial cell proliferation	21/517	434/18670	0.00986773	0.111611	0.0959246	CAV1/CAV2/CCND1/CDH3/CDKN1C/EHF/FABP7/FGF1/FGF9/GATA3/GPC3/HMOX1/IGFBP3/KIT/MYC/SCARB1/SFRP1/SOX11/TGFBR3/VDR/VEGFA	21
BP	GO:0046677	response to antibiotic	17/517	327/18670	0.00999868	0.112798	0.0969444	ALAD/BNIP3/CCND1/CRHBP/CRIP1/EIF4EBP1/FABP1/GATA3/HMOX1/HPGD/LDHA/MET/OXCT1/SDC1/SLC6A3/TYMS/VCAM1	17
BP	GO:0050796	regulation of insulin secretion	11/517	176/18670	0.010074	0.112892	0.0970252	HADH/INHBB/NR0B2/OXCT1/PFKFB2/RAPGEF3/SFRP1/SLC16A1/SLC25A5/SLC2A1/TFAP2B	11
BP	GO:0009954	proximal/distal pattern formation	4/517	31/18670	0.0101113	0.112892	0.0970252	IRX1/IRX2/IRX3/PBX1	4
BP	GO:0010165	response to X-ray	4/517	31/18670	0.0101113	0.112892	0.0970252	CCND1/GATA3/IKBIP/SFRP1	4
BP	GO:0035767	endothelial cell chemotaxis	4/517	31/18670	0.0101113	0.112892	0.0970252	FGF1/HRG/MET/VEGFA	4
BP	GO:0007160	cell-matrix adhesion	13/517	225/18670	0.0101787	0.11311	0.0972132	BCAM/CCL28/CORO1C/CORO2B/EPB41L5/FN1/FREM1/HRG/L1CAM/NPNT/SFRP1/VCAM1/VEGFA	13
BP	GO:0050808	synapse organization	20/517	408/18670	0.0101831	0.11311	0.0972132	ABHD17C/CEL/CLSTN2/DNER/ERBB4/FZD1/GABRA2/GPHN/L1CAM/LZTS3/MYH10/NLGN1/NTNG1/PALM/PCDHB14/PFN2/PTPRD/SPTBN2/TUBA1A/WASF3	20
BP	GO:1904659	glucose transmembrane transport	8/517	108/18670	0.0103047	0.114168	0.0981225	FABP5/GPC3/HK2/SLC2A1/SLC2A12/SLC2A3/SLC5A2/TRIB3	8
BP	GO:0006112	energy reserve metabolic process	7/517	87/18670	0.0104264	0.115222	0.099028	MRAP2/MYC/PHKA2/PPP1R1A/PPP1R3B/PPP1R3C/PYGL	7
BP	GO:0060491	regulation of cell projection assembly	11/517	177/18670	0.0104832	0.115555	0.0993143	CAV1/CORO1C/HRG/KIT/NLGN1/P2RX7/PALM/PFN2/RAP1GAP/SLIT2/STAP1	11
BP	GO:0006544	glycine metabolic process	3/517	17/18670	0.0107491	0.116413	0.100052	AMT/PHGDH/SHMT2	3
BP	GO:0006590	thyroid hormone generation	3/517	17/18670	0.0107491	0.116413	0.100052	DIO1/GATA3/IYD	3
BP	GO:0007379	segment specification	3/517	17/18670	0.0107491	0.116413	0.100052	IRX1/IRX2/IRX3	3
BP	GO:0042249	establishment of planar polarity of embryonic epithelium	3/517	17/18670	0.0107491	0.116413	0.100052	CTHRC1/FZD1/SFRP1	3
BP	GO:0061318	renal filtration cell differentiation	3/517	17/18670	0.0107491	0.116413	0.100052	NPHS1/NPHS2/WT1	3
BP	GO:0072112	glomerular visceral epithelial cell differentiation	3/517	17/18670	0.0107491	0.116413	0.100052	NPHS1/NPHS2/WT1	3
BP	GO:0099010	modification of postsynaptic structure	3/517	17/18670	0.0107491	0.116413	0.100052	MYH10/PFN2/WASF3	3
BP	GO:0060326	cell chemotaxis	16/517	304/18670	0.0109733	0.118153	0.101547	ACKR3/C5/CCL20/CCL28/FGF1/HRG/HSD3B7/KIT/LOX/MET/RARRES2/S100A14/SLIT2/STAP1/VCAM1/VEGFA	16
BP	GO:0006767	water-soluble vitamin metabolic process	7/517	88/18670	0.0110656	0.118153	0.101547	FOLR1/GSTO2/PSAT1/SHMT2/SLC19A2/SLC2A1/SLC2A3	7
BP	GO:0009060	aerobic respiration	7/517	88/18670	0.0110656	0.118153	0.101547	BNIP3/NDUFA4/OGDHL/SHMT2/SUCLG1/SUCLG2/UQCRC1	7
BP	GO:0071715	icosanoid transport	5/517	49/18670	0.0111794	0.118153	0.101547	BDKRB2/CYP4F2/NMB/P2RX7/PLA2R1	5
BP	GO:0071825	protein-lipid complex subunit organization	5/517	49/18670	0.0111794	0.118153	0.101547	ABCG1/ALB/P4HB/SCARB1/SH3GL2	5
BP	GO:0097300	programmed necrotic cell death	5/517	49/18670	0.0111794	0.118153	0.101547	CAV1/FAS/MLKL/PYGL/TLR3	5
BP	GO:1901571	fatty acid derivative transport	5/517	49/18670	0.0111794	0.118153	0.101547	BDKRB2/CYP4F2/NMB/P2RX7/PLA2R1	5
BP	GO:2001238	positive regulation of extrinsic apoptotic signaling pathway	5/517	49/18670	0.0111794	0.118153	0.101547	BMPR1B/CAV1/G0S2/MAL/SFRP1	5
BP	GO:0071214	cellular response to abiotic stimulus	17/517	331/18670	0.0111826	0.118153	0.101547	AQP2/ATP1A1/BDKRB2/BNIP3/CRIP1/DDB2/EFHD1/FAS/GATA3/GOT1/KCNJ2/MYC/PALM/SCN2A/SFRP1/SLC2A1/TLR3	17
BP	GO:0104004	cellular response to environmental stimulus	17/517	331/18670	0.0111826	0.118153	0.101547	AQP2/ATP1A1/BDKRB2/BNIP3/CRIP1/DDB2/EFHD1/FAS/GATA3/GOT1/KCNJ2/MYC/PALM/SCN2A/SFRP1/SLC2A1/TLR3	17
BP	GO:0072329	monocarboxylic acid catabolic process	9/517	132/18670	0.0112566	0.118326	0.101696	CEL/CYP4F2/DCXR/ECHS1/ECI2/FABP1/HADH/LDHD/PHYH	9
BP	GO:0035924	cellular response to vascular endothelial growth factor stimulus	6/517	68/18670	0.0112596	0.118326	0.101696	FOXC1/GAS1/HRG/MT1G/VCAM1/VEGFA	6
BP	GO:0060485	mesenchyme development	15/517	279/18670	0.0113072	0.118326	0.101696	CORO1C/EPB41L5/ERBB4/FGF9/FN1/FOLR1/FOXC1/MYC/SEMA5B/SEMA6D/SFRP1/SOX11/TCF21/TGFBR3/WT1	15
BP	GO:0071295	cellular response to vitamin	4/517	32/18670	0.0113082	0.118326	0.101696	CYP27B1/FOLR1/SFRP1/VDR	4
BP	GO:0045766	positive regulation of angiogenesis	12/517	204/18670	0.0116209	0.121306	0.104257	ADM/ANGPTL4/ANXA3/CTSH/FGF1/HK2/HMOX1/ITGA5/PLK2/RAPGEF3/TLR3/VEGFA	12
BP	GO:0010876	lipid localization	20/517	415/18670	0.0120954	0.125955	0.108253	ABCG1/APOO/BDKRB2/CAV1/CEL/CYP4F2/EGF/FABP1/GRAMD1B/HILPDA/MEST/NMB/P2RX7/PLA2R1/PRELID2/SCARB1/SERPINA5/SLC27A3/SLC4A1/TMEM30B	20
BP	GO:0030509	BMP signaling pathway	10/517	157/18670	0.0122003	0.126542	0.108757	BMPR1B/CHRDL1/FZD1/GPC3/SFRP1/SOST/SOSTDC1/SOX11/TFAP2B/TGFBR3	10
BP	GO:0022412	cellular process involved in reproduction in multicellular organism	18/517	361/18670	0.0122102	0.126542	0.108757	BMPR1B/DEFB1/DIAPH2/FOLR3/FOXC1/HSPA2/INHBB/KIT/PACRG/PAQR5/PAQR7/PRDX4/SERPINA5/SFRP1/SLIT2/SPINK1/TEX11/WT1	18
BP	GO:0045778	positive regulation of ossification	7/517	90/18670	0.0124286	0.128192	0.110175	BMPR1B/CTHRC1/NELL1/NPNT/P2RX7/SOX11/TFAP2A	7
BP	GO:1901379	regulation of potassium ion transmembrane transport	7/517	90/18670	0.0124286	0.128192	0.110175	ANK2/CAV1/DPP6/FHL1/KCNJ2/NETO2/WNK4	7
BP	GO:0051188	cofactor biosynthetic process	13/517	231/18670	0.0124795	0.128411	0.110364	ACLY/ALAD/FECH/GCH1/GGT6/GPHN/IDO1/NNMT/PDK1/PDP2/PSAT1/QPRT/SCD	13
BP	GO:0034375	high-density lipoprotein particle remodeling	3/517	18/18670	0.0126378	0.128443	0.110391	ABCG1/ALB/SCARB1	3
BP	GO:0072311	glomerular epithelial cell differentiation	3/517	18/18670	0.0126378	0.128443	0.110391	NPHS1/NPHS2/WT1	3
BP	GO:1905276	regulation of epithelial tube formation	3/517	18/18670	0.0126378	0.128443	0.110391	FZD1/GATA3/SFRP1	3
BP	GO:2000193	positive regulation of fatty acid transport	3/517	18/18670	0.0126378	0.128443	0.110391	CYP4F2/P2RX7/PLA2R1	3
BP	GO:0008645	hexose transmembrane transport	8/517	112/18670	0.0126605	0.128443	0.110391	FABP5/GPC3/HK2/SLC2A1/SLC2A12/SLC2A3/SLC5A2/TRIB3	8
BP	GO:1990748	cellular detoxification	8/517	112/18670	0.0126605	0.128443	0.110391	ALB/FABP1/GCH1/GSTM3/GSTO2/IYD/PRDX4/PXDN	8
BP	GO:0048863	stem cell differentiation	14/517	257/18670	0.0126979	0.128521	0.110458	BCHE/CORO1C/EPCAM/ERBB4/FN1/FOLR1/FOXC1/FZD1/GATA3/KIT/SEMA5B/SEMA6D/SFRP1/SOX11	14
BP	GO:0014706	striated muscle tissue development	19/517	390/18670	0.0128121	0.129375	0.111192	ANKRD2/CAV1/CAV2/DNER/DSP/ERBB4/FGF9/FHOD3/FOXC1/LOX/MYH10/NPHS1/SAP30/SOX11/TCF21/TGFBR3/TNNC1/VEGFA/WT1	19
BP	GO:0030073	insulin secretion	12/517	207/18670	0.0129288	0.13025	0.111944	FAM3B/HADH/INHBB/NR0B2/OXCT1/PFKFB2/RAPGEF3/SFRP1/SLC16A1/SLC25A5/SLC2A1/TFAP2B	12
BP	GO:0001954	positive regulation of cell-matrix adhesion	5/517	51/18670	0.0131684	0.13205	0.113491	CCL28/EPB41L5/HRG/SFRP1/VEGFA	5
BP	GO:0090102	cochlea development	5/517	51/18670	0.0131684	0.13205	0.113491	CALB1/CTHRC1/GATA3/KCNK3/PVALB	5
BP	GO:0090276	regulation of peptide hormone secretion	12/517	208/18670	0.0133888	0.13395	0.115124	CRHBP/HADH/INHBB/NR0B2/OXCT1/PFKFB2/RAPGEF3/SFRP1/SLC16A1/SLC25A5/SLC2A1/TFAP2B	12
BP	GO:0051604	protein maturation	15/517	285/18670	0.0135171	0.134922	0.115959	CTSH/CYFIP2/GAS1/GLRX5/KLK1/KLK6/LDLRAD3/NOL3/P2RX7/PCSK1N/PLAT/PRDX4/SERPINH1/TMPRSS2/TSPAN33	15
BP	GO:0042558	pteridine-containing compound metabolic process	4/517	34/18670	0.0139666	0.137916	0.118532	FOLR1/GCH1/SHMT2/TYMS	4
BP	GO:0048566	embryonic digestive tract development	4/517	34/18670	0.0139666	0.137916	0.118532	FGF9/RARRES2/SOX11/TCF21	4
BP	GO:0006690	icosanoid metabolic process	8/517	114/18670	0.0139762	0.137916	0.118532	ATP6V1B1/CYP2B6/CYP2J2/CYP4F2/FABP5/GGT6/HPGD/PTGDS	8
BP	GO:0015749	monosaccharide transmembrane transport	8/517	114/18670	0.0139762	0.137916	0.118532	FABP5/GPC3/HK2/SLC2A1/SLC2A12/SLC2A3/SLC5A2/TRIB3	8
BP	GO:0030282	bone mineralization	8/517	114/18670	0.0139762	0.137916	0.118532	BMPR1B/CYP27B1/GPC3/LOX/NELL1/P2RX7/SNX10/TFAP2A	8
BP	GO:0030514	negative regulation of BMP signaling pathway	5/517	52/18670	0.014247	0.140268	0.120554	CHRDL1/FZD1/SFRP1/SOST/SOSTDC1	5
BP	GO:0032272	negative regulation of protein polymerization	6/517	72/18670	0.0146637	0.141859	0.121921	FHOD3/INPP5J/PFN2/SCIN/SLIT2/SPTBN2	6
BP	GO:0061180	mammary gland epithelium development	6/517	72/18670	0.0146637	0.141859	0.121921	CCND1/ELF5/ERBB4/GATA3/SOSTDC1/VDR	6
BP	GO:0002689	negative regulation of leukocyte chemotaxis	3/517	19/18670	0.0147041	0.141859	0.121921	C5/SLIT2/STAP1	3
BP	GO:0006833	water transport	3/517	19/18670	0.0147041	0.141859	0.121921	AQP2/AQP3/AQP6	3
BP	GO:0030949	positive regulation of vascular endothelial growth factor receptor signaling pathway	3/517	19/18670	0.0147041	0.141859	0.121921	FGF9/ITGA5/VEGFA	3
BP	GO:0032303	regulation of icosanoid secretion	3/517	19/18670	0.0147041	0.141859	0.121921	CYP4F2/P2RX7/PLA2R1	3
BP	GO:0042908	xenobiotic transport	3/517	19/18670	0.0147041	0.141859	0.121921	SLC15A2/SLC2A1/SLC47A2	3
BP	GO:0046653	tetrahydrofolate metabolic process	3/517	19/18670	0.0147041	0.141859	0.121921	GCH1/SHMT2/TYMS	3
BP	GO:0072074	kidney mesenchyme development	3/517	19/18670	0.0147041	0.141859	0.121921	MYC/TCF21/WT1	3
BP	GO:0055001	muscle cell development	11/517	186/18670	0.0147632	0.141859	0.121921	ADM/ANK2/CAV2/DNER/FHOD3/LOX/MYH10/SDC1/SYPL2/UCHL1/VEGFA	11
BP	GO:0010466	negative regulation of peptidase activity	14/517	262/18670	0.0148015	0.141859	0.121921	C5/FABP1/GPC3/HRG/KNG1/NOL3/PCSK1N/PEBP1/SERPINA4/SERPINA5/SERPINH1/SPINK1/TFAP2B/VEGFA	14
BP	GO:0046883	regulation of hormone secretion	14/517	262/18670	0.0148015	0.141859	0.121921	CRHBP/HADH/INHBB/NMB/NR0B2/OXCT1/PFKFB2/RAPGEF3/SFRP1/SLC16A1/SLC25A5/SLC2A1/SOX11/TFAP2B	14
BP	GO:0034219	carbohydrate transmembrane transport	8/517	116/18670	0.0153889	0.146926	0.126277	FABP5/GPC3/HK2/SLC2A1/SLC2A12/SLC2A3/SLC5A2/TRIB3	8
BP	GO:0001893	maternal placenta development	4/517	35/18670	0.015432	0.146926	0.126277	CTSV/CYP27B1/STC2/VDR	4
BP	GO:0072525	pyridine-containing compound biosynthetic process	4/517	35/18670	0.015432	0.146926	0.126277	IDO1/NNMT/PSAT1/QPRT	4
BP	GO:0051289	protein homotetramerization	7/517	94/18670	0.0155104	0.147213	0.126523	ALDOA/AQP2/CTH/DCXR/KCNJ2/PFKP/SHMT2	7
BP	GO:0015718	monocarboxylic acid transport	10/517	163/18670	0.0155301	0.147213	0.126523	BDKRB2/CYP4F2/FABP1/NMB/P2RX7/PLA2R1/SLC16A1/SLC16A5/SLC16A7/SLC27A3	10
BP	GO:0003208	cardiac ventricle morphogenesis	6/517	73/18670	0.0156153	0.147697	0.126939	DSP/FOXC1/GATA3/SOX11/TGFBR3/TNNC1	6
BP	GO:0010632	regulation of epithelial cell migration	15/517	291/18670	0.016049	0.151469	0.130181	ANXA3/CORO1C/CTSH/EPB41L5/FGF1/GATA3/HMOX1/HRG/MET/PFN2/PLK2/RAB25/SCARB1/SLIT2/VEGFA	15
BP	GO:0050810	regulation of steroid biosynthetic process	7/517	95/18670	0.0163587	0.153737	0.13213	ABCG1/ADM/ATP1A1/CYP27B1/FGF1/SCD/VDR	7
BP	GO:0048568	embryonic organ development	20/517	428/18670	0.0163985	0.153737	0.13213	ADM/ATP6V1B1/CDKN1C/CTHRC1/FGF9/FOLR1/FOXC1/FOXI1/GATA3/KIT/LHX1/NRK/PBX1/RARRES2/SLC44A4/SOX11/TCF21/TFAP2A/TUBB2B/VEGFA	20
BP	GO:0051047	positive regulation of secretion	20/517	428/18670	0.0163985	0.153737	0.13213	ABCG1/C5/CADPS2/CYP4F2/GATA3/IL4R/INHBB/MYH10/NLGN1/NMB/NR0B2/OXCT1/P2RX7/PFKFB2/PLA2R1/SCIN/SDC1/SOX11/VTCN1/WLS	20
BP	GO:0006636	unsaturated fatty acid biosynthetic process	5/517	54/18670	0.0165786	0.153737	0.13213	DEGS1/FABP5/HPGD/PTGDS/SCD	5
BP	GO:0030199	collagen fibril organization	5/517	54/18670	0.0165786	0.153737	0.13213	FOXC1/LOX/PLOD2/PXDN/SERPINH1	5
BP	GO:0031670	cellular response to nutrient	6/517	74/18670	0.0166087	0.153737	0.13213	CYP27B1/FOLR1/HMOX1/P2RX7/SFRP1/VDR	6
BP	GO:0051145	smooth muscle cell differentiation	6/517	74/18670	0.0166087	0.153737	0.13213	ADM/CTH/FGF9/KIT/NPNT/VEGFA	6
BP	GO:0086001	cardiac muscle cell action potential	6/517	74/18670	0.0166087	0.153737	0.13213	ANK2/ATP1A1/CAV1/DSP/GPD1L/KCNJ2	6
BP	GO:0086003	cardiac muscle cell contraction	6/517	74/18670	0.0166087	0.153737	0.13213	ANK2/ATP1A1/CAV1/DSP/GPD1L/KCNJ2	6
BP	GO:0001933	negative regulation of protein phosphorylation	20/517	429/18670	0.0167736	0.154933	0.133158	BDKRB2/CAV1/CDKN1C/CORO1C/DDIT4/DUSP9/GPD1L/IGFBP3/INPP5J/MYC/P2RX7/PEBP1/PMEPA1/PRKAR2B/RNF149/SFRP1/SLIT2/SPINK1/TRIB3/UCHL1	20
BP	GO:0019373	epoxygenase P450 pathway	3/517	20/18670	0.0169497	0.155611	0.13374	CYP2B6/CYP2J2/CYP4F2	3
BP	GO:0060008	Sertoli cell differentiation	3/517	20/18670	0.0169497	0.155611	0.13374	CTSV/SDC1/TCF21	3
BP	GO:0010810	regulation of cell-substrate adhesion	12/517	215/18670	0.016968	0.155611	0.13374	CCL28/CORO1C/CORO2B/EPB41L5/FN1/HRG/ITGA5/NDNF/NPNT/OLFM4/SFRP1/VEGFA	12
BP	GO:0000578	embryonic axis specification	4/517	36/18670	0.0169907	0.155611	0.13374	EPB41L5/HOXD8/LHX1/WT1	4
BP	GO:0098657	import into cell	11/517	191/18670	0.0176485	0.161293	0.138624	ATP1A1/FOLR1/KCNJ1/KCNJ10/KCNJ2/SLC12A1/SLC12A3/SLC34A1/SLC39A4/SLC6A3/WNK4	11
BP	GO:0001541	ovarian follicle development	5/517	55/18670	0.017834	0.162646	0.139787	BMPR1B/FOXC1/INHBB/KIT/VEGFA	5
BP	GO:0050920	regulation of chemotaxis	12/517	217/18670	0.018112	0.164766	0.141609	C5/FGF1/HRG/MET/RARRES2/S100A14/SEMA5B/SEMA6D/SLIT2/STAP1/TUBB2B/VEGFA	12
BP	GO:0015908	fatty acid transport	7/517	97/18670	0.0181527	0.164766	0.141609	BDKRB2/CYP4F2/FABP1/NMB/P2RX7/PLA2R1/SLC27A3	7
BP	GO:0030048	actin filament-based movement	9/517	143/18670	0.0181806	0.164766	0.141609	ANK2/ATP1A1/CAV1/DSP/EPB41L5/GPD1L/KCNJ2/MYH10/TNNC1	9
BP	GO:0062197	cellular response to chemical stress	17/517	350/18670	0.0183974	0.166383	0.142999	ANKRD2/BDKRB2/BNIP3/CAV1/EFHD1/FABP1/FAS/FZD1/GCH1/HMOX1/MET/NOL3/P4HB/PDK1/PLA2R1/SCN2A/SLC2A1	17
BP	GO:0048846	axon extension involved in axon guidance	4/517	37/18670	0.0186443	0.167915	0.144316	SEMA5B/SEMA6D/SLIT2/VEGFA	4
BP	GO:1902284	neuron projection extension involved in neuron projection guidance	4/517	37/18670	0.0186443	0.167915	0.144316	SEMA5B/SEMA6D/SLIT2/VEGFA	4
BP	GO:1990138	neuron projection extension	10/517	168/18670	0.0187858	0.168838	0.145109	CYFIP2/DCLK1/EMX1/FN1/L1CAM/SEMA5B/SEMA6D/SH3GL2/SLIT2/VEGFA	10
BP	GO:0051260	protein homooligomerization	17/517	351/18670	0.0188582	0.168889	0.145152	ALAD/ALDOA/ANGPTL4/AQP2/CAV1/CTH/DCXR/GCH1/HMOX1/KCNJ2/MLKL/NLGN1/OLFM4/PFKP/SHMT2/SLC34A1/TMCC1	17
BP	GO:0042472	inner ear morphogenesis	7/517	98/18670	0.0190997	0.168889	0.145152	ATP6V1B1/CTHRC1/FGF9/FOXI1/GATA3/SLC44A4/TFAP2A	7
BP	GO:0090183	regulation of kidney development	5/517	56/18670	0.0191507	0.168889	0.145152	GATA3/LHX1/MYC/VEGFA/WT1	5
BP	GO:0043583	ear development	12/517	219/18670	0.0193129	0.168889	0.145152	ATP6V1B1/CALB1/CTHRC1/ESRP1/FGF9/FOXI1/GATA3/KCNK3/MCOLN3/PVALB/SLC44A4/TFAP2A	12
BP	GO:0010631	epithelial cell migration	17/517	352/18670	0.0193278	0.168889	0.145152	ANXA3/CORO1C/CTSH/EPB41L5/FGF1/GATA3/HMOX1/HRG/KIT/MET/PFN2/PLK2/RAB25/S100A2/SCARB1/SLIT2/VEGFA	17
BP	GO:0070252	actin-mediated cell contraction	8/517	121/18670	0.0193692	0.168889	0.145152	ANK2/ATP1A1/CAV1/DSP/EPB41L5/GPD1L/KCNJ2/TNNC1	8
BP	GO:0007035	vacuolar acidification	3/517	21/18670	0.0193762	0.168889	0.145152	ATP6V0A4/ATP6V0D2/ATP6V0E2	3
BP	GO:0009713	catechol-containing compound biosynthetic process	3/517	21/18670	0.0193762	0.168889	0.145152	GATA3/GCH1/SLC6A3	3
BP	GO:0010893	positive regulation of steroid biosynthetic process	3/517	21/18670	0.0193762	0.168889	0.145152	ABCG1/ADM/FGF1	3
BP	GO:0031290	retinal ganglion cell axon guidance	3/517	21/18670	0.0193762	0.168889	0.145152	BMPR1B/SLIT2/VEGFA	3
BP	GO:0042135	neurotransmitter catabolic process	3/517	21/18670	0.0193762	0.168889	0.145152	AMT/MAOA/PRIMA1	3
BP	GO:0042403	thyroid hormone metabolic process	3/517	21/18670	0.0193762	0.168889	0.145152	DIO1/GATA3/IYD	3
BP	GO:0042423	catecholamine biosynthetic process	3/517	21/18670	0.0193762	0.168889	0.145152	GATA3/GCH1/SLC6A3	3
BP	GO:0048485	sympathetic nervous system development	3/517	21/18670	0.0193762	0.168889	0.145152	GATA3/SOX11/TFAP2B	3
BP	GO:0055093	response to hyperoxia	3/517	21/18670	0.0193762	0.168889	0.145152	BNIP3/CAV1/FAS	3
BP	GO:0006869	lipid transport	18/517	380/18670	0.0195361	0.16994	0.146056	ABCG1/APOO/BDKRB2/CAV1/CEL/CYP4F2/EGF/FABP1/GRAMD1B/NMB/P2RX7/PLA2R1/PRELID2/SCARB1/SERPINA5/SLC27A3/SLC4A1/TMEM30B	18
BP	GO:0060537	muscle tissue development	19/517	408/18670	0.0196169	0.170301	0.146366	ANKRD2/CAV1/CAV2/DNER/DSP/ERBB4/FGF9/FHOD3/FOXC1/LOX/MYH10/NPHS1/SAP30/SOX11/TCF21/TGFBR3/TNNC1/VEGFA/WT1	19
BP	GO:0048762	mesenchymal cell differentiation	12/517	220/18670	0.0199352	0.172718	0.148444	CORO1C/EPB41L5/ERBB4/FN1/FOLR1/FOXC1/SEMA5B/SEMA6D/SFRP1/SOX11/TCF21/TGFBR3	12
BP	GO:0050892	intestinal absorption	4/517	38/18670	0.0203943	0.175413	0.150759	CEL/FABP1/SCARB1/VDR	4
BP	GO:0086005	ventricular cardiac muscle cell action potential	4/517	38/18670	0.0203943	0.175413	0.150759	ANK2/CAV1/DSP/GPD1L	4
BP	GO:0086091	regulation of heart rate by cardiac conduction	4/517	38/18670	0.0203943	0.175413	0.150759	ANK2/CAV1/DSP/KCNJ2	4
BP	GO:0009108	coenzyme biosynthetic process	9/517	146/18670	0.020514	0.175413	0.150759	ACLY/GCH1/GPHN/IDO1/NNMT/PDK1/PDP2/QPRT/SCD	9
BP	GO:0007517	muscle organ development	19/517	410/18670	0.0205189	0.175413	0.150759	ANKRD2/CAV1/CAV2/DNER/DSP/ERBB4/FGF9/FHL1/FOXC1/FZD1/LOX/NPHS1/SAP30/SOX11/TCF21/TGFBR3/TNNC1/USP2/WT1	19
BP	GO:0019216	regulation of lipid metabolic process	19/517	410/18670	0.0205189	0.175413	0.150759	ABCG1/ADM/ANGPTL4/ATP1A1/CAV1/CYP27B1/FABP1/FABP5/FGF1/G0S2/KIT/LPCAT1/PDK1/PDP2/RARRES2/SCARB1/SCD/TRIB3/VDR	19
BP	GO:0050819	negative regulation of coagulation	5/517	57/18670	0.0205296	0.175413	0.150759	HRG/KNG1/PLAT/PROCR/TSPAN8	5
BP	GO:0090132	epithelium migration	17/517	355/18670	0.0207907	0.177294	0.152376	ANXA3/CORO1C/CTSH/EPB41L5/FGF1/GATA3/HMOX1/HRG/KIT/MET/PFN2/PLK2/RAB25/S100A2/SCARB1/SLIT2/VEGFA	17
BP	GO:0003205	cardiac chamber development	10/517	171/18670	0.0209651	0.17843	0.153353	ANK2/DSP/FOXC1/FZD1/GATA3/MYH10/SLIT2/SOX11/TGFBR3/TNNC1	10
BP	GO:0022600	digestive system process	7/517	100/18670	0.0210964	0.178844	0.153709	CEL/FABP1/SCARB1/SLC26A7/SNX10/VDR/WNK4	7
BP	GO:0060840	artery development	7/517	100/18670	0.0210964	0.178844	0.153709	FOLR1/FOXC1/HPGD/LOX/MYH10/TFAP2B/VEGFA	7
BP	GO:0042326	negative regulation of phosphorylation	21/517	468/18670	0.0211774	0.17918	0.153997	BDKRB2/CAV1/CDKN1C/CORO1C/DDIT4/DUSP9/GPD1L/IGFBP3/INPP5J/MYC/P2RX7/PEBP1/PMEPA1/PRKAR2B/RNF149/SFRP1/SLIT2/SPINK1/STAP1/TRIB3/UCHL1	21
BP	GO:0030837	negative regulation of actin filament polymerization	5/517	58/18670	0.0219718	0.181793	0.156243	FHOD3/PFN2/SCIN/SLIT2/SPTBN2	5
BP	GO:1902041	regulation of extrinsic apoptotic signaling pathway via death domain receptors	5/517	58/18670	0.0219718	0.181793	0.156243	BMPR1B/FAS/HMOX1/MAL/SFRP1	5
BP	GO:0005980	glycogen catabolic process	3/517	22/18670	0.0219841	0.181793	0.156243	PHKA2/PPP1R3B/PYGL	3
BP	GO:0006085	acetyl-CoA biosynthetic process	3/517	22/18670	0.0219841	0.181793	0.156243	ACLY/PDK1/PDP2	3
BP	GO:0007398	ectoderm development	3/517	22/18670	0.0219841	0.181793	0.156243	ELF5/EPB41L5/LHX1	3
BP	GO:0035584	calcium-mediated signaling using intracellular calcium source	3/517	22/18670	0.0219841	0.181793	0.156243	CCL20/DEFB1/VCAM1	3
BP	GO:0035809	regulation of urine volume	3/517	22/18670	0.0219841	0.181793	0.156243	ADM/SLC4A1/TFAP2B	3
BP	GO:0060065	uterus development	3/517	22/18670	0.0219841	0.181793	0.156243	CDKN1C/GATA3/LHX1	3
BP	GO:0071359	cellular response to dsRNA	3/517	22/18670	0.0219841	0.181793	0.156243	CAV1/P2RX7/TLR3	3
BP	GO:0019218	regulation of steroid metabolic process	8/517	124/18670	0.0220826	0.181793	0.156243	ABCG1/ADM/ATP1A1/CYP27B1/FGF1/KIT/SCD/VDR	8
BP	GO:0046717	acid secretion	8/517	124/18670	0.0220826	0.181793	0.156243	BDKRB2/CYP4F2/NMB/P2RX7/PLA2R1/PPFIA4/SLC26A7/SNX10	8
BP	GO:0002027	regulation of heart rate	7/517	101/18670	0.0221472	0.181793	0.156243	ADM/ANK2/CAV1/DSP/GCH1/GPD1L/KCNJ2	7
BP	GO:0031532	actin cytoskeleton reorganization	7/517	101/18670	0.0221472	0.181793	0.156243	KIT/NPHS2/NRK/RAPGEF3/SHC1/STAP1/THSD7A	7
BP	GO:0001570	vasculogenesis	6/517	79/18670	0.022232	0.181793	0.156243	ACKR3/ADM/CAV1/TGFBR3/VEGFA/WT1	6
BP	GO:0003151	outflow tract morphogenesis	6/517	79/18670	0.022232	0.181793	0.156243	FOLR1/FOXC1/FZD1/SOX11/TGFBR3/VEGFA	6
BP	GO:0030501	positive regulation of bone mineralization	4/517	39/18670	0.0222419	0.181793	0.156243	BMPR1B/NELL1/P2RX7/TFAP2A	4
BP	GO:0043114	regulation of vascular permeability	4/517	39/18670	0.0222419	0.181793	0.156243	ADM/BDKRB2/SLIT2/VEGFA	4
BP	GO:1905521	regulation of macrophage migration	4/517	39/18670	0.0222419	0.181793	0.156243	C5/CD200/RARRES2/STAP1	4
BP	GO:0045861	negative regulation of proteolysis	17/517	358/18670	0.0223367	0.181793	0.156243	ALAD/C5/FABP1/GAS1/GPC3/HRG/KNG1/NOL3/PCSK1N/PEBP1/PLAT/SERPINA4/SERPINA5/SERPINH1/SPINK1/TFAP2B/VEGFA	17
BP	GO:0031099	regeneration	11/517	198/18670	0.0223675	0.181793	0.156243	ADM/ANXA3/CCND1/ERBB4/FOLR1/HMOX1/KLK6/NNMT/NR0B2/TGFBR3/TYMS	11
BP	GO:0046890	regulation of lipid biosynthetic process	11/517	198/18670	0.0223675	0.181793	0.156243	ABCG1/ADM/ATP1A1/CYP27B1/FABP5/FGF1/LPCAT1/SCARB1/SCD/TRIB3/VDR	11
BP	GO:0010951	negative regulation of endopeptidase activity	13/517	250/18670	0.0224658	0.18191	0.156344	C5/FABP1/HRG/KNG1/NOL3/PCSK1N/PEBP1/SERPINA4/SERPINA5/SERPINH1/SPINK1/TFAP2B/VEGFA	13
BP	GO:0030072	peptide hormone secretion	13/517	250/18670	0.0224658	0.18191	0.156344	CRHBP/FAM3B/HADH/INHBB/NR0B2/OXCT1/PFKFB2/RAPGEF3/SFRP1/SLC16A1/SLC25A5/SLC2A1/TFAP2B	13
BP	GO:0098869	cellular oxidant detoxification	7/517	102/18670	0.0232336	0.187776	0.161385	ALB/FABP1/GCH1/GSTO2/IYD/PRDX4/PXDN	7
BP	GO:0097755	positive regulation of blood vessel diameter	5/517	59/18670	0.0234782	0.189071	0.162498	ADM/BDKRB2/GCH1/HMOX1/KNG1	5
BP	GO:0032970	regulation of actin filament-based process	18/517	388/18670	0.0234811	0.189071	0.162498	ANK2/ATP1A1/CAV1/CORO2B/DSP/FHOD3/HRG/KCNJ2/MET/NPHS1/PFN2/RAPGEF3/SCIN/SFRP1/SLIT2/SPTBN2/STAP1/TNNC1	18
BP	GO:0016042	lipid catabolic process	16/517	333/18670	0.023765	0.191002	0.164158	CEL/CYP27B1/CYP4F2/ECHS1/ECI2/ENPP6/FABP1/FABP5/FABP7/HADH/HSD3B7/PHYH/PLA1A/PLCXD3/RARRES2/SCARB1	16
BP	GO:0090130	tissue migration	17/517	361/18670	0.0239688	0.192283	0.165258	ANXA3/CORO1C/CTSH/EPB41L5/FGF1/GATA3/HMOX1/HRG/KIT/MET/PFN2/PLK2/RAB25/S100A2/SCARB1/SLIT2/VEGFA	17
BP	GO:0019835	cytolysis	4/517	40/18670	0.0241884	0.193329	0.166157	C5/C7/HRG/P2RX7	4
BP	GO:0071470	cellular response to osmotic stress	4/517	40/18670	0.0241884	0.193329	0.166157	BDKRB2/EFHD1/SCN2A/SLC2A1	4
BP	GO:0007389	pattern specification process	20/517	446/18670	0.0242378	0.193367	0.16619	BHLHE41/BMPR1B/DMRT2/EMX1/EPB41L5/ERBB4/FGF1/FOLR1/FOXC1/GPC3/HOXD8/IRX1/IRX2/IRX3/LHX1/PBX1/SFRP1/SOSTDC1/WLS/WT1	20
BP	GO:2000027	regulation of animal organ morphogenesis	13/517	253/18670	0.0244709	0.194867	0.16748	CTHRC1/FGF1/FOXC1/FZD1/GATA3/GPC3/LHX1/MYC/SFRP1/TFAP2A/VDR/VEGFA/WT1	13
BP	GO:0009251	glucan catabolic process	3/517	23/18670	0.0247737	0.195344	0.167889	PHKA2/PPP1R3B/PYGL	3
BP	GO:0071305	cellular response to vitamin D	3/517	23/18670	0.0247737	0.195344	0.167889	CYP27B1/SFRP1/VDR	3
BP	GO:0072243	metanephric nephron epithelium development	3/517	23/18670	0.0247737	0.195344	0.167889	CALB1/NPHS2/UMOD	3
BP	GO:0072337	modified amino acid transport	3/517	23/18670	0.0247737	0.195344	0.167889	FOLR1/FOLR3/SLC19A2	3
BP	GO:0030512	negative regulation of transforming growth factor beta receptor signaling pathway	6/517	81/18670	0.0248012	0.195344	0.167889	CAV1/CAV2/PMEPA1/PRDM16/RASL11B/TGFBR3	6
BP	GO:0048041	focal adhesion assembly	6/517	81/18670	0.0248012	0.195344	0.167889	CORO1C/CORO2B/EPB41L5/HRG/SFRP1/VEGFA	6
BP	GO:0060070	canonical Wnt signaling pathway	16/517	335/18670	0.0249455	0.195876	0.168347	CAV1/CDH3/CTHRC1/EGF/FGF9/FOLR1/FZD1/GATA3/GPC3/GPC5/IGFBP2/SDC1/SFRP1/SOST/SOSTDC1/WLS	16
BP	GO:0051893	regulation of focal adhesion assembly	5/517	60/18670	0.0250497	0.195876	0.168347	CORO1C/EPB41L5/HRG/SFRP1/VEGFA	5
BP	GO:0090109	regulation of cell-substrate junction assembly	5/517	60/18670	0.0250497	0.195876	0.168347	CORO1C/EPB41L5/HRG/SFRP1/VEGFA	5
BP	GO:0150116	regulation of cell-substrate junction organization	5/517	60/18670	0.0250497	0.195876	0.168347	CORO1C/EPB41L5/HRG/SFRP1/VEGFA	5
BP	GO:0007416	synapse assembly	10/517	177/18670	0.0258674	0.201906	0.173529	CEL/CLSTN2/DNER/ERBB4/FZD1/GABRA2/NLGN1/PCDHB14/PTPRD/SPTBN2	10
BP	GO:0010595	positive regulation of endothelial cell migration	8/517	128/18670	0.0261038	0.203384	0.174799	ANXA3/FGF1/GATA3/HMOX1/MET/PLK2/SCARB1/VEGFA	8
BP	GO:1905954	positive regulation of lipid localization	6/517	82/18670	0.0261572	0.203434	0.174842	ABCG1/CYP4F2/HILPDA/P2RX7/PLA2R1/SCARB1	6
BP	GO:0030278	regulation of ossification	11/517	203/18670	0.0262631	0.203892	0.175236	BMPR1B/CTHRC1/CYP27B1/NELL1/NPNT/P2RX7/PBX1/SFRP1/SOST/SOX11/TFAP2A	11
BP	GO:1901342	regulation of vasculature development	19/517	422/18670	0.0266187	0.206283	0.177291	ADM/ANGPTL4/ANXA3/CTH/CTSH/FGF1/FGF9/FOXC1/HK2/HMOX1/HRG/ITGA5/KIT/PLK2/RAPGEF3/SFRP1/TLR3/VEGFA/WT1	19
BP	GO:0043266	regulation of potassium ion transport	7/517	105/18670	0.0267122	0.206638	0.177596	ANK2/CAV1/DPP6/FHL1/KCNJ2/NETO2/WNK4	7
BP	GO:0002573	myeloid leukocyte differentiation	11/517	204/18670	0.0270976	0.209246	0.179837	CA2/GATA3/GPC3/KIT/MT1G/MYC/SFRP1/SNX10/TLR3/TMEM178A/VEGFA	11
BP	GO:0003206	cardiac chamber morphogenesis	8/517	129/18670	0.0271837	0.209537	0.180088	DSP/FOXC1/FZD1/GATA3/SLIT2/SOX11/TGFBR3/TNNC1	8
BP	GO:1903845	negative regulation of cellular response to transforming growth factor beta stimulus	6/517	83/18670	0.0275614	0.209757	0.180276	CAV1/CAV2/PMEPA1/PRDM16/RASL11B/TGFBR3	6
BP	GO:0048771	tissue remodeling	10/517	179/18670	0.0276704	0.209757	0.180276	CA2/CAV1/CTHRC1/FOXC1/HRG/NOL3/P2RX7/SFRP1/SNX10/VDR	10
BP	GO:0051099	positive regulation of binding	10/517	179/18670	0.0276704	0.209757	0.180276	CAV1/CTHRC1/EGF/EPB41L5/FOXC1/GATA3/MET/PLCL1/PLK2/TRIB3	10
BP	GO:2001235	positive regulation of apoptotic signaling pathway	10/517	179/18670	0.0276704	0.209757	0.180276	BMPR1B/BNIP3/CAV1/CTSH/FAS/G0S2/INHBB/MAL/SFRP1/TPD52L1	10
BP	GO:0007530	sex determination	3/517	24/18670	0.0277448	0.209757	0.180276	FGF9/TCF21/WT1	3
BP	GO:0009110	vitamin biosynthetic process	3/517	24/18670	0.0277448	0.209757	0.180276	CYP27B1/PSAT1/VDR	3
BP	GO:0018126	protein hydroxylation	3/517	24/18670	0.0277448	0.209757	0.180276	EGLN3/P4HB/PLOD2	3
BP	GO:0031579	membrane raft organization	3/517	24/18670	0.0277448	0.209757	0.180276	CAV1/CAV2/MAL	3
BP	GO:0045606	positive regulation of epidermal cell differentiation	3/517	24/18670	0.0277448	0.209757	0.180276	CYP27B1/FOXC1/VDR	3
BP	GO:0062009	secondary palate development	3/517	24/18670	0.0277448	0.209757	0.180276	FZD1/SOX11/TGFBR3	3
BP	GO:0099563	modification of synaptic structure	3/517	24/18670	0.0277448	0.209757	0.180276	MYH10/PFN2/WASF3	3
BP	GO:0003231	cardiac ventricle development	8/517	130/18670	0.0282942	0.213501	0.183494	DSP/FOXC1/FZD1/GATA3/SLIT2/SOX11/TGFBR3/TNNC1	8
BP	GO:0052548	regulation of endopeptidase activity	19/517	425/18670	0.0283386	0.213501	0.183494	C5/CTSH/CYFIP2/EGLN3/FABP1/FAS/HRG/KNG1/MYC/NOL3/PCSK1N/PEBP1/SERPINA4/SERPINA5/SERPINH1/SPINK1/TFAP2B/TNFSF15/VEGFA	19
BP	GO:0009880	embryonic pattern specification	5/517	62/18670	0.0283913	0.213526	0.183516	EPB41L5/ERBB4/HOXD8/LHX1/WT1	5
BP	GO:0071466	cellular response to xenobiotic stimulus	10/517	180/18670	0.0286046	0.214615	0.184452	ARNT2/BCHE/CRHBP/CYP2B6/CYP2J2/DDIT4/EIF4EBP1/GSTM3/GSTO2/PHGDH	10
BP	GO:0060828	regulation of canonical Wnt signaling pathway	14/517	286/18670	0.0288256	0.214615	0.184452	CAV1/CDH3/CTHRC1/EGF/FGF9/FOLR1/FZD1/GPC3/GPC5/IGFBP2/SFRP1/SOST/SOSTDC1/WLS	14
BP	GO:0050818	regulation of coagulation	6/517	84/18670	0.0290146	0.214615	0.184452	CAV1/HRG/KNG1/PLAT/PROCR/TSPAN8	6
BP	GO:0051341	regulation of oxidoreductase activity	7/517	107/18670	0.0292188	0.214615	0.184452	CAV1/CDH3/CYP27B1/GCH1/PDP2/SCARB1/VDR	7
BP	GO:0006066	alcohol metabolic process	17/517	370/18670	0.0294079	0.214615	0.184452	ABCG1/ACLY/ADH1B/ADH1C/CEL/CYP27B1/FGF1/GCH1/GOT1/HSD3B7/INPP5J/NR0B2/PLCL1/SCARB1/SCD/SLC34A1/VDR	17
BP	GO:0043312	neutrophil degranulation	21/517	485/18670	0.0297125	0.214615	0.184452	ACLY/ALAD/ALDOA/ALDOC/ANXA3/CTSH/DEGS1/DSP/FABP5/FOLR3/LPCAT1/OLFM4/PIGR/PNP/PRDX4/PYGL/RAB37/RNASET2/SLC15A4/SLC2A3/TNFAIP6	21
BP	GO:0006570	tyrosine metabolic process	2/517	10/18670	0.029725	0.214615	0.184452	HPD/IYD	2
BP	GO:0010749	regulation of nitric oxide mediated signal transduction	2/517	10/18670	0.029725	0.214615	0.184452	SPINK1/VEGFA	2
BP	GO:0015801	aromatic amino acid transport	2/517	10/18670	0.029725	0.214615	0.184452	SLC15A4/SLC16A10	2
BP	GO:0018065	protein-cofactor linkage	2/517	10/18670	0.029725	0.214615	0.184452	CTH/GLRX5	2
BP	GO:0021936	regulation of cerebellar granule cell precursor proliferation	2/517	10/18670	0.029725	0.214615	0.184452	EGF/LHX1	2
BP	GO:0032025	response to cobalt ion	2/517	10/18670	0.029725	0.214615	0.184452	ALAD/BNIP3	2
BP	GO:0032353	negative regulation of hormone biosynthetic process	2/517	10/18670	0.029725	0.214615	0.184452	ATP1A1/CYP27B1	2
BP	GO:0032525	somite rostral/caudal axis specification	2/517	10/18670	0.029725	0.214615	0.184452	EPB41L5/LHX1	2
BP	GO:0035999	tetrahydrofolate interconversion	2/517	10/18670	0.029725	0.214615	0.184452	SHMT2/TYMS	2
BP	GO:0043653	mitochondrial fragmentation involved in apoptotic process	2/517	10/18670	0.029725	0.214615	0.184452	BNIP3/ERBB4	2
BP	GO:0048021	regulation of melanin biosynthetic process	2/517	10/18670	0.029725	0.214615	0.184452	CDH3/TYRP1	2
BP	GO:0048102	autophagic cell death	2/517	10/18670	0.029725	0.214615	0.184452	BNIP3/CTSV	2
BP	GO:0070314	G1 to G0 transition	2/517	10/18670	0.029725	0.214615	0.184452	CYP27B1/PHGDH	2
BP	GO:0071281	cellular response to iron ion	2/517	10/18670	0.029725	0.214615	0.184452	HMOX1/TFAP2A	2
BP	GO:0072015	glomerular visceral epithelial cell development	2/517	10/18670	0.029725	0.214615	0.184452	NPHS1/NPHS2	2
BP	GO:0090205	positive regulation of cholesterol metabolic process	2/517	10/18670	0.029725	0.214615	0.184452	ABCG1/FGF1	2
BP	GO:0098917	retrograde trans-synaptic signaling	2/517	10/18670	0.029725	0.214615	0.184452	FABP5/NLGN1	2
BP	GO:0106049	regulation of cellular response to osmotic stress	2/517	10/18670	0.029725	0.214615	0.184452	BDKRB2/EFHD1	2
BP	GO:0048880	sensory system development	17/517	371/18670	0.0300647	0.216706	0.186249	BMPR1B/CALB1/CDKN1C/CHRDL1/FGF9/FOXC1/GATA3/LHX1/LPCAT1/MYH10/SLC25A25/SLC44A4/SOX11/TFAP2A/TFAP2B/VEGFA/WT1	17
BP	GO:0046888	negative regulation of hormone secretion	5/517	63/18670	0.0301628	0.216928	0.18644	CRHBP/HADH/INHBB/NMB/SFRP1	5
BP	GO:0002028	regulation of sodium ion transport	6/517	85/18670	0.0305174	0.216928	0.18644	ATP1A1/FXYD4/GPD1L/NETO2/P2RX7/WNK4	6
BP	GO:0009062	fatty acid catabolic process	7/517	108/18670	0.0305297	0.216928	0.18644	CEL/CYP4F2/ECHS1/ECI2/FABP1/HADH/PHYH	7
BP	GO:0003158	endothelium development	8/517	132/18670	0.0306086	0.216928	0.18644	COL23A1/COL4A4/FGF1/GSTM3/MARVELD2/MET/RAPGEF3/VEGFA	8
BP	GO:0046434	organophosphate catabolic process	8/517	132/18670	0.0306086	0.216928	0.18644	ENPP3/ENPP6/GPD1L/INPP5J/PDE1A/PNP/SCARB1/UPP2	8
BP	GO:0006692	prostanoid metabolic process	4/517	43/18670	0.0306306	0.216928	0.18644	ATP6V1B1/FABP5/HPGD/PTGDS	4
BP	GO:0006693	prostaglandin metabolic process	4/517	43/18670	0.0306306	0.216928	0.18644	ATP6V1B1/FABP5/HPGD/PTGDS	4
BP	GO:0072348	sulfur compound transport	4/517	43/18670	0.0306306	0.216928	0.18644	SLC19A2/SLC26A4/SLC26A7/SLC44A4	4
BP	GO:0099054	presynapse assembly	4/517	43/18670	0.0306306	0.216928	0.18644	CEL/FZD1/NLGN1/PTPRD	4
BP	GO:1901985	positive regulation of protein acetylation	4/517	43/18670	0.0306306	0.216928	0.18644	GATA3/MUC1/NAP1L2/RAPGEF3	4
BP	GO:0062012	regulation of small molecule metabolic process	19/517	429/18670	0.0307604	0.216928	0.18644	ABCG1/ADM/CAV1/CYP27B1/DDIT4/EGF/FABP1/FABP5/FGF1/IGFBP3/KIT/P2RX7/PDK1/PDP2/PFKFB2/PPP1R3B/SCD/TRIB3/VDR	19
BP	GO:0002053	positive regulation of mesenchymal cell proliferation	3/517	25/18670	0.0308967	0.216928	0.18644	FGF9/MYC/VEGFA	3
BP	GO:0003071	renal system process involved in regulation of systemic arterial blood pressure	3/517	25/18670	0.0308967	0.216928	0.18644	CORO2B/CYP4F2/HSD11B2	3
BP	GO:0021680	cerebellar Purkinje cell layer development	3/517	25/18670	0.0308967	0.216928	0.18644	LHX1/MYH10/SPTBN2	3
BP	GO:0030325	adrenal gland development	3/517	25/18670	0.0308967	0.216928	0.18644	CDKN1C/PBX1/WT1	3
BP	GO:0044247	cellular polysaccharide catabolic process	3/517	25/18670	0.0308967	0.216928	0.18644	PHKA2/PPP1R3B/PYGL	3
BP	GO:0097193	intrinsic apoptotic signaling pathway	14/517	289/18670	0.0310987	0.217993	0.187355	ACKR3/ANKRD2/BDKRB2/BNIP3/CAV1/CRIP1/DDIT4/HMOX1/MUC1/NOL3/P4HB/PDK1/SCN2A/TRIB3	14
BP	GO:0002283	neutrophil activation involved in immune response	21/517	488/18670	0.0314557	0.220139	0.1892	ACLY/ALAD/ALDOA/ALDOC/ANXA3/CTSH/DEGS1/DSP/FABP5/FOLR3/LPCAT1/OLFM4/PIGR/PNP/PRDX4/PYGL/RAB37/RNASET2/SLC15A4/SLC2A3/TNFAIP6	21
BP	GO:0045669	positive regulation of osteoblast differentiation	5/517	64/18670	0.0320024	0.222885	0.191559	BMPR1B/CTHRC1/NELL1/NPNT/SOX11	5
BP	GO:0046503	glycerolipid catabolic process	5/517	64/18670	0.0320024	0.222885	0.191559	ENPP6/FABP1/FABP5/FABP7/SCARB1	5
BP	GO:1903672	positive regulation of sprouting angiogenesis	5/517	64/18670	0.0320024	0.222885	0.191559	FGF1/HMOX1/ITGA5/PLK2/VEGFA	5
BP	GO:0009612	response to mechanical stimulus	11/517	210/18670	0.0325104	0.22606	0.194288	ATP1A1/BNIP3/FAS/GOT1/IGFBP2/KCNJ2/KIT/P2RX7/SLC2A1/SOST/TLR3	11
BP	GO:0010463	mesenchymal cell proliferation	4/517	44/18670	0.0329812	0.22798	0.195938	FGF9/GPC3/MYC/VEGFA	4
BP	GO:0060412	ventricular septum morphogenesis	4/517	44/18670	0.0329812	0.22798	0.195938	FZD1/SLIT2/SOX11/TGFBR3	4
BP	GO:0044409	entry into host	8/517	134/18670	0.0330497	0.22798	0.195938	CAV1/CAV2/HAVCR1/ITGA5/MET/P4HB/SCARB1/TMPRSS2	8
BP	GO:0046683	response to organophosphorus	8/517	134/18670	0.0330497	0.22798	0.195938	CRHBP/LDHA/P2RX7/RAPGEF3/SDC1/SLC6A3/TYMS/WT1	8
BP	GO:0048565	digestive tract development	8/517	134/18670	0.0330497	0.22798	0.195938	EPB41L5/FGF9/KIT/RARRES2/SFRP1/SOX11/TCF21/TYMS	8
BP	GO:0006024	glycosaminoglycan biosynthetic process	7/517	110/18670	0.0332688	0.229126	0.196923	CHST15/EGF/GPC3/GPC5/HS6ST2/SDC1/VCAN	7
BP	GO:0010758	regulation of macrophage chemotaxis	3/517	26/18670	0.0342282	0.233461	0.200649	C5/RARRES2/STAP1	3
BP	GO:0043567	regulation of insulin-like growth factor receptor signaling pathway	3/517	26/18670	0.0342282	0.233461	0.200649	CDH3/IGFBP2/IGFBP3	3
BP	GO:0097066	response to thyroid hormone	3/517	26/18670	0.0342282	0.233461	0.200649	CTSH/KIT/SLC34A1	3
BP	GO:0099560	synaptic membrane adhesion	3/517	26/18670	0.0342282	0.233461	0.200649	NLGN1/NTNG1/PTPRD	3
BP	GO:0030203	glycosaminoglycan metabolic process	9/517	160/18670	0.0343012	0.233461	0.200649	CHST15/EGF/FOXC1/GPC3/GPC5/HS6ST2/NDNF/SDC1/VCAN	9
BP	GO:1903825	organic acid transmembrane transport	8/517	135/18670	0.0343185	0.233461	0.200649	FOLR1/KCNJ10/SLC13A3/SLC15A4/SLC16A1/SLC16A10/SLC16A7/SLC7A8	8
BP	GO:1905039	carboxylic acid transmembrane transport	8/517	135/18670	0.0343185	0.233461	0.200649	FOLR1/KCNJ10/SLC13A3/SLC15A4/SLC16A1/SLC16A10/SLC16A7/SLC7A8	8
BP	GO:0051146	striated muscle cell differentiation	14/517	293/18670	0.0343294	0.233461	0.200649	ANKRD2/BHLHE41/CAV2/DNER/EHD2/FHOD3/IL4R/LOX/MYH10/NPHS1/SDC1/UCHL1/VEGFA/WT1	14
BP	GO:1903531	negative regulation of secretion by cell	11/517	212/18670	0.0344741	0.234078	0.20118	ANXA4/CD200/CRHBP/FN1/HADH/HMOX1/INHBB/NMB/RHBDF2/SFRP1/TRIM9	11
BP	GO:0051932	synaptic transmission, GABAergic	4/517	45/18670	0.0354345	0.235585	0.202474	CA2/GABRA2/NLGN1/PLCL1	4
BP	GO:0071827	plasma lipoprotein particle organization	4/517	45/18670	0.0354345	0.235585	0.202474	ABCG1/ALB/P4HB/SCARB1	4
BP	GO:0090278	negative regulation of peptide hormone secretion	4/517	45/18670	0.0354345	0.235585	0.202474	CRHBP/HADH/INHBB/SFRP1	4
BP	GO:1902652	secondary alcohol metabolic process	9/517	161/18670	0.0354824	0.235585	0.202474	ABCG1/ACLY/CEL/CYP27B1/FGF1/HSD3B7/NR0B2/SCARB1/SCD	9
BP	GO:0007292	female gamete generation	8/517	136/18670	0.03562	0.235585	0.202474	BMPR1B/DIAPH2/HPGD/IL4R/INHBB/PAQR5/PAQR7/TNFAIP6	8
BP	GO:0007256	activation of JNKK activity	2/517	11/18670	0.0356749	0.235585	0.202474	MLKL/NRK	2
BP	GO:0015791	polyol transport	2/517	11/18670	0.0356749	0.235585	0.202474	AQP2/AQP3	2
BP	GO:0019532	oxalate transport	2/517	11/18670	0.0356749	0.235585	0.202474	SLC26A4/SLC26A7	2
BP	GO:0032060	bleb assembly	2/517	11/18670	0.0356749	0.235585	0.202474	EMP3/P2RX7	2
BP	GO:0032351	negative regulation of hormone metabolic process	2/517	11/18670	0.0356749	0.235585	0.202474	ATP1A1/CYP27B1	2
BP	GO:0033629	negative regulation of cell adhesion mediated by integrin	2/517	11/18670	0.0356749	0.235585	0.202474	HRG/MUC1	2
BP	GO:0043619	regulation of transcription from RNA polymerase II promoter in response to oxidative stress	2/517	11/18670	0.0356749	0.235585	0.202474	ANKRD2/HMOX1	2
BP	GO:0046501	protoporphyrinogen IX metabolic process	2/517	11/18670	0.0356749	0.235585	0.202474	ALAD/FECH	2
BP	GO:0060159	regulation of dopamine receptor signaling pathway	2/517	11/18670	0.0356749	0.235585	0.202474	CAV2/PALM	2
BP	GO:0072310	glomerular epithelial cell development	2/517	11/18670	0.0356749	0.235585	0.202474	NPHS1/NPHS2	2
BP	GO:1901569	fatty acid derivative catabolic process	2/517	11/18670	0.0356749	0.235585	0.202474	CYP4F2/OXCT1	2
BP	GO:1905668	positive regulation of protein localization to endosome	2/517	11/18670	0.0356749	0.235585	0.202474	ABHD17C/EGF	2
BP	GO:2000615	regulation of histone H3-K9 acetylation	2/517	11/18670	0.0356749	0.235585	0.202474	GATA3/NAP1L2	2
BP	GO:0003279	cardiac septum development	7/517	112/18670	0.0361669	0.238108	0.204643	ANK2/FZD1/GATA3/MYH10/SLIT2/SOX11/TGFBR3	7
BP	GO:0014902	myotube differentiation	7/517	112/18670	0.0361669	0.238108	0.204643	ANKRD2/BHLHE41/CAV2/DNER/EHD2/IL4R/NPHS1	7
BP	GO:0031345	negative regulation of cell projection organization	10/517	188/18670	0.0368982	0.242554	0.208464	HRG/INPP5J/NLGN1/PFN2/PLK2/RAP1GAP/SEMA5B/SEMA6D/SLIT2/STAP1	10
BP	GO:0060021	roof of mouth development	6/517	89/18670	0.0370332	0.242705	0.208594	FZD1/PRDM16/SOX11/TCF21/TFAP2A/TGFBR3	6
BP	GO:0061053	somite development	6/517	89/18670	0.0370332	0.242705	0.208594	DMRT2/EPB41L5/FOXC1/LHX1/SFRP1/SOX11	6
BP	GO:0000272	polysaccharide catabolic process	3/517	27/18670	0.0377378	0.243815	0.209548	PHKA2/PPP1R3B/PYGL	3
BP	GO:0002026	regulation of the force of heart contraction	3/517	27/18670	0.0377378	0.243815	0.209548	ADM/ATP1A1/CAV1	3
BP	GO:0006884	cell volume homeostasis	3/517	27/18670	0.0377378	0.243815	0.209548	P2RX7/SLC12A1/SLC12A3	3
BP	GO:0010971	positive regulation of G2/M transition of mitotic cell cycle	3/517	27/18670	0.0377378	0.243815	0.209548	CCND1/HSPA2/PBX1	3
BP	GO:0045671	negative regulation of osteoclast differentiation	3/517	27/18670	0.0377378	0.243815	0.209548	SFRP1/TLR3/TMEM178A	3
BP	GO:0060143	positive regulation of syncytium formation by plasma membrane fusion	3/517	27/18670	0.0377378	0.243815	0.209548	EHD2/IL4R/RAPGEF3	3
BP	GO:2000191	regulation of fatty acid transport	3/517	27/18670	0.0377378	0.243815	0.209548	CYP4F2/P2RX7/PLA2R1	3
BP	GO:0042119	neutrophil activation	21/517	498/18670	0.0378239	0.243815	0.209548	ACLY/ALAD/ALDOA/ALDOC/ANXA3/CTSH/DEGS1/DSP/FABP5/FOLR3/LPCAT1/OLFM4/PIGR/PNP/PRDX4/PYGL/RAB37/RNASET2/SLC15A4/SLC2A3/TNFAIP6	21
BP	GO:0031214	biomineral tissue development	9/517	163/18670	0.0379278	0.243815	0.209548	BMPR1B/CYP27B1/GPC3/LOX/NELL1/P2RX7/SNX10/TFAP2A/WDR72	9
BP	GO:0110148	biomineralization	9/517	163/18670	0.0379278	0.243815	0.209548	BMPR1B/CYP27B1/GPC3/LOX/NELL1/P2RX7/SNX10/TFAP2A/WDR72	9
BP	GO:0048747	muscle fiber development	5/517	67/18670	0.0379351	0.243815	0.209548	CAV2/DNER/LOX/UCHL1/VEGFA	5
BP	GO:0010883	regulation of lipid storage	4/517	46/18670	0.0379905	0.243815	0.209548	ABCG1/HILPDA/MEST/SCARB1	4
BP	GO:0099172	presynapse organization	4/517	46/18670	0.0379905	0.243815	0.209548	CEL/FZD1/NLGN1/PTPRD	4
BP	GO:1904036	negative regulation of epithelial cell apoptotic process	4/517	46/18670	0.0379905	0.243815	0.209548	ANGPTL4/GATA3/HMOX1/NDNF	4
BP	GO:0031589	cell-substrate adhesion	16/517	354/18670	0.0384537	0.246416	0.211783	BCAM/CCL28/CORO1C/CORO2B/EPB41L5/FN1/FREM1/HRG/ITGA5/L1CAM/NDNF/NPNT/OLFM4/SFRP1/VCAM1/VEGFA	16
BP	GO:0002446	neutrophil mediated immunity	21/517	499/18670	0.0385096	0.246416	0.211783	ACLY/ALAD/ALDOA/ALDOC/ANXA3/CTSH/DEGS1/DSP/FABP5/FOLR3/LPCAT1/OLFM4/PIGR/PNP/PRDX4/PYGL/RAB37/RNASET2/SLC15A4/SLC2A3/TNFAIP6	21
BP	GO:0042475	odontogenesis of dentin-containing tooth	6/517	90/18670	0.0387906	0.247848	0.213014	ADM/CA2/FOXC1/SLC34A1/SOSTDC1/WDR72	6
BP	GO:0045446	endothelial cell differentiation	7/517	114/18670	0.0392271	0.248789	0.213823	COL23A1/COL4A4/GSTM3/MARVELD2/MET/RAPGEF3/VEGFA	7
BP	GO:0051271	negative regulation of cellular component movement	17/517	384/18670	0.0396242	0.248789	0.213823	C5/CCL28/CD200/CORO1C/DACH1/ERBB4/GATA3/HMOX1/HRG/IGFBP3/PFN2/SEMA5B/SEMA6D/SFRP1/SLIT2/STAP1/TGFBR3	17
BP	GO:0016485	protein processing	11/517	217/18670	0.0397464	0.248789	0.213823	CTSH/CYFIP2/GAS1/KLK1/KLK6/LDLRAD3/NOL3/P2RX7/PCSK1N/PLAT/TMPRSS2	11
BP	GO:0044242	cellular lipid catabolic process	11/517	217/18670	0.0397464	0.248789	0.213823	CEL/CYP4F2/ECHS1/ECI2/ENPP6/FABP1/FABP5/FABP7/HADH/PHYH/SCARB1	11
BP	GO:0019915	lipid storage	5/517	68/18670	0.0400522	0.248789	0.213823	ABCG1/CAV1/HILPDA/MEST/SCARB1	5
BP	GO:0015914	phospholipid transport	6/517	91/18670	0.0406003	0.248789	0.213823	ABCG1/P2RX7/PRELID2/SCARB1/SLC4A1/TMEM30B	6
BP	GO:0070169	positive regulation of biomineral tissue development	4/517	47/18670	0.0406496	0.248789	0.213823	BMPR1B/NELL1/P2RX7/TFAP2A	4
BP	GO:0110151	positive regulation of biomineralization	4/517	47/18670	0.0406496	0.248789	0.213823	BMPR1B/NELL1/P2RX7/TFAP2A	4
BP	GO:0006023	aminoglycan biosynthetic process	7/517	115/18670	0.0408187	0.248789	0.213823	CHST15/EGF/GPC3/GPC5/HS6ST2/SDC1/VCAN	7
BP	GO:0033865	nucleoside bisphosphate metabolic process	8/517	140/18670	0.0411583	0.248789	0.213823	ACLY/ACSF2/ACSM3/PDK1/PDP2/SCD/SUCLG1/SUCLG2	8
BP	GO:0033875	ribonucleoside bisphosphate metabolic process	8/517	140/18670	0.0411583	0.248789	0.213823	ACLY/ACSF2/ACSM3/PDK1/PDP2/SCD/SUCLG1/SUCLG2	8
BP	GO:0034032	purine nucleoside bisphosphate metabolic process	8/517	140/18670	0.0411583	0.248789	0.213823	ACLY/ACSF2/ACSM3/PDK1/PDP2/SCD/SUCLG1/SUCLG2	8
BP	GO:0006972	hyperosmotic response	3/517	28/18670	0.0414237	0.248789	0.213823	EFHD1/SLC2A1/TLR3	3
BP	GO:0008045	motor neuron axon guidance	3/517	28/18670	0.0414237	0.248789	0.213823	LHX1/NTNG1/SLIT2	3
BP	GO:0033688	regulation of osteoblast proliferation	3/517	28/18670	0.0414237	0.248789	0.213823	CTHRC1/NELL1/SFRP1	3
BP	GO:0034368	protein-lipid complex remodeling	3/517	28/18670	0.0414237	0.248789	0.213823	ABCG1/ALB/SCARB1	3
BP	GO:0034369	plasma lipoprotein particle remodeling	3/517	28/18670	0.0414237	0.248789	0.213823	ABCG1/ALB/SCARB1	3
BP	GO:0036296	response to increased oxygen levels	3/517	28/18670	0.0414237	0.248789	0.213823	BNIP3/CAV1/FAS	3
BP	GO:1902668	negative regulation of axon guidance	3/517	28/18670	0.0414237	0.248789	0.213823	SEMA5B/SEMA6D/SLIT2	3
BP	GO:1905063	regulation of vascular smooth muscle cell differentiation	3/517	28/18670	0.0414237	0.248789	0.213823	CTH/FGF9/KIT	3
BP	GO:0044272	sulfur compound biosynthetic process	10/517	192/18670	0.0416141	0.248789	0.213823	ACLY/CHST15/CTH/GGT6/GSTM3/GSTO2/PDK1/PDP2/SCD/VCAN	10
BP	GO:1901888	regulation of cell junction assembly	10/517	192/18670	0.0416141	0.248789	0.213823	CAV1/CLSTN2/CORO1C/EPB41L5/FZD1/HRG/NLGN1/PTPRD/SFRP1/VEGFA	10
BP	GO:0009952	anterior/posterior pattern specification	11/517	219/18670	0.0420043	0.248789	0.213823	BHLHE41/DMRT2/EPB41L5/FOXC1/GPC3/HOXD8/LHX1/PBX1/SFRP1/WLS/WT1	11
BP	GO:0002371	dendritic cell cytokine production	2/517	12/18670	0.0420391	0.248789	0.213823	KIT/TLR3	2
BP	GO:0002551	mast cell chemotaxis	2/517	12/18670	0.0420391	0.248789	0.213823	KIT/VEGFA	2
BP	GO:0006069	ethanol oxidation	2/517	12/18670	0.0420391	0.248789	0.213823	ADH1B/ADH1C	2
BP	GO:0006534	cysteine metabolic process	2/517	12/18670	0.0420391	0.248789	0.213823	CTH/TST	2
BP	GO:0009111	vitamin catabolic process	2/517	12/18670	0.0420391	0.248789	0.213823	CYP27B1/CYP4F2	2
BP	GO:0015867	ATP transport	2/517	12/18670	0.0420391	0.248789	0.213823	SLC25A25/SLC25A5	2
BP	GO:0019336	phenol-containing compound catabolic process	2/517	12/18670	0.0420391	0.248789	0.213823	MAOA/SLC6A3	2
BP	GO:0019755	one-carbon compound transport	2/517	12/18670	0.0420391	0.248789	0.213823	AQP3/CA2	2
BP	GO:0021889	olfactory bulb interneuron differentiation	2/517	12/18670	0.0420391	0.248789	0.213823	ERBB4/SLIT2	2
BP	GO:0030157	pancreatic juice secretion	2/517	12/18670	0.0420391	0.248789	0.213823	CEL/WNK4	2
BP	GO:0032230	positive regulation of synaptic transmission, GABAergic	2/517	12/18670	0.0420391	0.248789	0.213823	CA2/NLGN1	2
BP	GO:0033197	response to vitamin E	2/517	12/18670	0.0420391	0.248789	0.213823	ALAD/CCND1	2
BP	GO:0042368	vitamin D biosynthetic process	2/517	12/18670	0.0420391	0.248789	0.213823	CYP27B1/VDR	2
BP	GO:0042416	dopamine biosynthetic process	2/517	12/18670	0.0420391	0.248789	0.213823	GCH1/SLC6A3	2
BP	GO:0045080	positive regulation of chemokine biosynthetic process	2/517	12/18670	0.0420391	0.248789	0.213823	HMOX1/TLR3	2
BP	GO:0051196	regulation of coenzyme metabolic process	2/517	12/18670	0.0420391	0.248789	0.213823	PDK1/PDP2	2
BP	GO:0051481	negative regulation of cytosolic calcium ion concentration	2/517	12/18670	0.0420391	0.248789	0.213823	GOT1/KCNK3	2
BP	GO:0055062	phosphate ion homeostasis	2/517	12/18670	0.0420391	0.248789	0.213823	SLC34A1/TFAP2B	2
BP	GO:0060900	embryonic camera-type eye formation	2/517	12/18670	0.0420391	0.248789	0.213823	SOX11/TFAP2A	2
BP	GO:0070493	thrombin-activated receptor signaling pathway	2/517	12/18670	0.0420391	0.248789	0.213823	HPGD/MET	2
BP	GO:0071107	response to parathyroid hormone	2/517	12/18670	0.0420391	0.248789	0.213823	SLC34A1/SOST	2
BP	GO:0071481	cellular response to X-ray	2/517	12/18670	0.0420391	0.248789	0.213823	GATA3/SFRP1	2
BP	GO:0072505	divalent inorganic anion homeostasis	2/517	12/18670	0.0420391	0.248789	0.213823	SLC34A1/TFAP2B	2
BP	GO:0072506	trivalent inorganic anion homeostasis	2/517	12/18670	0.0420391	0.248789	0.213823	SLC34A1/TFAP2B	2
BP	GO:0072578	neurotransmitter-gated ion channel clustering	2/517	12/18670	0.0420391	0.248789	0.213823	GPHN/NLGN1	2
BP	GO:0097104	postsynaptic membrane assembly	2/517	12/18670	0.0420391	0.248789	0.213823	CEL/NLGN1	2
BP	GO:0097531	mast cell migration	2/517	12/18670	0.0420391	0.248789	0.213823	KIT/VEGFA	2
BP	GO:1900376	regulation of secondary metabolite biosynthetic process	2/517	12/18670	0.0420391	0.248789	0.213823	CDH3/TYRP1	2
BP	GO:1902224	ketone body metabolic process	2/517	12/18670	0.0420391	0.248789	0.213823	OXCT1/TYRP1	2
BP	GO:1902337	regulation of apoptotic process involved in morphogenesis	2/517	12/18670	0.0420391	0.248789	0.213823	FOXC1/VDR	2
BP	GO:1905666	regulation of protein localization to endosome	2/517	12/18670	0.0420391	0.248789	0.213823	ABHD17C/EGF	2
BP	GO:0015909	long-chain fatty acid transport	5/517	69/18670	0.0422397	0.249635	0.21455	BDKRB2/FABP1/NMB/PLA2R1/SLC27A3	5
BP	GO:0002279	mast cell activation involved in immune response	4/517	48/18670	0.0434117	0.254823	0.219009	ENPP3/HMOX1/IL4R/KIT	4
BP	GO:0002762	negative regulation of myeloid leukocyte differentiation	4/517	48/18670	0.0434117	0.254823	0.219009	MYC/SFRP1/TLR3/TMEM178A	4
BP	GO:0016339	calcium-dependent cell-cell adhesion via plasma membrane cell adhesion molecules	4/517	48/18670	0.0434117	0.254823	0.219009	CDH16/CDH3/NLGN1/PCDHB14	4
BP	GO:0043268	positive regulation of potassium ion transport	4/517	48/18670	0.0434117	0.254823	0.219009	ANK2/FHL1/KCNJ2/WNK4	4
BP	GO:0055010	ventricular cardiac muscle tissue morphogenesis	4/517	48/18670	0.0434117	0.254823	0.219009	DSP/FOXC1/TGFBR3/TNNC1	4
BP	GO:1902904	negative regulation of supramolecular fiber organization	8/517	142/18670	0.0441305	0.258692	0.222334	CORO2B/FHOD3/INPP5J/MET/PFN2/SCIN/SLIT2/SPTBN2	8
BP	GO:0032092	positive regulation of protein binding	6/517	93/18670	0.0443776	0.259789	0.223277	CAV1/CTHRC1/EPB41L5/PLCL1/PLK2/TRIB3	6
BP	GO:0001756	somitogenesis	5/517	70/18670	0.0444979	0.260141	0.22358	DMRT2/EPB41L5/FOXC1/LHX1/SFRP1	5
BP	GO:0009435	NAD biosynthetic process	3/517	29/18670	0.0452836	0.263314	0.226306	IDO1/NNMT/QPRT	3
BP	GO:0034367	protein-containing complex remodeling	3/517	29/18670	0.0452836	0.263314	0.226306	ABCG1/ALB/SCARB1	3
BP	GO:0044550	secondary metabolite biosynthetic process	3/517	29/18670	0.0452836	0.263314	0.226306	CDH3/CTH/TYRP1	3
BP	GO:0060142	regulation of syncytium formation by plasma membrane fusion	3/517	29/18670	0.0452836	0.263314	0.226306	EHD2/IL4R/RAPGEF3	3
BP	GO:0001654	eye development	16/517	362/18670	0.0454912	0.264166	0.227039	BMPR1B/CALB1/CDKN1C/CHRDL1/FGF9/FOXC1/GATA3/LHX1/LPCAT1/MYH10/SLC25A25/SOX11/TFAP2A/TFAP2B/VEGFA/WT1	16
BP	GO:0042471	ear morphogenesis	7/517	118/18670	0.0458435	0.265856	0.228491	ATP6V1B1/CTHRC1/FGF9/FOXI1/GATA3/SLC44A4/TFAP2A	7
BP	GO:0060538	skeletal muscle organ development	9/517	169/18670	0.0459465	0.266097	0.228698	ANKRD2/CAV1/CAV2/DNER/NPHS1/SAP30/SOX11/TCF21/WT1	9
BP	GO:0003254	regulation of membrane depolarization	4/517	49/18670	0.0462768	0.267295	0.229728	FHL1/GOT1/GPD1L/P2RX7	4
BP	GO:0048546	digestive tract morphogenesis	4/517	49/18670	0.0462768	0.267295	0.229728	EPB41L5/SFRP1/SOX11/TCF21	4
BP	GO:0030111	regulation of Wnt signaling pathway	16/517	363/18670	0.0464312	0.267829	0.230187	ATP6V1C2/CAV1/CDH3/CTHRC1/EGF/FGF9/FOLR1/FZD1/GPC3/GPC5/IGFBP2/SFRP1/SHISA2/SOST/SOSTDC1/WLS	16
BP	GO:0002685	regulation of leukocyte migration	10/517	196/18670	0.0467266	0.269175	0.231344	C5/CCL20/CCL28/CD200/HMOX1/RARRES2/S100A14/SLIT2/STAP1/VEGFA	10
BP	GO:0042440	pigment metabolic process	5/517	71/18670	0.046827	0.269395	0.231533	ALAD/CDH3/FECH/HMOX1/TYRP1	5
BP	GO:0006022	aminoglycan metabolic process	9/517	170/18670	0.0473847	0.269499	0.231622	CHST15/EGF/FOXC1/GPC3/GPC5/HS6ST2/NDNF/SDC1/VCAN	9
BP	GO:0097191	extrinsic apoptotic signaling pathway	11/517	224/18670	0.0480328	0.269499	0.231622	BMPR1B/CAV1/CD70/FAS/G0S2/HMOX1/MAL/NOL3/P2RX7/SFRP1/TLR3	11
BP	GO:0007596	blood coagulation	15/517	336/18670	0.0481039	0.269499	0.231622	AK3/CAV1/CYP4F2/EHD2/GATA3/HRG/KNG1/P2RX7/PLAT/PRKAR2B/PROCR/PROZ/SERPINA5/SLC4A1/TSPAN8	15
BP	GO:0042102	positive regulation of T cell proliferation	6/517	95/18670	0.0483674	0.269499	0.231622	CD70/IGFBP2/PNP/TNFSF9/VCAM1/VTCN1	6
BP	GO:0001765	membrane raft assembly	2/517	13/18670	0.0487902	0.269499	0.231622	CAV1/CAV2	2
BP	GO:0007171	activation of transmembrane receptor protein tyrosine kinase activity	2/517	13/18670	0.0487902	0.269499	0.231622	EGF/PRLR	2
BP	GO:0019511	peptidyl-proline hydroxylation	2/517	13/18670	0.0487902	0.269499	0.231622	EGLN3/P4HB	2
BP	GO:0030007	cellular potassium ion homeostasis	2/517	13/18670	0.0487902	0.269499	0.231622	ATP1A1/KCNJ2	2
BP	GO:0030656	regulation of vitamin metabolic process	2/517	13/18670	0.0487902	0.269499	0.231622	CYP27B1/VDR	2
BP	GO:0033004	negative regulation of mast cell activation	2/517	13/18670	0.0487902	0.269499	0.231622	ENPP3/HMOX1	2
BP	GO:0043116	negative regulation of vascular permeability	2/517	13/18670	0.0487902	0.269499	0.231622	ADM/SLIT2	2
BP	GO:0043568	positive regulation of insulin-like growth factor receptor signaling pathway	2/517	13/18670	0.0487902	0.269499	0.231622	CDH3/IGFBP3	2
BP	GO:0043970	histone H3-K9 acetylation	2/517	13/18670	0.0487902	0.269499	0.231622	GATA3/NAP1L2	2
BP	GO:0044764	multi-organism cellular process	2/517	13/18670	0.0487902	0.269499	0.231622	CAV1/CAV2	2
BP	GO:0047484	regulation of response to osmotic stress	2/517	13/18670	0.0487902	0.269499	0.231622	BDKRB2/EFHD1	2
BP	GO:0060712	spongiotrophoblast layer development	2/517	13/18670	0.0487902	0.269499	0.231622	ADM/NRK	2
BP	GO:0061000	negative regulation of dendritic spine development	2/517	13/18670	0.0487902	0.269499	0.231622	NLGN1/PLK2	2
BP	GO:0061029	eyelid development in camera-type eye	2/517	13/18670	0.0487902	0.269499	0.231622	SOX11/TFAP2A	2
BP	GO:0072182	regulation of nephron tubule epithelial cell differentiation	2/517	13/18670	0.0487902	0.269499	0.231622	GATA3/LHX1	2
BP	GO:0090179	planar cell polarity pathway involved in neural tube closure	2/517	13/18670	0.0487902	0.269499	0.231622	FZD1/SFRP1	2
BP	GO:2000052	positive regulation of non-canonical Wnt signaling pathway	2/517	13/18670	0.0487902	0.269499	0.231622	GPC3/SFRP1	2
BP	GO:0034765	regulation of ion transmembrane transport	20/517	483/18670	0.0489519	0.269499	0.231622	ANK2/ANXA3/CAV1/CLCNKB/CRHBP/DPP6/FHL1/FXYD4/GPD1L/HSPA2/KCNJ1/KCNJ10/KCNJ2/NETO2/NLGN1/P2RX7/RRAD/SCN2A/SLC34A1/WNK4	20
BP	GO:0043405	regulation of MAP kinase activity	15/517	337/18670	0.0491257	0.269499	0.231622	C5/CAV1/DUSP9/EGF/FGF1/KIT/MLKL/NRK/P2RX7/SFRP1/SHC1/TPD52L1/TRIB3/UCHL1/VEGFA	15
BP	GO:0035019	somatic stem cell population maintenance	5/517	72/18670	0.0492273	0.269499	0.231622	ELF5/KIT/PBX1/PRDM16/SFRP1	5
BP	GO:0009409	response to cold	4/517	50/18670	0.0492446	0.269499	0.231622	ADM/GMPR/HSPA2/PCSK1N	4
BP	GO:0042398	cellular modified amino acid biosynthetic process	4/517	50/18670	0.0492446	0.269499	0.231622	CKMT2/GCH1/GGT6/PLOD2	4
BP	GO:0060976	coronary vasculature development	4/517	50/18670	0.0492446	0.269499	0.231622	GPC3/MYH10/TGFBR3/VEGFA	4
BP	GO:0086009	membrane repolarization	4/517	50/18670	0.0492446	0.269499	0.231622	ANK2/ATP1A1/CAV1/KCNJ2	4
BP	GO:1903793	positive regulation of anion transport	4/517	50/18670	0.0492446	0.269499	0.231622	CYP4F2/P2RX7/PLA2R1/SLC34A1	4
BP	GO:0001649	osteoblast differentiation	11/517	225/18670	0.0493055	0.269499	0.231622	BMPR1B/CTHRC1/FGF9/FZD1/IGFBP3/LOX/NELL1/NPNT/SFRP1/SOX11/VCAN	11
BP	GO:0002828	regulation of type 2 immune response	3/517	30/18670	0.0493152	0.269499	0.231622	GATA3/IDO1/IL4R	3
BP	GO:0035066	positive regulation of histone acetylation	3/517	30/18670	0.0493152	0.269499	0.231622	GATA3/MUC1/NAP1L2	3
BP	GO:0045880	positive regulation of smoothened signaling pathway	3/517	30/18670	0.0493152	0.269499	0.231622	FGF9/GPC3/SFRP1	3
BP	GO:0045940	positive regulation of steroid metabolic process	3/517	30/18670	0.0493152	0.269499	0.231622	ABCG1/ADM/FGF1	3
BP	GO:0048147	negative regulation of fibroblast proliferation	3/517	30/18670	0.0493152	0.269499	0.231622	DACH1/MYC/SFRP1	3
BP	GO:0097421	liver regeneration	3/517	30/18670	0.0493152	0.269499	0.231622	CCND1/HMOX1/TYMS	3
BP	GO:0099068	postsynapse assembly	3/517	30/18670	0.0493152	0.269499	0.231622	CEL/NLGN1/PTPRD	3
BP	GO:1902751	positive regulation of cell cycle G2/M phase transition	3/517	30/18670	0.0493152	0.269499	0.231622	CCND1/HSPA2/PBX1	3
BP	GO:1905606	regulation of presynapse assembly	3/517	30/18670	0.0493152	0.269499	0.231622	FZD1/NLGN1/PTPRD	3
BP	GO:0150063	visual system development	16/517	366/18670	0.0493335	0.269499	0.231622	BMPR1B/CALB1/CDKN1C/CHRDL1/FGF9/FOXC1/GATA3/LHX1/LPCAT1/MYH10/SLC25A25/SOX11/TFAP2A/TFAP2B/VEGFA/WT1	16
BP	GO:0060541	respiratory system development	10/517	198/18670	0.0494351	0.269714	0.231807	CTSH/EIF4EBP1/FGF1/FGF9/GPC3/LOX/SOX11/TCF21/VEGFA/WT1	10
BP	GO:0016049	cell growth	20/517	484/18670	0.0498055	0.271393	0.23325	CYFIP2/CYP27B1/DCLK1/EMX1/EPB41L5/FHL1/FN1/HRG/IGFBP3/L1CAM/SEMA5B/SEMA6D/SFRP1/SGK2/SH3GL2/SLC25A33/SLC44A4/SLIT2/VEGFA/WT1	20
CC	GO:0045177	apical part of cell	42/540	384/19717	2.13144e-14	8.48313e-12	7.33664e-12	ANK2/AQP2/AQP6/ATP1A1/ATP6V0A4/ATP6V0D2/ATP6V1B1/CA2/CHL1/CTSV/CYP4F2/ENPP3/EPCAM/FABP1/FN1/FOLR1/IGFBP2/MAL/MAL2/MARVELD2/MTCL1/MUC1/OSMR/PLAT/REEP6/RHCG/SCNN1A/SCNN1B/SCNN1G/SLC12A1/SLC12A3/SLC17A4/SLC26A4/SLC2A1/SLC34A1/SLC39A4/SLC44A4/SNX10/SPTBN2/UMOD/UPK1B/VCAM1	42
CC	GO:0016323	basolateral plasma membrane	29/540	217/19717	1.7688e-12	3.51991e-10	3.04419e-10	ANK2/AQP2/AQP3/ATP1A1/ATP6V1B1/BSND/CA2/CA9/CDH16/CLDN8/DSP/EPCAM/ERBB4/FOLR1/HPGD/KCNJ10/MARVELD2/MET/PALM/RHBG/RHCG/SLC16A10/SLC22A8/SLC26A7/SLC2A1/SLC4A1/SLC4A11/SLC7A8/UMOD	29
CC	GO:0016324	apical plasma membrane	34/540	318/19717	1.30504e-11	1.73136e-09	1.49737e-09	ANK2/AQP2/AQP6/ATP1A1/ATP6V0A4/ATP6V0D2/ATP6V1B1/CYP4F2/ENPP3/EPCAM/FN1/FOLR1/IGFBP2/MAL/MAL2/MARVELD2/MTCL1/MUC1/OSMR/RHCG/SCNN1A/SCNN1B/SCNN1G/SLC12A1/SLC12A3/SLC17A4/SLC26A4/SLC2A1/SLC34A1/SLC39A4/SLC44A4/SPTBN2/UMOD/UPK1B	34
CC	GO:0033176	proton-transporting V-type ATPase complex	6/540	26/19717	5.92299e-05	0.00472492	0.00408635	ATP6V0A4/ATP6V0D2/ATP6V0E2/ATP6V1B1/ATP6V1C2/ATP6V1G3	6
CC	GO:0062023	collagen-containing extracellular matrix	26/540	406/19717	5.9637e-05	0.00472492	0.00408635	ANGPTL2/ANXA4/BCAM/COL23A1/COL4A4/CTHRC1/CTSH/FGF9/FN1/FREM1/GPC3/GPC5/HAPLN1/HRG/KNG1/L1CAM/LAD1/NPNT/PXDN/RARRES2/SERPINA5/SERPINH1/SFRP1/SOST/TGFBI/VCAN	26
CC	GO:0016471	vacuolar proton-transporting V-type ATPase complex	5/540	17/19717	7.123e-05	0.00472492	0.00408635	ATP6V0A4/ATP6V0D2/ATP6V1B1/ATP6V1C2/ATP6V1G3	5
CC	GO:0045121	membrane raft	21/540	315/19717	0.000173472	0.00901407	0.00779582	ANK2/ATP1A1/CAV1/CAV2/CORO1C/EHD2/FAS/HMOX1/LDHB/MAL/MAL2/MALL/NPHS2/PRKAR2B/SCARB1/SERPINH1/SLC25A5/SLC2A1/SLC34A1/SLC6A3/TUBA1A	21
CC	GO:0098857	membrane microdomain	21/540	316/19717	0.000181187	0.00901407	0.00779582	ANK2/ATP1A1/CAV1/CAV2/CORO1C/EHD2/FAS/HMOX1/LDHB/MAL/MAL2/MALL/NPHS2/PRKAR2B/SCARB1/SERPINH1/SLC25A5/SLC2A1/SLC34A1/SLC6A3/TUBA1A	21
CC	GO:0098589	membrane region	21/540	328/19717	0.000300287	0.0132793	0.0114846	ANK2/ATP1A1/CAV1/CAV2/CORO1C/EHD2/FAS/HMOX1/LDHB/MAL/MAL2/MALL/NPHS2/PRKAR2B/SCARB1/SERPINH1/SLC25A5/SLC2A1/SLC34A1/SLC6A3/TUBA1A	21
CC	GO:0005901	caveola	9/540	80/19717	0.000334337	0.0133066	0.0115082	ATP1A1/CAV1/CAV2/CORO1C/EHD2/HMOX1/SCARB1/SLC2A1/SLC6A3	9
CC	GO:0042383	sarcolemma	12/540	136/19717	0.000367902	0.0133114	0.0115124	AHNAK2/ANK2/ATP1A1/CAV1/CAV2/CORO1C/KCNJ2/SCN2A/SLC2A1/SSPN/SYNM/VCAM1	12
CC	GO:0005911	cell-cell junction	24/540	416/19717	0.000528505	0.0166417	0.0143926	ANK2/AQP3/ATP1A1/CCND1/CGN/CLDN16/CLDN8/DSP/EPCAM/FABP7/IGSF11/ITGA5/KCNJ2/KIT/MARVELD2/MPP5/NPHS1/NPHS2/P2RX7/PCDH9/SCN2A/SLC2A1/SYNM/WNK4	24
CC	GO:0005759	mitochondrial matrix	26/540	469/19717	0.000573475	0.0166417	0.0143926	ACAD8/ACADSB/ACSF2/ACSM3/AK3/AMT/ECHS1/ERBB4/FECH/GLRX5/GPT2/HADH/HYKK/OAT/OGDHL/OXCT1/PDK1/PDP2/SHC1/SHMT2/SLC25A5/SUCLG1/SUCLG2/SUOX/TST/TYMS	26
CC	GO:0034774	secretory granule lumen	20/540	321/19717	0.000585386	0.0166417	0.0143926	ACLY/ALAD/ALB/ALDOA/ALDOC/CTSH/EGF/FABP5/FN1/FOLR3/HRG/KNG1/OLFM4/PNP/PRDX4/PYGL/RARRES2/RNASET2/SERPINA4/VEGFA	20
CC	GO:0060205	cytoplasmic vesicle lumen	20/540	325/19717	0.000683291	0.01813	0.0156797	ACLY/ALAD/ALB/ALDOA/ALDOC/CTSH/EGF/FABP5/FN1/FOLR3/HRG/KNG1/OLFM4/PNP/PRDX4/PYGL/RARRES2/RNASET2/SERPINA4/VEGFA	20
CC	GO:0031983	vesicle lumen	20/540	327/19717	0.000737339	0.0183413	0.0158625	ACLY/ALAD/ALB/ALDOA/ALDOC/CTSH/EGF/FABP5/FN1/FOLR3/HRG/KNG1/OLFM4/PNP/PRDX4/PYGL/RARRES2/RNASET2/SERPINA4/VEGFA	20
CC	GO:0044853	plasma membrane raft	10/540	109/19717	0.000823496	0.0185537	0.0160462	ATP1A1/CAV1/CAV2/CORO1C/EHD2/HMOX1/MAL/SCARB1/SLC2A1/SLC6A3	10
CC	GO:0031225	anchored component of membrane	13/540	170/19717	0.000839111	0.0185537	0.0160462	CNTN3/ENPP6/FOLR1/FOLR3/GAS1/GP2/GPC3/GPC5/LY6E/NTNG1/RHBG/UMOD/XPNPEP2	13
CC	GO:0005788	endoplasmic reticulum lumen	19/540	309/19717	0.000930457	0.0194906	0.0168565	ALB/BCHE/CHGB/CHRDL1/COL23A1/COL4A4/ERP27/FKBP10/FN1/GPC3/IGFBP3/KNG1/P4HB/PROZ/RNASET2/SERPINH1/STC2/TSPAN33/VCAN	19
CC	GO:0046658	anchored component of plasma membrane	7/540	59/19717	0.00110583	0.022006	0.0190319	FOLR1/FOLR3/GAS1/GPC3/GPC5/NTNG1/RHBG	7
CC	GO:0005796	Golgi lumen	9/540	102/19717	0.00194577	0.0354445	0.0306542	DEFB1/GPC3/GPC5/MUC1/MUC15/PROZ/SDC1/UMOD/VCAN	9
CC	GO:0005902	microvillus	8/540	83/19717	0.00195925	0.0354445	0.0306542	ATP6V1B1/CA2/CA9/CTSV/DCXR/RAPGEF3/SCARB1/VCAM1	8
CC	GO:0033179	proton-transporting V-type ATPase, V0 domain	3/540	10/19717	0.00212323	0.0367412	0.0317756	ATP6V0A4/ATP6V0D2/ATP6V0E2	3
CC	GO:0031093	platelet alpha granule lumen	7/540	67/19717	0.00233727	0.0373504	0.0323025	ALB/ALDOA/EGF/FN1/HRG/KNG1/VEGFA	7
CC	GO:0014704	intercalated disc	6/540	50/19717	0.00234666	0.0373504	0.0323025	ANK2/ATP1A1/DSP/KCNJ2/SCN2A/SLC2A1	6
CC	GO:0016469	proton-transporting two-sector ATPase complex	6/540	51/19717	0.00259916	0.0373504	0.0323025	ATP6V0A4/ATP6V0D2/ATP6V0E2/ATP6V1B1/ATP6V1C2/ATP6V1G3	6
CC	GO:0034992	microtubule organizing center attachment site	3/540	11/19717	0.00286038	0.0373504	0.0323025	CLMN/SPAG4/SYNE4	3
CC	GO:0034993	meiotic nuclear membrane microtubule tethering complex	3/540	11/19717	0.00286038	0.0373504	0.0323025	CLMN/SPAG4/SYNE4	3
CC	GO:0106083	nuclear membrane protein complex	3/540	11/19717	0.00286038	0.0373504	0.0323025	CLMN/SPAG4/SYNE4	3
CC	GO:0106094	nuclear membrane microtubule tethering complex	3/540	11/19717	0.00286038	0.0373504	0.0323025	CLMN/SPAG4/SYNE4	3
CC	GO:0009897	external side of plasma membrane	21/540	393/19717	0.0029092	0.0373504	0.0323025	ABCG1/ACKR3/BCAM/CTSV/ENPP3/FOLR1/FOLR3/ITGA5/KIT/NLGN1/OSMR/P2RX7/P4HB/PRLR/SCNN1B/SCNN1G/SDC1/SERPINA5/TGFBR3/VCAM1/VTCN1	21
CC	GO:0044291	cell-cell contact zone	7/540	71/19717	0.00325541	0.0381183	0.0329666	ANK2/ATP1A1/DSP/KCNJ2/PCDH9/SCN2A/SLC2A1	7
CC	GO:0002080	acrosomal membrane	4/540	23/19717	0.00325634	0.0381183	0.0329666	CAV1/CAV2/PLA1A/SERPINA5	4
CC	GO:0034706	sodium channel complex	4/540	23/19717	0.00325634	0.0381183	0.0329666	SCN2A/SCNN1A/SCNN1B/SCNN1G	4
CC	GO:0031091	platelet alpha granule	8/540	91/19717	0.00349314	0.039722	0.0343536	ALB/ALDOA/EGF/FN1/HRG/KNG1/SERPINA5/VEGFA	8
CC	GO:1904724	tertiary granule lumen	6/540	55/19717	0.00381709	0.0411349	0.0355756	ALDOA/ALDOC/CTSH/FOLR3/OLFM4/TNFAIP6	6
CC	GO:0099522	region of cytosol	4/540	24/19717	0.0038241	0.0411349	0.0355756	CALB1/EIF4EBP1/SH3GL2/TRIM9	4
CC	GO:0031253	cell projection membrane	18/540	326/19717	0.00401194	0.0420198	0.0363408	AIF1L/ATP6V0A4/CA9/CORO1C/DDN/EPB41L5/FOLR1/GABARAPL1/GABRA2/ITGA5/PALM/RAB25/SCARB1/SCNN1A/SLC26A4/SLC34A1/UMOD/WLS	18
CC	GO:0032590	dendrite membrane	5/540	40/19717	0.00451153	0.0460407	0.0398183	DDN/GABARAPL1/GABRA2/PALM/WLS	5
CC	GO:0098858	actin-based cell projection	13/540	208/19717	0.0049595	0.049347	0.0426778	ATP6V1B1/CA2/CA9/CALB1/CTSV/DCXR/NLGN1/NPTX2/PALM/PVALB/RAPGEF3/SCARB1/VCAM1	13
CC	GO:0043025	neuronal cell body	24/540	497/19717	0.00547322	0.0531303	0.0459497	ANXA3/BMPR1B/CALB1/CD200/CRHBP/CTSV/DDN/DNER/ENO2/FABP7/GLRX5/KCNJ2/L1CAM/MYH10/NPTX2/P2RX7/PDE1A/PRKAR2B/PVALB/SH3GL2/SLC2A3/SLC6A3/SPTBN2/UCHL1	24
CC	GO:0099523	presynaptic cytosol	3/540	14/19717	0.00593587	0.0562494	0.0486473	CALB1/SH3GL2/TRIM9	3
CC	GO:0101002	ficolin-1-rich granule	9/540	124/19717	0.00712988	0.064493	0.0557768	ACLY/ALAD/ALDOA/ALDOC/CTSH/PNP/PRDX4/PYGL/TNFAIP6	9
CC	GO:1904813	ficolin-1-rich granule lumen	9/540	124/19717	0.00712988	0.064493	0.0557768	ACLY/ALAD/ALDOA/ALDOC/CTSH/PNP/PRDX4/PYGL/TNFAIP6	9
CC	GO:0072562	blood microparticle	10/540	147/19717	0.00733543	0.0648778	0.0561096	AFM/ALB/ANGPTL4/BCHE/FN1/HRG/HSPA2/KNG1/SLC2A1/SLC4A1	10
CC	GO:0098978	glutamatergic synapse	18/540	349/19717	0.00797417	0.0689939	0.0596694	ABHD17C/CADPS2/CALB1/CLSTN2/EIF4EBP1/ERBB4/MYH10/NLGN1/NPTX2/NTNG1/PFN2/PLAT/PRKAR2B/PTPRD/SCN2A/SH3GL2/SPTBN2/WASF3	18
CC	GO:0098862	cluster of actin-based cell projections	10/540	150/19717	0.00840847	0.0712036	0.0615805	ATP6V0A4/CALB1/DCXR/FOLR1/IDO1/MYH10/PVALB/SCIN/SLC26A4/SLC34A1	10
CC	GO:0055037	recycling endosome	11/540	176/19717	0.00934396	0.077477	0.067006	ABCG1/ABHD17C/ACKR3/ANK2/AQP2/C1orf210/EHD2/RAB25/SLC26A7/SLC39A4/TUBA1A	11
CC	GO:0016327	apicolateral plasma membrane	3/540	18/19717	0.01227	0.0996624	0.0861931	CLDN8/MTCL1/PALM	3
CC	GO:0030315	T-tubule	5/540	52/19717	0.0136461	0.108623	0.0939429	AHNAK2/ANK2/ATP1A1/KCNJ2/SCN2A	5
CC	GO:0043034	costamere	3/540	19/19717	0.0142792	0.111434	0.0963734	AHNAK2/ANK2/SYNM	3
CC	GO:0005604	basement membrane	7/540	95/19717	0.015502	0.11865	0.102614	COL4A4/FGF9/FN1/FREM1/LAD1/NPNT/TGFBI	7
CC	GO:0098793	presynapse	22/540	491/19717	0.0169617	0.127373	0.110158	ATP6V1B1/CADPS2/CALB1/CEL/CRHBP/DOC2A/ERBB4/GABRA2/GOT1/KCNJ10/NLGN1/NTNG1/P2RX7/PFN2/PPFIA4/SCN2A/SH3GL2/SLC6A3/SPTBN2/SYPL2/TBC1D24/TRIM9	22
CC	GO:0005903	brush border	7/540	99/19717	0.0190471	0.140384	0.121412	ATP6V0A4/DCXR/FOLR1/MYH10/SCIN/SLC26A4/SLC34A1	7
CC	GO:0032589	neuron projection membrane	5/540	57/19717	0.0196865	0.14193	0.122748	DDN/GABARAPL1/GABRA2/PALM/WLS	5
CC	GO:0005923	bicellular tight junction	8/540	123/19717	0.0199701	0.14193	0.122748	CCND1/CGN/CLDN16/CLDN8/EPCAM/MARVELD2/MPP5/WNK4	8
CC	GO:0033177	proton-transporting two-sector ATPase complex, proton-transporting domain	3/540	23/19717	0.0240786	0.165229	0.142898	ATP6V0A4/ATP6V0D2/ATP6V0E2	3
CC	GO:0046930	pore complex	3/540	23/19717	0.0240786	0.165229	0.142898	C5/C7/TSPAN33	3
CC	GO:0070160	tight junction	8/540	128/19717	0.0246767	0.166463	0.143966	CCND1/CGN/CLDN16/CLDN8/EPCAM/MARVELD2/MPP5/WNK4	8
CC	GO:0043292	contractile fiber	12/540	234/19717	0.0282073	0.187108	0.161821	AHNAK2/ALDOA/ANK2/ANKRD2/CORO1C/FHOD3/IDO1/NPNT/SLC2A1/SLC4A1/SYNM/TNNC1	12
CC	GO:0043220	Schmidt-Lanterman incisure	2/540	11/19717	0.0349614	0.228109	0.19728	MARVELD2/MPP5	2
CC	GO:1990204	oxidoreductase complex	7/540	114/19717	0.0373388	0.239691	0.207297	GMPR/GPD1L/NDUFA4/OGDHL/P4HB/PDK1/UQCRC1	7
CC	GO:0030666	endocytic vesicle membrane	9/540	167/19717	0.0407611	0.252309	0.21821	ANXA3/ATP6V0A4/ATP6V0D2/ATP6V0E2/CAV1/SCARB1/SH3GL2/TYRP1/WLS	9
CC	GO:0005751	mitochondrial respiratory chain complex IV	2/540	12/19717	0.0412063	0.252309	0.21821	NDUFA4/NDUFA4L2	2
CC	GO:0005890	sodium:potassium-exchanging ATPase complex	2/540	12/19717	0.0412063	0.252309	0.21821	ATP1A1/FXYD4	2
CC	GO:0043296	apical junction complex	8/540	143/19717	0.0433237	0.261255	0.225947	CCND1/CGN/CLDN16/CLDN8/EPCAM/MARVELD2/MPP5/WNK4	8
CC	GO:0043209	myelin sheath	4/540	49/19717	0.0447598	0.26212	0.226695	CA2/MARVELD2/MPP5/TUBA1A	4
CC	GO:0031256	leading edge membrane	9/540	170/19717	0.0447843	0.26212	0.226695	AIF1L/CORO1C/DDN/EPB41L5/GABARAPL1/GABRA2/ITGA5/PALM/WLS	9
CC	GO:0043202	lysosomal lumen	6/540	95/19717	0.0463066	0.267102	0.231003	CTSV/GPC3/GPC5/RNASET2/SDC1/VCAN	6
CC	GO:0060076	excitatory synapse	4/540	50/19717	0.0476408	0.268134	0.231896	CADPS2/IGSF11/NLGN1/SPTBN2	4
CC	GO:0032591	dendritic spine membrane	2/540	13/19717	0.0478329	0.268134	0.231896	DDN/PALM	2
MF	GO:0022853	active ion transmembrane transporter activity	26/509	236/17696	4.89023e-09	2.07614e-06	1.71428e-06	ATP1A1/ATP6V0A4/ATP6V0D2/ATP6V0E2/ATP6V1C2/ATP6V1G3/MFSD3/SLC12A1/SLC12A3/SLC13A2/SLC13A3/SLC15A2/SLC15A4/SLC16A7/SLC17A4/SLC22A8/SLC25A5/SLC26A4/SLC26A7/SLC2A12/SLC34A1/SLC4A1/SLC4A11/SLC4A9/SLC5A2/SLC6A3	26
MF	GO:0022804	active transmembrane transporter activity	32/509	349/17696	8.10488e-09	2.07614e-06	1.71428e-06	ABCG1/ATP1A1/ATP6V0A4/ATP6V0D2/ATP6V0E2/ATP6V1C2/ATP6V1G3/MFSD3/SEC61G/SLC12A1/SLC12A3/SLC13A2/SLC13A3/SLC15A2/SLC15A4/SLC16A1/SLC16A10/SLC16A5/SLC16A7/SLC17A4/SLC22A8/SLC25A5/SLC26A4/SLC26A7/SLC2A12/SLC34A1/SLC47A2/SLC4A1/SLC4A11/SLC4A9/SLC5A2/SLC6A3	32
MF	GO:0015077	monovalent inorganic cation transmembrane transporter activity	34/509	388/17696	8.6626e-09	2.07614e-06	1.71428e-06	ATP1A1/ATP6V0A4/ATP6V0D2/ATP6V0E2/ATP6V1B1/ATP6V1C2/ATP6V1G3/FXYD4/KCNJ1/KCNJ10/KCNJ2/KCNK3/MFSD3/NDUFA4/NDUFA4L2/RHBG/RHCG/SCN2A/SCNN1A/SCNN1B/SCNN1G/SLC12A1/SLC12A3/SLC13A2/SLC13A3/SLC15A2/SLC15A4/SLC17A4/SLC2A12/SLC34A1/SLC4A11/SLC4A9/SLC5A2/SLC6A3	34
MF	GO:0050662	coenzyme binding	27/509	291/17696	9.51584e-08	1.39531e-05	1.15212e-05	ACAD8/ACADSB/ALB/CTH/ECI2/EGLN3/FMO5/GCH1/GOT1/GPD1L/GPHN/GPT2/HADH/HPGD/HSD11B2/IYD/LDHA/LDHB/LDHD/OAT/OGDHL/PHGDH/PHYH/PLOD2/PYGL/SHMT2/SUOX	27
MF	GO:0015291	secondary active transmembrane transporter activity	24/509	237/17696	9.70316e-08	1.39531e-05	1.15212e-05	MFSD3/SLC12A1/SLC12A3/SLC13A2/SLC13A3/SLC15A2/SLC15A4/SLC16A1/SLC16A10/SLC16A5/SLC16A7/SLC17A4/SLC22A8/SLC25A5/SLC26A4/SLC26A7/SLC2A12/SLC34A1/SLC47A2/SLC4A1/SLC4A11/SLC4A9/SLC5A2/SLC6A3	24
MF	GO:0019842	vitamin binding	17/509	138/17696	4.6864e-07	5.24198e-05	4.32834e-05	AFM/ALB/CALB1/CTH/EGLN3/FOLR1/FOLR3/GOT1/GPT2/OAT/OGDHL/PHYH/PLOD2/PYGL/SHMT2/TYMS/VDR	17
MF	GO:0008509	anion transmembrane transporter activity	28/509	336/17696	5.10346e-07	5.24198e-05	4.32834e-05	ANO5/AQP6/BSND/CLCNKB/GABRA2/SLC12A1/SLC12A3/SLC13A2/SLC13A3/SLC15A4/SLC16A1/SLC16A10/SLC16A5/SLC16A7/SLC17A4/SLC19A2/SLC22A8/SLC25A25/SLC25A5/SLC26A4/SLC26A7/SLC2A1/SLC44A4/SLC4A1/SLC4A11/SLC4A9/SLC6A3/SLC7A8	28
MF	GO:0015293	symporter activity	17/509	144/17696	8.61822e-07	7.74562e-05	6.39562e-05	MFSD3/SLC12A1/SLC12A3/SLC13A2/SLC13A3/SLC15A2/SLC15A4/SLC16A1/SLC16A5/SLC16A7/SLC17A4/SLC2A12/SLC34A1/SLC4A11/SLC4A9/SLC5A2/SLC6A3	17
MF	GO:0031406	carboxylic acid binding	19/509	193/17696	3.20023e-06	0.000255663	0.000211103	ALB/EGLN3/FABP1/FABP5/FOLR1/FOLR3/GOT1/HAPLN1/PHYH/PLOD2/PTGDS/PYGL/SERPINA5/SHMT2/ST8SIA4/TNFAIP6/TYMS/VCAN/VDR	19
MF	GO:0043177	organic acid binding	19/509	205/17696	7.73934e-06	0.000522063	0.000431072	ALB/EGLN3/FABP1/FABP5/FOLR1/FOLR3/GOT1/HAPLN1/PHYH/PLOD2/PTGDS/PYGL/SERPINA5/SHMT2/ST8SIA4/TNFAIP6/TYMS/VCAN/VDR	19
MF	GO:0015294	solute:cation symporter activity	13/509	103/17696	7.98706e-06	0.000522063	0.000431072	MFSD3/SLC12A1/SLC12A3/SLC13A2/SLC13A3/SLC15A2/SLC15A4/SLC17A4/SLC2A12/SLC34A1/SLC4A9/SLC5A2/SLC6A3	13
MF	GO:0008514	organic anion transmembrane transporter activity	19/509	210/17696	1.09434e-05	0.000655692	0.00054141	SLC13A2/SLC13A3/SLC15A4/SLC16A1/SLC16A10/SLC16A5/SLC16A7/SLC17A4/SLC19A2/SLC25A25/SLC25A5/SLC26A4/SLC26A7/SLC2A1/SLC44A4/SLC4A1/SLC4A11/SLC4A9/SLC7A8	19
MF	GO:0015081	sodium ion transmembrane transporter activity	15/509	150/17696	2.86019e-05	0.00158191	0.00130619	ATP1A1/SCN2A/SCNN1A/SCNN1B/SCNN1G/SLC12A1/SLC12A3/SLC13A2/SLC13A3/SLC17A4/SLC34A1/SLC4A11/SLC4A9/SLC5A2/SLC6A3	15
MF	GO:0008201	heparin binding	16/509	169/17696	3.08163e-05	0.00158263	0.00130679	ANXA4/CEL/EVA1C/FGF1/FGF9/FN1/HRG/KNG1/NDNF/NELL1/SERPINA5/SFRP1/SLIT2/SOST/TGFBR3/VEGFA	16
MF	GO:0005539	glycosaminoglycan binding	19/509	229/17696	3.68439e-05	0.00175072	0.00144559	ANXA4/CEL/EVA1C/FGF1/FGF9/FN1/HAPLN1/HRG/KNG1/NDNF/NELL1/SERPINA5/SFRP1/SLIT2/SOST/TGFBR3/TNFAIP6/VCAN/VEGFA	19
MF	GO:1901681	sulfur compound binding	20/509	250/17696	3.89591e-05	0.00175072	0.00144559	ANXA4/CEL/CHST15/ECI2/EVA1C/FGF1/FGF9/FN1/GSTM3/HRG/KNG1/NDNF/NELL1/OGDHL/SERPINA5/SFRP1/SLIT2/SOST/TGFBR3/VEGFA	20
MF	GO:0015103	inorganic anion transmembrane transporter activity	14/509	142/17696	6.13798e-05	0.002596	0.00214354	ANO5/AQP6/BSND/CLCNKB/GABRA2/SLC12A1/SLC12A3/SLC22A8/SLC26A4/SLC26A7/SLC4A1/SLC4A11/SLC4A9/SLC6A3	14
MF	GO:0005496	steroid binding	11/509	95/17696	8.83191e-05	0.00352786	0.00291298	ABCG1/ATP1A1/CALB1/CAV1/ESRRG/GRAMD1B/HSD11B2/NR3C2/PAQR5/PAQR7/VDR	11
MF	GO:0015078	proton transmembrane transporter activity	13/509	133/17696	0.000121841	0.00461073	0.00380711	ATP6V0A4/ATP6V0D2/ATP6V0E2/ATP6V1B1/ATP6V1C2/ATP6V1G3/MFSD3/NDUFA4/NDUFA4L2/SLC15A2/SLC15A4/SLC2A12/SLC4A11	13
MF	GO:0015106	bicarbonate transmembrane transporter activity	5/509	19/17696	0.000160677	0.00561878	0.00463948	SLC26A4/SLC26A7/SLC4A1/SLC4A11/SLC4A9	5
MF	GO:0016616	oxidoreductase activity, acting on the CH-OH group of donors, NAD or NADP as acceptor	12/509	119/17696	0.000164109	0.00561878	0.00463948	ADH1B/ADH1C/DCXR/DHRS11/HADH/HPGD/HSD11B2/HSD3B7/LDHA/LDHB/LDHD/PHGDH	12
MF	GO:0015301	anion:anion antiporter activity	6/509	31/17696	0.000219445	0.00686005	0.0056644	SLC25A5/SLC26A4/SLC26A7/SLC4A1/SLC4A11/SLC4A9	6
MF	GO:0140323	solute:anion antiporter activity	6/509	31/17696	0.000219445	0.00686005	0.0056644	SLC25A5/SLC26A4/SLC26A7/SLC4A1/SLC4A11/SLC4A9	6
MF	GO:0015370	solute:sodium symporter activity	9/509	73/17696	0.000237578	0.00711743	0.00587692	SLC12A1/SLC12A3/SLC13A2/SLC13A3/SLC17A4/SLC34A1/SLC4A9/SLC5A2/SLC6A3	9
MF	GO:0008483	transaminase activity	5/509	21/17696	0.000268118	0.00771108	0.0063671	AMT/GOT1/GPT2/OAT/PSAT1	5
MF	GO:0016614	oxidoreductase activity, acting on CH-OH group of donors	12/509	128/17696	0.000325133	0.00899117	0.00742408	ADH1B/ADH1C/DCXR/DHRS11/HADH/HPGD/HSD11B2/HSD3B7/LDHA/LDHB/LDHD/PHGDH	12
MF	GO:0005452	inorganic anion exchanger activity	4/509	13/17696	0.00039332	0.010474	0.00864844	SLC22A8/SLC4A1/SLC4A11/SLC4A9	4
MF	GO:0016769	transferase activity, transferring nitrogenous groups	5/509	23/17696	0.000422786	0.0108565	0.00896434	AMT/GOT1/GPT2/OAT/PSAT1	5
MF	GO:0015144	carbohydrate transmembrane transporter activity	6/509	37/17696	0.000598792	0.0139834	0.0115462	AQP2/AQP3/SLC2A1/SLC2A12/SLC2A3/SLC5A2	6
MF	GO:0017147	Wnt-protein binding	6/509	37/17696	0.000598792	0.0139834	0.0115462	CTHRC1/EGF/FZD1/MET/SFRP1/WLS	6
MF	GO:0015108	chloride transmembrane transporter activity	10/509	100/17696	0.000606065	0.0139834	0.0115462	ANO5/BSND/CLCNKB/GABRA2/SLC12A1/SLC12A3/SLC26A4/SLC26A7/SLC4A1/SLC6A3	10
MF	GO:0061134	peptidase regulator activity	16/509	219/17696	0.000622348	0.0139834	0.0115462	C5/CAV1/CTSH/FN1/GPC3/HRG/KNG1/MAL/NOL3/PCSK1N/PEBP1/SERPINA4/SERPINA5/SERPINH1/SPINK1/TFAP2B	16
MF	GO:0016705	oxidoreductase activity, acting on paired donors, with incorporation or reduction of molecular oxygen	13/509	159/17696	0.000699744	0.0152459	0.0125887	CYP27B1/CYP2B6/CYP2J2/CYP4F2/DEGS1/EGLN3/FMO5/HMOX1/P4HB/PHYH/PLOD2/SCD/TYRP1	13
MF	GO:0030170	pyridoxal phosphate binding	7/509	54/17696	0.000858938	0.017645	0.0145697	ALB/CTH/GOT1/GPT2/OAT/PYGL/SHMT2	7
MF	GO:0070279	vitamin B6 binding	7/509	54/17696	0.000858938	0.017645	0.0145697	ALB/CTH/GOT1/GPT2/OAT/PYGL/SHMT2	7
MF	GO:0051287	NAD binding	7/509	56/17696	0.00107067	0.0213836	0.0176566	GPD1L/HADH/HPGD/HSD11B2/LDHA/LDHB/PHGDH	7
MF	GO:0048029	monosaccharide binding	8/509	75/17696	0.00138086	0.0268334	0.0221565	ALDOA/EGLN3/HK2/PFKP/PHYH/PLOD2/PYGL/SLC2A3	8
MF	GO:0016878	acid-thiol ligase activity	5/509	30/17696	0.00151704	0.0271758	0.0224393	ACSF2/ACSM3/SLC27A3/SUCLG1/SUCLG2	5
MF	GO:0008081	phosphoric diester hydrolase activity	9/509	94/17696	0.00153097	0.0271758	0.0224393	BDKRB2/ENPP3/ENPP6/HMOX1/MPPED2/PDE1A/PLCL1/PLCXD3/PRKAR2B	9
MF	GO:1901618	organic hydroxy compound transmembrane transporter activity	6/509	44/17696	0.00153447	0.0271758	0.0224393	ABCG1/AQP2/AQP3/SLC16A1/SLC16A7/SLC6A3	6
MF	GO:0005342	organic acid transmembrane transporter activity	12/509	153/17696	0.00158746	0.0271758	0.0224393	SLC13A2/SLC13A3/SLC15A4/SLC16A1/SLC16A10/SLC16A5/SLC16A7/SLC17A4/SLC19A2/SLC26A4/SLC26A7/SLC7A8	12
MF	GO:0046943	carboxylic acid transmembrane transporter activity	12/509	153/17696	0.00158746	0.0271758	0.0224393	SLC13A2/SLC13A3/SLC15A4/SLC16A1/SLC16A10/SLC16A5/SLC16A7/SLC17A4/SLC19A2/SLC26A4/SLC26A7/SLC7A8	12
MF	GO:0005126	cytokine receptor binding	18/509	286/17696	0.00164781	0.027553	0.0227507	C5/CCL20/CCL28/CD70/DEFB1/GATA3/INHBB/ITGA5/NOL3/PXDN/RASL11B/S100A14/SHC1/STAP1/TGFBR3/TNFSF15/TNFSF9/VEGFA	18
MF	GO:0050699	WW domain binding	5/509	31/17696	0.00176658	0.0288675	0.0238362	PMEPA1/SCNN1A/SCNN1B/SCNN1G/TCEAL2	5
MF	GO:0046873	metal ion transmembrane transporter activity	24/509	439/17696	0.00210366	0.0336118	0.0277536	ATP1A1/CLDN16/FXYD4/KCNJ1/KCNJ10/KCNJ2/KCNK3/MCOLN3/SCN2A/SCNN1A/SCNN1B/SCNN1G/SLC12A1/SLC12A3/SLC13A2/SLC13A3/SLC17A4/SLC30A2/SLC34A1/SLC39A4/SLC4A11/SLC4A9/SLC5A2/SLC6A3	24
MF	GO:0030506	ankyrin binding	4/509	20/17696	0.00227156	0.0344149	0.0284167	ATP1A1/RHBG/RHCG/SLC4A1	4
MF	GO:0009678	pyrophosphate hydrolysis-driven proton transmembrane transporter activity	5/509	33/17696	0.00235393	0.0344149	0.0284167	ATP6V0A4/ATP6V0D2/ATP6V0E2/ATP6V1C2/ATP6V1G3	5
MF	GO:0033293	monocarboxylic acid binding	7/509	64/17696	0.00235552	0.0344149	0.0284167	ALB/FABP1/FABP5/PTGDS/PYGL/SERPINA5/VDR	7
MF	GO:0015280	ligand-gated sodium channel activity	3/509	10/17696	0.00244112	0.0344149	0.0284167	SCNN1A/SCNN1B/SCNN1G	3
MF	GO:0015378	sodium:chloride symporter activity	3/509	10/17696	0.00244112	0.0344149	0.0284167	SLC12A1/SLC12A3/SLC6A3	3
MF	GO:0019911	structural constituent of myelin sheath	3/509	10/17696	0.00244112	0.0344149	0.0284167	MAL/MAL2/MALL	3
MF	GO:0044769	ATPase activity, coupled to transmembrane movement of ions, rotational mechanism	4/509	22/17696	0.0032772	0.0421804	0.0348287	ATP6V0A4/ATP6V0D2/ATP6V0E2/ATP6V1C2	4
MF	GO:0046961	proton-transporting ATPase activity, rotational mechanism	4/509	22/17696	0.0032772	0.0421804	0.0348287	ATP6V0A4/ATP6V0D2/ATP6V0E2/ATP6V1C2	4
MF	GO:0005536	glucose binding	3/509	11/17696	0.00328526	0.0421804	0.0348287	HK2/PYGL/SLC2A3	3
MF	GO:0015250	water channel activity	3/509	11/17696	0.00328526	0.0421804	0.0348287	AQP2/AQP3/AQP6	3
MF	GO:0016832	aldehyde-lyase activity	3/509	11/17696	0.00328526	0.0421804	0.0348287	ALDOA/ALDOC/SHMT2	3
MF	GO:0019829	ATPase-coupled cation transmembrane transporter activity	6/509	53/17696	0.00401655	0.0505859	0.0417692	ATP1A1/ATP6V0A4/ATP6V0D2/ATP6V0E2/ATP6V1C2/ATP6V1G3	6
MF	GO:0072341	modified amino acid binding	8/509	89/17696	0.00408064	0.0505859	0.0417692	ANXA9/FOLR1/FOLR3/GRAMD1B/GSTM3/SCARB1/SCIN/TYMS	8
MF	GO:0005372	water transmembrane transporter activity	3/509	12/17696	0.00428748	0.0513783	0.0424235	AQP2/AQP3/AQP6	3
MF	GO:0005542	folic acid binding	3/509	12/17696	0.00428748	0.0513783	0.0424235	FOLR1/FOLR3/TYMS	3
MF	GO:0015295	solute:proton symporter activity	4/509	24/17696	0.00454946	0.052759	0.0435636	MFSD3/SLC15A2/SLC15A4/SLC2A12	4
MF	GO:0015605	organophosphate ester transmembrane transporter activity	4/509	24/17696	0.00454946	0.052759	0.0435636	SLC25A25/SLC25A33/SLC25A5/SLC44A4	4
MF	GO:0005310	dicarboxylic acid transmembrane transporter activity	5/509	39/17696	0.00495923	0.0565982	0.0467336	SLC13A2/SLC13A3/SLC19A2/SLC26A4/SLC26A7	5
MF	GO:0016836	hydro-lyase activity	6/509	56/17696	0.00528541	0.0593783	0.0490292	ALAD/CA10/CA2/CA9/ECHS1/ENO2	6
MF	GO:0015373	anion:sodium symporter activity	3/509	13/17696	0.00545573	0.0594127	0.0490576	SLC12A1/SLC12A3/SLC6A3	3
MF	GO:0016208	AMP binding	3/509	13/17696	0.00545573	0.0594127	0.0490576	MPPED2/PFKP/PYGL	3
MF	GO:0016877	ligase activity, forming carbon-sulfur bonds	5/509	40/17696	0.00553638	0.0594127	0.0490576	ACSF2/ACSM3/SLC27A3/SUCLG1/SUCLG2	5
MF	GO:0020037	heme binding	10/509	135/17696	0.00567585	0.0600138	0.0495539	CYP27B1/CYP2B6/CYP2J2/CYP4F2/HMOX1/HRG/IDO1/PXDN/STC2/SUOX	10
MF	GO:0042625	ATPase-coupled ion transmembrane transporter activity	6/509	57/17696	0.00576713	0.0600951	0.049621	ATP1A1/ATP6V0A4/ATP6V0D2/ATP6V0E2/ATP6V1C2/ATP6V1G3	6
MF	GO:0005272	sodium channel activity	5/509	41/17696	0.00615934	0.0631851	0.0521725	SCN2A/SCNN1A/SCNN1B/SCNN1G/SLC4A11	5
MF	GO:0004857	enzyme inhibitor activity	20/509	375/17696	0.00623942	0.0631851	0.0521725	ANGPTL4/ANXA3/ANXA4/C5/CDKN1C/GPC3/HRG/KNG1/NOL3/PCSK1N/PEBP1/PPP1R1A/PRKAR2B/SERPINA4/SERPINA5/SERPINH1/SLIT2/SPINK1/TFAP2B/TRIB3	20
MF	GO:0030414	peptidase inhibitor activity	12/509	182/17696	0.00651409	0.0650504	0.0537127	C5/GPC3/HRG/KNG1/NOL3/PCSK1N/PEBP1/SERPINA4/SERPINA5/SERPINH1/SPINK1/TFAP2B	12
MF	GO:0001664	G protein-coupled receptor binding	16/509	280/17696	0.00732834	0.0721792	0.0595989	ADM/BDKRB2/C5/CCL20/CCL28/CTHRC1/DEFB1/FZD1/MRAP2/NMB/PACRG/PALM/S100A14/SFRP1/UCHL1/WLS	16
MF	GO:0016829	lyase activity	12/509	187/17696	0.00801829	0.0776593	0.0641239	ALAD/ALDOA/ALDOC/CA10/CA2/CA9/CTH/ECHS1/ENO2/FECH/GOT1/SHMT2	12
MF	GO:0004089	carbonate dehydratase activity	3/509	15/17696	0.00831678	0.0776593	0.0641239	CA10/CA2/CA9	3
MF	GO:0005545	1-phosphatidylinositol binding	3/509	15/17696	0.00831678	0.0776593	0.0641239	SCARB1/SCIN/SNX10	3
MF	GO:0015037	peptide disulfide oxidoreductase activity	3/509	15/17696	0.00831678	0.0776593	0.0641239	GLRX5/GSTO2/P4HB	3
MF	GO:0046906	tetrapyrrole binding	10/509	145/17696	0.00923555	0.0851328	0.0702949	CYP27B1/CYP2B6/CYP2J2/CYP4F2/HMOX1/HRG/IDO1/PXDN/STC2/SUOX	10
MF	GO:0008392	arachidonic acid epoxygenase activity	3/509	16/17696	0.0100203	0.0878611	0.0725476	CYP2B6/CYP2J2/CYP4F2	3
MF	GO:0008553	proton-exporting ATPase activity, phosphorylative mechanism	3/509	16/17696	0.0100203	0.0878611	0.0725476	ATP6V0D2/ATP6V1C2/ATP6V1G3	3
MF	GO:0015377	cation:chloride symporter activity	3/509	16/17696	0.0100203	0.0878611	0.0725476	SLC12A1/SLC12A3/SLC6A3	3
MF	GO:0016641	oxidoreductase activity, acting on the CH-NH2 group of donors, oxygen as acceptor	3/509	16/17696	0.0100203	0.0878611	0.0725476	LOX/MAOA/VCAM1	3
MF	GO:0099094	ligand-gated cation channel activity	8/509	105/17696	0.010848	0.093803	0.0774539	KCNJ1/KCNJ10/KCNJ2/MCOLN3/P2RX7/SCNN1A/SCNN1B/SCNN1G	8
MF	GO:0042887	amide transmembrane transporter activity	5/509	47/17696	0.0109589	0.093803	0.0774539	AQP3/SEC61G/SLC15A2/SLC15A4/SLC19A2	5
MF	GO:0015297	antiporter activity	7/509	85/17696	0.0112061	0.0947904	0.0782692	SLC25A5/SLC26A4/SLC26A7/SLC47A2/SLC4A1/SLC4A11/SLC4A9	7
MF	GO:0004675	transmembrane receptor protein serine/threonine kinase activity	3/509	17/17696	0.0119115	0.098441	0.0812836	BMPR1B/SOSTDC1/TGFBR3	3
MF	GO:0008391	arachidonic acid monooxygenase activity	3/509	17/17696	0.0119115	0.098441	0.0812836	CYP2B6/CYP2J2/CYP4F2	3
MF	GO:0030246	carbohydrate binding	15/509	271/17696	0.0121325	0.0991284	0.0818512	ALDOA/EGLN3/ENPP3/EVA1C/FREM1/GALM/HK2/NPTX2/PFKP/PHYH/PLA2R1/PLOD2/PYGL/SLC2A3/VCAN	15
MF	GO:0004866	endopeptidase inhibitor activity	11/509	175/17696	0.0125609	0.101475	0.0837889	C5/HRG/KNG1/NOL3/PCSK1N/PEBP1/SERPINA4/SERPINA5/SERPINH1/SPINK1/TFAP2B	11
MF	GO:0005154	epidermal growth factor receptor binding	4/509	33/17696	0.0143021	0.113002	0.0933068	EGF/ERBB4/ITGA5/SHC1	4
MF	GO:0015662	ion transmembrane transporter activity, phosphorylative mechanism	4/509	33/17696	0.0143021	0.113002	0.0933068	ATP1A1/ATP6V0D2/ATP6V1C2/ATP6V1G3	4
MF	GO:0005044	scavenger receptor activity	5/509	51/17696	0.0152914	0.119506	0.0986768	ACKR3/ENPP3/SCARB1/TMPRSS2/TMPRSS4	5
MF	GO:0015399	primary active transmembrane transporter activity	8/509	112/17696	0.0155749	0.120247	0.0992893	ABCG1/ATP1A1/ATP6V0A4/ATP6V0D2/ATP6V0E2/ATP6V1C2/ATP6V1G3/SEC61G	8
MF	GO:0005504	fatty acid binding	4/509	34/17696	0.0158496	0.120247	0.0992893	ALB/FABP1/FABP5/PTGDS	4
MF	GO:0051213	dioxygenase activity	7/509	91/17696	0.0158881	0.120247	0.0992893	EGLN3/HPD/IDO1/P4HB/PHYH/PHYHD1/PLOD2	7
MF	GO:0015215	nucleotide transmembrane transporter activity	3/509	19/17696	0.0162687	0.120402	0.0994166	SLC25A25/SLC25A33/SLC25A5	3
MF	GO:0015296	anion:cation symporter activity	3/509	19/17696	0.0162687	0.120402	0.0994166	SLC12A1/SLC12A3/SLC6A3	3
MF	GO:0061135	endopeptidase regulator activity	11/509	182/17696	0.0164108	0.120402	0.0994166	C5/HRG/KNG1/NOL3/PCSK1N/PEBP1/SERPINA4/SERPINA5/SERPINH1/SPINK1/TFAP2B	11
MF	GO:1901682	sulfur compound transmembrane transporter activity	4/509	35/17696	0.0174984	0.123607	0.102063	SLC19A2/SLC26A4/SLC26A7/SLC44A4	4
MF	GO:0050839	cell adhesion molecule binding	23/509	499/17696	0.0183334	0.123607	0.102063	ALDOA/CDH3/CGN/COBLL1/CTNNAL1/DSP/EPCAM/FGF1/FN1/ITGA5/LAD1/LDHA/NLGN1/NPNT/NTNG1/OLFM4/P4HB/PFKP/PTPRD/SPTBN2/TGFBI/TSPAN8/VCAM1	23
MF	GO:0015276	ligand-gated ion channel activity	9/509	138/17696	0.0183692	0.123607	0.102063	GABRA2/KCNJ1/KCNJ10/KCNJ2/MCOLN3/P2RX7/SCNN1A/SCNN1B/SCNN1G	9
MF	GO:0022834	ligand-gated channel activity	9/509	138/17696	0.0183692	0.123607	0.102063	GABRA2/KCNJ1/KCNJ10/KCNJ2/MCOLN3/P2RX7/SCNN1A/SCNN1B/SCNN1G	9
MF	GO:0004867	serine-type endopeptidase inhibitor activity	7/509	94/17696	0.0186862	0.123607	0.102063	HRG/PCSK1N/PEBP1/SERPINA4/SERPINA5/SERPINH1/SPINK1	7
MF	GO:0005242	inward rectifier potassium channel activity	3/509	20/17696	0.0187388	0.123607	0.102063	KCNJ1/KCNJ10/KCNJ2	3
MF	GO:0005355	glucose transmembrane transporter activity	3/509	20/17696	0.0187388	0.123607	0.102063	SLC2A1/SLC2A3/SLC5A2	3
MF	GO:0008301	DNA binding, bending	3/509	20/17696	0.0187388	0.123607	0.102063	CRIP1/FOXC1/FOXI1	3
MF	GO:0015149	hexose transmembrane transporter activity	3/509	20/17696	0.0187388	0.123607	0.102063	SLC2A1/SLC2A3/SLC5A2	3
MF	GO:0016638	oxidoreductase activity, acting on the CH-NH2 group of donors	3/509	20/17696	0.0187388	0.123607	0.102063	LOX/MAOA/VCAM1	3
MF	GO:0031418	L-ascorbic acid binding	3/509	20/17696	0.0187388	0.123607	0.102063	EGLN3/PHYH/PLOD2	3
MF	GO:0016835	carbon-oxygen lyase activity	6/509	75/17696	0.0208305	0.136156	0.112425	ALAD/CA10/CA2/CA9/ECHS1/ENO2	6
MF	GO:0005540	hyaluronic acid binding	3/509	21/17696	0.0214048	0.137411	0.113461	HAPLN1/TNFAIP6/VCAN	3
MF	GO:0019200	carbohydrate kinase activity	3/509	21/17696	0.0214048	0.137411	0.113461	HK2/PFKFB2/PFKP	3
MF	GO:0038024	cargo receptor activity	6/509	76/17696	0.0220863	0.139671	0.115328	ACKR3/ENPP3/FOLR1/SCARB1/TMPRSS2/TMPRSS4	6
MF	GO:0003707	steroid hormone receptor activity	5/509	56/17696	0.0221454	0.139671	0.115328	ESRRG/NR0B2/NR3C2/PAQR7/VDR	5
MF	GO:0016504	peptidase activator activity	4/509	38/17696	0.023069	0.144231	0.119093	CAV1/CTSH/FN1/MAL	4
MF	GO:0015145	monosaccharide transmembrane transporter activity	3/509	22/17696	0.024267	0.150414	0.124198	SLC2A1/SLC2A3/SLC5A2	3
MF	GO:0016667	oxidoreductase activity, acting on a sulfur group of donors	5/509	58/17696	0.0253655	0.155879	0.12871	GLRX5/GSTO2/P4HB/SELENBP1/SUOX	5
MF	GO:0019199	transmembrane receptor protein kinase activity	6/509	79/17696	0.026157	0.159381	0.131602	BMPR1B/ERBB4/KIT/MET/SOSTDC1/TGFBR3	6
MF	GO:0098631	cell adhesion mediator activity	5/509	59/17696	0.0270822	0.163631	0.135111	BCAM/CD200/DSP/EPCAM/NTNG1	5
MF	GO:0051117	ATPase binding	6/509	80/17696	0.0276175	0.163831	0.135277	ANK2/ATP6V0A4/ATP6V1G3/CAV1/FXYD4/SNX10	6
MF	GO:0005200	structural constituent of cytoskeleton	7/509	102/17696	0.0277989	0.163831	0.135277	ANK2/DSP/SPTBN2/SYNM/TUBA1A/TUBB2A/TUBB2B	7
MF	GO:0042626	ATPase-coupled transmembrane transporter activity	7/509	102/17696	0.0277989	0.163831	0.135277	ABCG1/ATP1A1/ATP6V0A4/ATP6V0D2/ATP6V0E2/ATP6V1C2/ATP6V1G3	7
MF	GO:0051119	sugar transmembrane transporter activity	3/509	24/17696	0.030579	0.177733	0.146755	SLC2A1/SLC2A3/SLC5A2	3
MF	GO:0002020	protease binding	8/509	128/17696	0.0316692	0.177733	0.146755	BDKRB2/CD70/CHL1/FN1/KIT/NOL3/SERPINA5/SLC6A3	8
MF	GO:0005506	iron ion binding	9/509	152/17696	0.0318019	0.177733	0.146755	CYP27B1/CYP2B6/CYP2J2/CYP4F2/EGLN3/FECH/PHYH/PLOD2/SCD	9
MF	GO:0005347	ATP transmembrane transporter activity	2/509	10/17696	0.0318881	0.177733	0.146755	SLC25A25/SLC25A5	2
MF	GO:0005436	sodium:phosphate symporter activity	2/509	10/17696	0.0318881	0.177733	0.146755	SLC17A4/SLC34A1	2
MF	GO:0018455	alcohol dehydrogenase [NAD(P)+] activity	2/509	10/17696	0.0318881	0.177733	0.146755	ADH1B/ADH1C	2
MF	GO:0019531	oxalate transmembrane transporter activity	2/509	10/17696	0.0318881	0.177733	0.146755	SLC26A4/SLC26A7	2
MF	GO:0015267	channel activity	21/509	474/17696	0.0340074	0.188087	0.155305	ANO5/AQP2/AQP3/AQP6/BSND/CLCNKB/FXYD4/GABRA2/KCNJ1/KCNJ10/KCNJ2/KCNK3/MCOLN3/P2RX7/SCN2A/SCNN1A/SCNN1B/SCNN1G/SLC26A7/SLC4A11/TMC4	21
MF	GO:0022803	passive transmembrane transporter activity	21/509	475/17696	0.0346663	0.190268	0.157106	ANO5/AQP2/AQP3/AQP6/BSND/CLCNKB/FXYD4/GABRA2/KCNJ1/KCNJ10/KCNJ2/KCNK3/MCOLN3/P2RX7/SCN2A/SCNN1A/SCNN1B/SCNN1G/SLC26A7/SLC4A11/TMC4	21
MF	GO:0005178	integrin binding	8/509	132/17696	0.0370073	0.197825	0.163345	FGF1/FN1/ITGA5/NPNT/P4HB/TGFBI/TSPAN8/VCAM1	8
MF	GO:0042578	phosphoric ester hydrolase activity	17/509	367/17696	0.0372964	0.197825	0.163345	ATP1A1/BDKRB2/DUSP9/ENPP3/ENPP6/HMOX1/INPP5J/MPPED2/PDE1A/PDP2/PFKFB2/PLCL1/PLCXD3/PPP1R3B/PPP1R3C/PRKAR2B/PTPRD	17
MF	GO:0016209	antioxidant activity	6/509	86/17696	0.0375113	0.197825	0.163345	ALB/FABP1/GSTO2/IYD/PRDX4/PXDN	6
MF	GO:0016405	CoA-ligase activity	3/509	26/17696	0.0376672	0.197825	0.163345	ACSF2/ACSM3/SLC27A3	3
MF	GO:0003995	acyl-CoA dehydrogenase activity	2/509	11/17696	0.0382443	0.197825	0.163345	ACAD8/ACADSB	2
MF	GO:0005324	long-chain fatty acid transporter activity	2/509	11/17696	0.0382443	0.197825	0.163345	FABP1/SLC27A3	2
MF	GO:0017166	vinculin binding	2/509	11/17696	0.0382443	0.197825	0.163345	CORO2B/SYNM	2
MF	GO:0042910	xenobiotic transmembrane transporter activity	2/509	11/17696	0.0382443	0.197825	0.163345	SLC2A1/SLC47A2	2
MF	GO:0016706	2-oxoglutarate-dependent dioxygenase activity	4/509	45/17696	0.0398578	0.203413	0.16796	EGLN3/P4HB/PHYH/PLOD2	4
MF	GO:0070851	growth factor receptor binding	8/509	134/17696	0.0398904	0.203413	0.16796	EGF/ERBB4/FGF1/FGF9/GATA3/ITGA5/SHC1/VEGFA	8
MF	GO:0005543	phospholipid binding	19/509	427/17696	0.0407518	0.206342	0.170378	ABCG1/ANXA3/ANXA4/ANXA9/DOC2A/FABP1/GRAMD1B/KCNJ1/KCNJ2/PEBP1/PFN2/PIK3C2G/SCARB1/SCIN/SERPINA5/SHC1/SNX10/SPTBN2/STAP1	19
MF	GO:0042379	chemokine receptor binding	5/509	66/17696	0.0411599	0.206951	0.170881	C5/CCL20/CCL28/DEFB1/S100A14	5
MF	GO:0090482	vitamin transmembrane transporter activity	3/509	27/17696	0.041498	0.207202	0.171088	SLC19A2/SLC2A1/SLC44A4	3
MF	GO:0032813	tumor necrosis factor receptor superfamily binding	4/509	46/17696	0.0426991	0.211729	0.174826	CD70/NOL3/TNFSF15/TNFSF9	4
MF	GO:0003779	actin binding	19/509	431/17696	0.0440384	0.215871	0.178246	AIF1L/ALDOA/CGN/CLMN/COBLL1/CORO1C/CORO2B/CTNNAL1/DIAPH2/FHOD3/GAS2L3/KLHL3/MYH10/PACRG/PFN2/SCIN/SPTBN2/TNNC1/WASF3	19
MF	GO:0019838	growth factor binding	8/509	137/17696	0.0444897	0.215871	0.178246	BMPR1B/IGFBP2/IGFBP3/OSMR/PXDN/RHBDF2/SHC1/TGFBR3	8
MF	GO:0004859	phospholipase inhibitor activity	2/509	12/17696	0.0450356	0.215871	0.178246	ANXA3/ANXA4	2
MF	GO:0031543	peptidyl-proline dioxygenase activity	2/509	12/17696	0.0450356	0.215871	0.178246	EGLN3/P4HB	2
MF	GO:0031994	insulin-like growth factor I binding	2/509	12/17696	0.0450356	0.215871	0.178246	IGFBP2/IGFBP3	2
MF	GO:0016763	transferase activity, transferring pentosyl groups	4/509	47/17696	0.0456517	0.217375	0.179488	GXYLT2/PNP/QPRT/UPP2	4
MF	GO:0005201	extracellular matrix structural constituent	9/509	163/17696	0.0462821	0.218335	0.180281	COL23A1/COL4A4/CTHRC1/FN1/HAPLN1/NPNT/PXDN/TGFBI/VCAN	9
MF	GO:0009055	electron transfer activity	7/509	114/17696	0.0464608	0.218335	0.180281	DEGS1/GLRX5/IDO1/NDUFA4/NDUFA4L2/PHGDH/UQCRC1	7
MF	GO:0016782	transferase activity, transferring sulfur-containing groups	5/509	69/17696	0.0483268	0.22563	0.186304	CHST15/GAL3ST1/HS6ST2/OXCT1/TST	5
MF	GO:0033764	steroid dehydrogenase activity, acting on the CH-OH group of donors, NAD or NADP as acceptor	3/509	29/17696	0.0497207	0.23064	0.190441	DHRS11/HSD11B2/HSD3B7	3

## Sheet: Supplementary Table S7
Table S7. GO analysis of overlapping 2 genes.
ONTOLOGY	ID	Description	GeneRatio	BgRatio	P. value	P. adjust	q. value	Genes	Count
BP	GO:0044282	small molecule catabolic process	18/74	445/18670	9.34103e-14	1.14334e-10	9.51802e-11	ABAT/ACAA1/ACOX2/AGXT/ALDH1B1/ALDH4A1/ALDH6A1/ALDOB/CYP24A1/CYP4F3/DAO/GK/GLDC/HIBCH/HOGA1/PCK2/PIPOX/SORD	18
BP	GO:0016054	organic acid catabolic process	14/74	275/18670	3.36683e-12	1.37366e-09	1.14354e-09	ABAT/ACAA1/ACOX2/AGXT/ALDH4A1/ALDH6A1/CYP4F3/DAO/GLDC/HIBCH/HOGA1/PCK2/PIPOX/SORD	14
BP	GO:0046395	carboxylic acid catabolic process	14/74	275/18670	3.36683e-12	1.37366e-09	1.14354e-09	ABAT/ACAA1/ACOX2/AGXT/ALDH4A1/ALDH6A1/CYP4F3/DAO/GLDC/HIBCH/HOGA1/PCK2/PIPOX/SORD	14
BP	GO:0006520	cellular amino acid metabolic process	14/74	348/18670	7.82341e-11	2.39396e-08	1.99291e-08	ABAT/AGXT/ALDH4A1/ALDH6A1/ASS1/BPHL/DAO/DPEP1/GLDC/HIBCH/HOGA1/PEPD/PIPOX/PM20D1	14
BP	GO:0009063	cellular amino acid catabolic process	9/74	125/18670	1.54828e-09	3.79018e-07	3.15523e-07	ABAT/AGXT/ALDH4A1/ALDH6A1/DAO/GLDC/HIBCH/HOGA1/PIPOX	9
BP	GO:0072329	monocarboxylic acid catabolic process	9/74	132/18670	2.51305e-09	4.7171e-07	3.92686e-07	ABAT/ACAA1/ACOX2/AGXT/CYP4F3/HIBCH/HOGA1/PCK2/SORD	9
BP	GO:0046364	monosaccharide biosynthetic process	8/74	91/18670	2.69769e-09	4.7171e-07	3.92686e-07	ALDOB/FBP1/G6PC/PC/PCK2/RBP4/RGN/SORD	8
BP	GO:1901605	alpha-amino acid metabolic process	10/74	204/18670	7.60814e-09	1.12162e-06	9.33717e-07	AGXT/ALDH4A1/ALDH6A1/ASS1/DAO/DPEP1/GLDC/HIBCH/HOGA1/PIPOX	10
BP	GO:1901606	alpha-amino acid catabolic process	8/74	106/18670	9.13096e-09	1.12162e-06	9.33717e-07	AGXT/ALDH4A1/ALDH6A1/DAO/GLDC/HIBCH/HOGA1/PIPOX	8
BP	GO:0016051	carbohydrate biosynthetic process	10/74	208/18670	9.16354e-09	1.12162e-06	9.33717e-07	ALDOB/FBP1/FUT3/G6PC/PC/PCK2/PTH1R/RBP4/RGN/SORD	10
BP	GO:0019319	hexose biosynthetic process	7/74	85/18670	4.43484e-08	4.93477e-06	4.10806e-06	ALDOB/FBP1/G6PC/PC/PCK2/RBP4/SORD	7
BP	GO:0005996	monosaccharide metabolic process	10/74	287/18670	1.90163e-07	1.93967e-05	1.61472e-05	ALDOB/FBP1/G6PC/OTOGL/PC/PCK2/RBP4/RGN/SLC23A1/SORD	10
BP	GO:0006625	protein targeting to peroxisome	6/74	68/18670	2.84207e-07	2.31913e-05	1.93061e-05	ACAA1/ACOX2/AGXT/DAO/EPHX2/PIPOX	6
BP	GO:0072662	protein localization to peroxisome	6/74	68/18670	2.84207e-07	2.31913e-05	1.93061e-05	ACAA1/ACOX2/AGXT/DAO/EPHX2/PIPOX	6
BP	GO:0072663	establishment of protein localization to peroxisome	6/74	68/18670	2.84207e-07	2.31913e-05	1.93061e-05	ACAA1/ACOX2/AGXT/DAO/EPHX2/PIPOX	6
BP	GO:0043574	peroxisomal transport	6/74	70/18670	3.38336e-07	2.58827e-05	2.15467e-05	ACAA1/ACOX2/AGXT/DAO/EPHX2/PIPOX	6
BP	GO:0007031	peroxisome organization	6/74	81/18670	8.0917e-07	5.82603e-05	4.85001e-05	ACAA1/ACOX2/AGXT/DAO/EPHX2/PIPOX	6
BP	GO:0006094	gluconeogenesis	6/74	82/18670	8.7033e-07	5.91824e-05	4.92678e-05	ALDOB/FBP1/G6PC/PC/PCK2/RBP4	6
BP	GO:0042737	drug catabolic process	7/74	140/18670	1.35734e-06	8.74415e-05	7.27927e-05	ALDH1B1/DAO/FMO4/GLDC/GPX3/PCK2/PIPOX	7
BP	GO:0006006	glucose metabolic process	8/74	204/18670	1.43927e-06	8.80832e-05	7.3327e-05	ALDOB/FBP1/G6PC/PC/PCK2/RBP4/RGN/SORD	8
BP	GO:0044262	cellular carbohydrate metabolic process	9/74	282/18670	1.68733e-06	9.83471e-05	8.18713e-05	ANGPTL3/FBP1/G6PC/GK/PCK2/PTH1R/RGN/SORD/TREH	9
BP	GO:0019400	alditol metabolic process	4/74	23/18670	1.90161e-06	0.000102483	8.53142e-05	ANGPTL3/GK/PCK2/SORD	4
BP	GO:0006066	alcohol metabolic process	10/74	370/18670	1.92574e-06	0.000102483	8.53142e-05	ADH6/ALDH1B1/ANGPTL3/EPHX2/GK/PCK2/PTH1R/RBP4/RDH12/SORD	10
BP	GO:0019318	hexose metabolic process	8/74	244/18670	5.43814e-06	0.000277345	0.000230883	ALDOB/FBP1/G6PC/PC/PCK2/RBP4/RGN/SORD	8
BP	GO:0006575	cellular modified amino acid metabolic process	7/74	188/18670	9.56011e-06	0.000468063	0.00038965	ALDH4A1/ASS1/CHDH/DPEP1/GGH/HOGA1/PIPOX	7
BP	GO:1901616	organic hydroxy compound catabolic process	5/74	74/18670	1.11045e-05	0.000522764	0.000435187	ALDH1B1/CYP24A1/CYP4F3/GK/SORD	5
BP	GO:0009071	serine family amino acid catabolic process	3/74	14/18670	2.10857e-05	0.000955886	0.000795749	AGXT/DAO/GLDC	3
BP	GO:0015711	organic anion transport	10/74	495/18670	2.46165e-05	0.00107609	0.00089582	ABAT/AGXT/G6PC/MTTP/SFXN2/SLC22A13/SLC22A7/SLC23A1/SLC51B/SLC7A13	10
BP	GO:0006000	fructose metabolic process	3/74	15/18670	2.62821e-05	0.00110928	0.00092345	ALDOB/FBP1/SORD	3
BP	GO:0006090	pyruvate metabolic process	6/74	150/18670	2.87413e-05	0.00117264	0.000976194	AGXT/ALDOB/FBP1/HOGA1/PC/PCK2	6
BP	GO:0044275	cellular carbohydrate catabolic process	4/74	45/18670	2.99548e-05	0.00118273	0.000984594	G6PC/GK/SORD/TREH	4
BP	GO:0042133	neurotransmitter metabolic process	6/74	153/18670	3.21305e-05	0.00122899	0.0010231	ABAT/AGXT/ASS1/CHDH/GLDC/RGN	6
BP	GO:0072330	monocarboxylic acid biosynthetic process	7/74	237/18670	4.24592e-05	0.00157485	0.00131102	ABAT/ACOX2/AGXT/CYP8B1/EPHX2/HOGA1/RGN	7
BP	GO:0008202	steroid metabolic process	8/74	331/18670	4.88838e-05	0.00175982	0.001465	ACAA1/ACOX2/ANGPTL3/CYP17A1/CYP24A1/CYP8B1/EPHX2/G6PC	8
BP	GO:0030195	negative regulation of blood coagulation	4/74	53/18670	5.74782e-05	0.00201009	0.00167335	ABAT/APOH/PLG/PROC	4
BP	GO:0006641	triglyceride metabolic process	5/74	105/18670	6.05139e-05	0.00204742	0.00170442	APOH/G6PC/GK/PCK2/RGN	5
BP	GO:1900047	negative regulation of hemostasis	4/74	54/18670	6.1891e-05	0.00204742	0.00170442	ABAT/APOH/PLG/PROC	4
BP	GO:0006071	glycerol metabolic process	3/74	20/18670	6.49177e-05	0.00206636	0.00172019	ANGPTL3/GK/PCK2	3
BP	GO:0006732	coenzyme metabolic process	7/74	255/18670	6.74103e-05	0.00206636	0.00172019	GGH/PANK1/PC/PIPOX/RGN/SLC22A13/SLC23A1	7
BP	GO:0051186	cofactor metabolic process	9/74	449/18670	6.87618e-05	0.00206636	0.00172019	DPEP1/GGH/GPX3/PANK1/PC/PIPOX/RGN/SLC22A13/SLC23A1	9
BP	GO:0009062	fatty acid catabolic process	5/74	108/18670	6.92164e-05	0.00206636	0.00172019	ACAA1/ACOX2/CYP4F3/HIBCH/PCK2	5
BP	GO:0042135	neurotransmitter catabolic process	3/74	21/18670	7.55218e-05	0.00216546	0.00180269	ABAT/CHDH/GLDC	3
BP	GO:0050819	negative regulation of coagulation	4/74	57/18670	7.66135e-05	0.00216546	0.00180269	ABAT/APOH/PLG/PROC	4
BP	GO:0071466	cellular response to xenobiotic stimulus	6/74	180/18670	7.95046e-05	0.00216546	0.00180269	ACAA1/ASS1/BPHL/DPEP1/EPHX2/PCK2	6
BP	GO:0046394	carboxylic acid biosynthetic process	8/74	355/18670	7.98041e-05	0.00216546	0.00180269	ABAT/ACOX2/AGXT/ASS1/CYP8B1/EPHX2/HOGA1/RGN	8
BP	GO:0016053	organic acid biosynthetic process	8/74	356/18670	8.13817e-05	0.00216546	0.00180269	ABAT/ACOX2/AGXT/ASS1/CYP8B1/EPHX2/HOGA1/RGN	8
BP	GO:0010038	response to metal ion	8/74	362/18670	9.14016e-05	0.00238033	0.00198156	ABAT/ANK3/ASS1/DPEP1/FBP1/GGH/SORD/SUCNR1	8
BP	GO:0006081	cellular aldehyde metabolic process	4/74	61/18670	0.000100012	0.0025503	0.00212306	AGXT/ALDH4A1/ALDOB/HOGA1	4
BP	GO:0016999	antibiotic metabolic process	5/74	122/18670	0.0001233	0.00307999	0.00256401	ADH6/ALDH1B1/DPEP1/GPX3/PCK2	5
BP	GO:0019751	polyol metabolic process	5/74	124/18670	0.000133106	0.00317517	0.00264324	ANGPTL3/GK/PCK2/PTH1R/SORD	5
BP	GO:0016052	carbohydrate catabolic process	6/74	198/18670	0.000134201	0.00317517	0.00264324	ALDOB/FBP1/G6PC/GK/SORD/TREH	6
BP	GO:0006631	fatty acid metabolic process	8/74	383/18670	0.000134893	0.00317517	0.00264324	ACAA1/ACOX2/ANGPTL3/CYP4F3/EPHX2/HIBCH/PCK2/RGN	8
BP	GO:0009410	response to xenobiotic stimulus	7/74	292/18670	0.000156594	0.00361644	0.00301059	ABAT/ACAA1/ASS1/BPHL/DPEP1/EPHX2/PCK2	7
BP	GO:0006639	acylglycerol metabolic process	5/74	129/18670	0.000160238	0.00363206	0.0030236	APOH/G6PC/GK/PCK2/RGN	5
BP	GO:0006638	neutral lipid metabolic process	5/74	130/18670	0.000166137	0.00369731	0.00307791	APOH/G6PC/GK/PCK2/RGN	5
BP	GO:0042219	cellular modified amino acid catabolic process	3/74	29/18670	0.000202813	0.00443291	0.00369028	ALDH4A1/GGACT/HOGA1	3
BP	GO:0044242	cellular lipid catabolic process	6/74	217/18670	0.000220684	0.00473889	0.003945	ACAA1/ACOX2/ANGPTL3/CYP4F3/HIBCH/PCK2	6
BP	GO:0061045	negative regulation of wound healing	4/74	76/18670	0.0002351	0.00496141	0.00413025	ABAT/APOH/PLG/PROC	4
BP	GO:0030193	regulation of blood coagulation	4/74	79/18670	0.000272872	0.00566093	0.00471257	ABAT/APOH/PLG/PROC	4
BP	GO:1900046	regulation of hemostasis	4/74	80/18670	0.000286377	0.00584209	0.00486338	ABAT/APOH/PLG/PROC	4
BP	GO:0006605	protein targeting	8/74	435/18670	0.000319862	0.00641821	0.00534299	ACAA1/ACOX2/AGXT/ANK3/DAO/EPHX2/PIPOX/SLC51B	8
BP	GO:0055088	lipid homeostasis	5/74	151/18670	0.000332985	0.00646343	0.00538063	ACOX2/ANGPTL3/EPHX2/G6PC/MTTP	5
BP	GO:0046942	carboxylic acid transport	7/74	331/18670	0.0003361	0.00646343	0.00538063	ABAT/AGXT/SFXN2/SLC22A13/SLC23A1/SLC51B/SLC7A13	7
BP	GO:0050818	regulation of coagulation	4/74	84/18670	0.000345229	0.00646343	0.00538063	ABAT/APOH/PLG/PROC	4
BP	GO:0015849	organic acid transport	7/74	333/18670	0.000348518	0.00646343	0.00538063	ABAT/AGXT/SFXN2/SLC22A13/SLC23A1/SLC51B/SLC7A13	7
BP	GO:0016042	lipid catabolic process	7/74	333/18670	0.000348518	0.00646343	0.00538063	ACAA1/ACOX2/ANGPTL3/CYP24A1/CYP4F3/HIBCH/PCK2	7
BP	GO:0034308	primary alcohol metabolic process	4/74	85/18670	0.000361197	0.00659859	0.00549315	ADH6/ALDH1B1/RBP4/RDH12	4
BP	GO:1903035	negative regulation of response to wounding	4/74	90/18670	0.000449066	0.0080832	0.00672905	ABAT/APOH/PLG/PROC	4
BP	GO:0009069	serine family amino acid metabolic process	3/74	41/18670	0.00057183	0.00974901	0.00811579	AGXT/DAO/GLDC	3
BP	GO:0019432	triglyceride biosynthetic process	3/74	41/18670	0.00057183	0.00974901	0.00811579	GK/PCK2/RGN	3
BP	GO:0042572	retinol metabolic process	3/74	41/18670	0.00057183	0.00974901	0.00811579	ADH6/RBP4/RDH12	3
BP	GO:0042632	cholesterol homeostasis	4/74	96/18670	0.000573471	0.00974901	0.00811579	ANGPTL3/EPHX2/G6PC/MTTP	4
BP	GO:0055092	sterol homeostasis	4/74	97/18670	0.000596357	0.00999918	0.00832405	ANGPTL3/EPHX2/G6PC/MTTP	4
BP	GO:0046460	neutral lipid biosynthetic process	3/74	43/18670	0.000658254	0.0107214	0.0089253	GK/PCK2/RGN	3
BP	GO:0046463	acylglycerol biosynthetic process	3/74	43/18670	0.000658254	0.0107214	0.0089253	GK/PCK2/RGN	3
BP	GO:0006560	proline metabolic process	2/74	10/18670	0.000683228	0.0107214	0.0089253	ALDH4A1/DAO	2
BP	GO:0030388	fructose 1,6-bisphosphate metabolic process	2/74	10/18670	0.000683228	0.0107214	0.0089253	ALDOB/FBP1	2
BP	GO:0051918	negative regulation of fibrinolysis	2/74	10/18670	0.000683228	0.0107214	0.0089253	APOH/PLG	2
BP	GO:0042136	neurotransmitter biosynthetic process	4/74	106/18670	0.000832399	0.0124328	0.0103499	ABAT/AGXT/ASS1/RGN	4
BP	GO:0005984	disaccharide metabolic process	2/74	11/18670	0.000832914	0.0124328	0.0103499	FBP1/TREH	2
BP	GO:0019852	L-ascorbic acid metabolic process	2/74	11/18670	0.000832914	0.0124328	0.0103499	RGN/SLC23A1	2
BP	GO:0046185	aldehyde catabolic process	2/74	11/18670	0.000832914	0.0124328	0.0103499	AGXT/HOGA1	2
BP	GO:0008206	bile acid metabolic process	3/74	47/18670	0.000855123	0.0126105	0.0104979	ACAA1/ACOX2/CYP8B1	3
BP	GO:0009311	oligosaccharide metabolic process	3/74	48/18670	0.000909547	0.0132534	0.0110331	FBP1/FUT3/TREH	3
BP	GO:0006069	ethanol oxidation	2/74	12/18670	0.000996934	0.0143558	0.0119509	ADH6/ALDH1B1	2
BP	GO:0046164	alcohol catabolic process	3/74	54/18670	0.00128236	0.0182513	0.0151937	ALDH1B1/GK/SORD	3
BP	GO:0051917	regulation of fibrinolysis	2/74	14/18670	0.00136752	0.0192396	0.0160165	APOH/PLG	2
BP	GO:0006805	xenobiotic metabolic process	4/74	125/18670	0.00153465	0.0211057	0.0175699	ACAA1/BPHL/DPEP1/EPHX2	4
BP	GO:0045471	response to ethanol	4/74	125/18670	0.00153465	0.0211057	0.0175699	ABAT/ADH6/GGH/RBP4	4
BP	GO:0033540	fatty acid beta-oxidation using acyl-CoA oxidase	2/74	15/18670	0.00157387	0.0212151	0.017661	ACAA1/ACOX2	2
BP	GO:0017001	antibiotic catabolic process	3/74	58/18670	0.00157727	0.0212151	0.017661	ALDH1B1/GPX3/PCK2	3
BP	GO:0034754	cellular hormone metabolic process	4/74	129/18670	0.00172275	0.0229201	0.0190803	ADH6/CYP17A1/RBP4/RDH12	4
BP	GO:0006766	vitamin metabolic process	4/74	134/18670	0.00197969	0.0260553	0.0216904	CYP24A1/PC/RGN/SLC23A1	4
BP	GO:0006544	glycine metabolic process	2/74	17/18670	0.0020281	0.0264085	0.0219843	AGXT/GLDC	2
BP	GO:0098754	detoxification	4/74	137/18670	0.00214598	0.0274552	0.0228557	ACAA1/GPX3/RDH12/RGN	4
BP	GO:0001894	tissue homeostasis	5/74	229/18670	0.00215335	0.0274552	0.0228557	AZGP1/NAPSA/PTH1R/RBP4/RDH12	5
BP	GO:0009312	oligosaccharide biosynthetic process	2/74	18/18670	0.00227577	0.028717	0.0239061	FBP1/FUT3	2
BP	GO:0042445	hormone metabolic process	5/74	233/18670	0.00232139	0.0289937	0.0241365	ACAA1/ADH6/CYP17A1/RBP4/RDH12	5
BP	GO:0032026	response to magnesium ion	2/74	19/18670	0.002537	0.0313665	0.0261118	ANK3/FBP1	2
BP	GO:0001505	regulation of neurotransmitter levels	6/74	355/18670	0.00283221	0.034396	0.0286338	ABAT/AGXT/ASS1/CHDH/GLDC/RGN	6
BP	GO:0061041	regulation of wound healing	4/74	148/18670	0.00283823	0.034396	0.0286338	ABAT/APOH/PLG/PROC	4
BP	GO:0006635	fatty acid beta-oxidation	3/74	72/18670	0.00293021	0.0351625	0.0292718	ACAA1/ACOX2/HIBCH	3
BP	GO:0006067	ethanol metabolic process	2/74	21/18670	0.00309969	0.0355232	0.0295722	ADH6/ALDH1B1	2
BP	GO:0009081	branched-chain amino acid metabolic process	2/74	21/18670	0.00309969	0.0355232	0.0295722	ALDH6A1/HIBCH	2
BP	GO:0009083	branched-chain amino acid catabolic process	2/74	21/18670	0.00309969	0.0355232	0.0295722	ALDH6A1/HIBCH	2
BP	GO:1902884	positive regulation of response to oxidative stress	2/74	21/18670	0.00309969	0.0355232	0.0295722	ACOX2/RGN	2
BP	GO:0048871	multicellular organismal homeostasis	7/74	486/18670	0.00310538	0.0355232	0.0295722	ABAT/AZGP1/NAPSA/PM20D1/PTH1R/RBP4/RDH12	7
BP	GO:0009064	glutamine family amino acid metabolic process	3/74	74/18670	0.00316695	0.0358921	0.0298792	ALDH4A1/ASS1/DAO	3
BP	GO:0051004	regulation of lipoprotein lipase activity	2/74	23/18670	0.00371532	0.0417206	0.0347313	ANGPTL3/APOH	2
BP	GO:0046174	polyol catabolic process	2/74	24/18670	0.00404271	0.0447322	0.0372383	GK/SORD	2
BP	GO:0008652	cellular amino acid biosynthetic process	3/74	81/18670	0.00408668	0.0447322	0.0372383	ABAT/AGXT/ASS1	3
BP	GO:1901617	organic hydroxy compound biosynthetic process	5/74	266/18670	0.00409314	0.0447322	0.0372383	ACOX2/CYP8B1/DAO/PCK2/PTH1R	5
BP	GO:0003071	renal system process involved in regulation of systemic arterial blood pressure	2/74	25/18670	0.00438303	0.0470599	0.0391761	PTPRO/SUCNR1	2
BP	GO:0034110	regulation of homotypic cell-cell adhesion	2/74	25/18670	0.00438303	0.0470599	0.0391761	ABAT/ANK3	2
BP	GO:0030194	positive regulation of blood coagulation	2/74	26/18670	0.00473615	0.0499746	0.0416025	APOH/PLG	2
BP	GO:1900048	positive regulation of hemostasis	2/74	26/18670	0.00473615	0.0499746	0.0416025	APOH/PLG	2
BP	GO:0050820	positive regulation of coagulation	2/74	27/18670	0.00510198	0.0533746	0.0444329	APOH/PLG	2
BP	GO:0006767	water-soluble vitamin metabolic process	3/74	88/18670	0.00515339	0.0534555	0.0445003	PC/RGN/SLC23A1	3
BP	GO:0006760	folic acid-containing compound metabolic process	2/74	28/18670	0.00548041	0.0554382	0.0461508	GGH/PIPOX	2
BP	GO:0009065	glutamine family amino acid catabolic process	2/74	28/18670	0.00548041	0.0554382	0.0461508	ALDH4A1/DAO	2
BP	GO:0042730	fibrinolysis	2/74	28/18670	0.00548041	0.0554382	0.0461508	APOH/PLG	2
BP	GO:1903034	regulation of response to wounding	4/74	179/18670	0.00557996	0.0559826	0.046604	ABAT/APOH/PLG/PROC	4
BP	GO:0008217	regulation of blood pressure	4/74	182/18670	0.00591419	0.0588534	0.0489939	ABAT/EPHX2/PTPRO/SUCNR1	4
BP	GO:0046486	glycerolipid metabolic process	6/74	414/18670	0.00597211	0.0589505	0.0490747	APOH/ETNK2/G6PC/GK/PCK2/RGN	6
BP	GO:0071549	cellular response to dexamethasone stimulus	2/74	30/18670	0.00627468	0.060954	0.0507426	ASS1/PCK2	2
BP	GO:0090314	positive regulation of protein targeting to membrane	2/74	30/18670	0.00627468	0.060954	0.0507426	ANK3/SLC51B	2
BP	GO:0006691	leukotriene metabolic process	2/74	31/18670	0.00669031	0.0644798	0.0536777	CYP4F3/DPEP1	2
BP	GO:0019395	fatty acid oxidation	3/74	99/18670	0.00714117	0.0677581	0.0564068	ACAA1/ACOX2/HIBCH	3
BP	GO:0043648	dicarboxylic acid metabolic process	3/74	99/18670	0.00714117	0.0677581	0.0564068	ALDH4A1/ASS1/HOGA1	3
BP	GO:0034440	lipid oxidation	3/74	101/18670	0.00754482	0.0710374	0.0591367	ACAA1/ACOX2/HIBCH	3
BP	GO:0042558	pteridine-containing compound metabolic process	2/74	34/18670	0.00800996	0.0748411	0.0623033	GGH/PIPOX	2
BP	GO:0001523	retinoid metabolic process	3/74	104/18670	0.0081752	0.0758064	0.0631068	ADH6/RBP4/RDH12	3
BP	GO:0007568	aging	5/74	321/18670	0.00892152	0.081141	0.0675477	ABAT/ASS1/KL/PTH1R/RGN	5
BP	GO:0006699	bile acid biosynthetic process	2/74	36/18670	0.00894937	0.081141	0.0675477	ACOX2/CYP8B1	2
BP	GO:0090313	regulation of protein targeting to membrane	2/74	36/18670	0.00894937	0.081141	0.0675477	ANK3/SLC51B	2
BP	GO:0001676	long-chain fatty acid metabolic process	3/74	109/18670	0.00929306	0.0836375	0.069626	ACAA1/CYP4F3/EPHX2	3
BP	GO:0016101	diterpenoid metabolic process	3/74	110/18670	0.00952681	0.0844986	0.0703429	ADH6/RBP4/RDH12	3
BP	GO:0033559	unsaturated fatty acid metabolic process	3/74	110/18670	0.00952681	0.0844986	0.0703429	ACAA1/CYP4F3/EPHX2	3
BP	GO:1990748	cellular detoxification	3/74	112/18670	0.0100046	0.0880978	0.0733391	GPX3/RDH12/RGN	3
BP	GO:0042417	dopamine metabolic process	2/74	39/18670	0.010446	0.0904733	0.0753166	ABAT/DAO	2
BP	GO:0051180	vitamin transport	2/74	39/18670	0.010446	0.0904733	0.0753166	SLC22A13/SLC23A1	2
BP	GO:0006690	icosanoid metabolic process	3/74	114/18670	0.0104961	0.0904733	0.0753166	CYP4F3/DPEP1/EPHX2	3
BP	GO:0071548	response to dexamethasone	2/74	40/18670	0.0109678	0.0938782	0.0781511	ASS1/PCK2	2
BP	GO:0000096	sulfur amino acid metabolic process	2/74	41/18670	0.0115009	0.0977579	0.0813808	AGXT/DPEP1	2
BP	GO:0006721	terpenoid metabolic process	3/74	120/18670	0.0120538	0.101751	0.084705	ADH6/RBP4/RDH12	3
BP	GO:0015748	organophosphate ester transport	3/74	121/18670	0.0123257	0.103333	0.086022	G6PC/GJB1/MTTP	3
BP	GO:0046717	acid secretion	3/74	124/18670	0.0131623	0.109596	0.091236	ABAT/AGXT/SLC51B	3
BP	GO:0097305	response to alcohol	4/74	233/18670	0.0137689	0.113872	0.0947957	ABAT/ADH6/GGH/RBP4	4
BP	GO:0014075	response to amine	2/74	46/18670	0.0143329	0.117742	0.0980167	ASS1/GLDC	2
BP	GO:0030258	lipid modification	4/74	238/18670	0.0147787	0.120594	0.100392	ACAA1/ACOX2/EPHX2/HIBCH	4
BP	GO:0042593	glucose homeostasis	4/74	241/18670	0.0154066	0.124885	0.103964	G6PC/PCK2/RBP4/SUCNR1	4
BP	GO:0033500	carbohydrate homeostasis	4/74	242/18670	0.0156196	0.125779	0.104707	G6PC/PCK2/RBP4/SUCNR1	4
BP	GO:0001889	liver development	3/74	135/18670	0.0165029	0.132023	0.109906	ASS1/PCK2/RGN	3
BP	GO:0010675	regulation of cellular carbohydrate metabolic process	3/74	137/18670	0.0171567	0.136362	0.113518	FBP1/PTH1R/RGN	3
BP	GO:0009066	aspartate family amino acid metabolic process	2/74	51/18670	0.0174336	0.137221	0.114233	ASS1/PIPOX	2
BP	GO:0061008	hepaticobiliary system development	3/74	138/18670	0.017489	0.137221	0.114233	ASS1/PCK2/RGN	3
BP	GO:0045017	glycerolipid biosynthetic process	4/74	251/18670	0.0176204	0.137372	0.114358	ETNK2/GK/PCK2/RGN	4
BP	GO:0006720	isoprenoid metabolic process	3/74	139/18670	0.0178249	0.138087	0.114953	ADH6/RBP4/RDH12	3
BP	GO:0006865	amino acid transport	3/74	141/18670	0.0185075	0.142473	0.118605	ABAT/SFXN2/SLC7A13	3
BP	GO:0010043	response to zinc ion	2/74	53/18670	0.0187466	0.143411	0.119386	ASS1/GGH	2
BP	GO:0006584	catecholamine metabolic process	2/74	54/18670	0.0194183	0.146716	0.122137	ABAT/DAO	2
BP	GO:0009712	catechol-containing compound metabolic process	2/74	54/18670	0.0194183	0.146716	0.122137	ABAT/DAO	2
BP	GO:0032781	positive regulation of ATPase activity	2/74	55/18670	0.0201	0.149512	0.124465	ALDOB/RGN	2
BP	GO:0015850	organic hydroxy compound transport	4/74	262/18670	0.0202747	0.149512	0.124465	ABAT/RBP4/SLC51B/SLC5A11	4
BP	GO:0009108	coenzyme biosynthetic process	3/74	146/18670	0.020277	0.149512	0.124465	PANK1/RGN/SLC22A13	3
BP	GO:0051384	response to glucocorticoid	3/74	146/18670	0.020277	0.149512	0.124465	AGXT/ASS1/PCK2	3
BP	GO:0032102	negative regulation of response to external stimulus	5/74	400/18670	0.0212408	0.155681	0.1296	ABAT/APOH/PLG/PROC/PTPRO	5
BP	GO:0010676	positive regulation of cellular carbohydrate metabolic process	2/74	58/18670	0.0222045	0.160818	0.133877	PTH1R/RGN	2
BP	GO:0071385	cellular response to glucocorticoid stimulus	2/74	58/18670	0.0222045	0.160818	0.133877	ASS1/PCK2	2
BP	GO:0071384	cellular response to corticosteroid stimulus	2/74	61/18670	0.0243961	0.173832	0.144711	ASS1/PCK2	2
BP	GO:0090303	positive regulation of wound healing	2/74	61/18670	0.0243961	0.173832	0.144711	APOH/PLG	2
BP	GO:0010876	lipid localization	5/74	415/18670	0.0244274	0.173832	0.144711	ANGPTL3/APOH/MTTP/RBP4/SLC51B	5
BP	GO:0072593	reactive oxygen species metabolic process	4/74	284/18670	0.0262925	0.186023	0.154859	ASS1/EPHX2/GPX3/RGN	4
BP	GO:0031960	response to corticosteroid	3/74	162/18670	0.0265466	0.186555	0.155302	AGXT/ASS1/PCK2	3
BP	GO:1901607	alpha-amino acid biosynthetic process	2/74	64/18670	0.0266725	0.186555	0.155302	AGXT/ASS1	2
BP	GO:0015718	monocarboxylic acid transport	3/74	163/18670	0.0269692	0.187558	0.156137	ABAT/SLC22A13/SLC51B	3
BP	GO:0007162	negative regulation of cell adhesion	4/74	289/18670	0.0277948	0.192208	0.160008	ABAT/ASS1/PLG/PTPRO	4
BP	GO:0045428	regulation of nitric oxide biosynthetic process	2/74	66/18670	0.0282361	0.193187	0.160823	ASS1/RGN	2
BP	GO:0016125	sterol metabolic process	3/74	166/18670	0.0282585	0.193187	0.160823	ANGPTL3/CYP8B1/EPHX2	3
BP	GO:0098656	anion transmembrane transport	4/74	291/18670	0.0284098	0.193187	0.160823	CLCN5/CLIC5/SLC23A1/SLC7A13	4
BP	GO:1901568	fatty acid derivative metabolic process	3/74	167/18670	0.0286955	0.194051	0.161543	CYP4F3/DPEP1/EPHX2	3
BP	GO:0046365	monosaccharide catabolic process	2/74	67/18670	0.0290314	0.194188	0.161656	ALDOB/SORD	2
BP	GO:0072001	renal system development	4/74	293/18670	0.029033	0.194188	0.161656	ASS1/PTPRO/RBP4/RGN	4
BP	GO:0010812	negative regulation of cell-substrate adhesion	2/74	68/18670	0.0298357	0.198472	0.165223	PLG/PTPRO	2
BP	GO:0060249	anatomical structure homeostasis	5/74	439/18670	0.0301425	0.199429	0.16602	AZGP1/NAPSA/PTH1R/RBP4/RDH12	5
BP	GO:0032024	positive regulation of insulin secretion	2/74	72/18670	0.0331404	0.218086	0.18155	ABAT/RBP4	2
BP	GO:0022408	negative regulation of cell-cell adhesion	3/74	180/18670	0.0347029	0.225658	0.187854	ABAT/ASS1/PLG	3
BP	GO:0001895	retina homeostasis	2/74	74/18670	0.0348443	0.225658	0.187854	AZGP1/RDH12	2
BP	GO:1903036	positive regulation of response to wounding	2/74	74/18670	0.0348443	0.225658	0.187854	APOH/PLG	2
BP	GO:0046173	polyol biosynthetic process	2/74	75/18670	0.0357088	0.225676	0.187869	PCK2/PTH1R	2
BP	GO:1901264	carbohydrate derivative transport	2/74	76/18670	0.0365816	0.225676	0.187869	G6PC/GJB1	2
BP	GO:0072521	purine-containing compound metabolic process	5/74	464/18670	0.0369305	0.225676	0.187869	ALDOB/FBP1/G6PC/PANK1/PIPOX	5
BP	GO:0006809	nitric oxide biosynthetic process	2/74	77/18670	0.0374626	0.225676	0.187869	ASS1/RGN	2
BP	GO:0051702	interaction with symbiont	2/74	77/18670	0.0374626	0.225676	0.187869	PC/PLG	2
BP	GO:0071248	cellular response to metal ion	3/74	188/18670	0.0386989	0.225676	0.187869	ANK3/DPEP1/FBP1	3
BP	GO:0015937	coenzyme A biosynthetic process	1/74	10/18670	0.0389455	0.225676	0.187869	PANK1	1
BP	GO:0034378	chylomicron assembly	1/74	10/18670	0.0389455	0.225676	0.187869	MTTP	1
BP	GO:0042758	long-chain fatty acid catabolic process	1/74	10/18670	0.0389455	0.225676	0.187869	CYP4F3	1
BP	GO:0051006	positive regulation of lipoprotein lipase activity	1/74	10/18670	0.0389455	0.225676	0.187869	APOH	1
BP	GO:0051956	negative regulation of amino acid transport	1/74	10/18670	0.0389455	0.225676	0.187869	ABAT	1
BP	GO:0052646	alditol phosphate metabolic process	1/74	10/18670	0.0389455	0.225676	0.187869	GK	1
BP	GO:0060068	vagina development	1/74	10/18670	0.0389455	0.225676	0.187869	RBP4	1
BP	GO:0070472	regulation of uterine smooth muscle contraction	1/74	10/18670	0.0389455	0.225676	0.187869	ABAT	1
BP	GO:0110096	cellular response to aldehyde	1/74	10/18670	0.0389455	0.225676	0.187869	RDH12	1
BP	GO:1901033	positive regulation of response to reactive oxygen species	1/74	10/18670	0.0389455	0.225676	0.187869	RGN	1
BP	GO:0045913	positive regulation of carbohydrate metabolic process	2/74	79/18670	0.039249	0.225676	0.187869	PTH1R/RGN	2
BP	GO:0043462	regulation of ATPase activity	2/74	80/18670	0.0401542	0.225676	0.187869	ALDOB/RGN	2
BP	GO:0046677	response to antibiotic	4/74	327/18670	0.0408796	0.225676	0.187869	ABAT/ADH6/GGH/RBP4	4
BP	GO:0034109	homotypic cell-cell adhesion	2/74	81/18670	0.0410673	0.225676	0.187869	ABAT/ANK3	2
BP	GO:1903533	regulation of protein targeting	2/74	81/18670	0.0410673	0.225676	0.187869	ANK3/SLC51B	2
BP	GO:0016311	dephosphorylation	5/74	478/18670	0.0411135	0.225676	0.187869	EPHX2/FBP1/G6PC/PTPRO/RGN	5
BP	GO:0046209	nitric oxide metabolic process	2/74	82/18670	0.0419882	0.225676	0.187869	ASS1/RGN	2
BP	GO:0001655	urogenital system development	4/74	330/18670	0.0420392	0.225676	0.187869	ASS1/PTPRO/RBP4/RGN	4
BP	GO:0034765	regulation of ion transmembrane transport	5/74	483/18670	0.0426748	0.225676	0.187869	ANK3/CLIC5/KCNJ15/PM20D1/RGN	5
BP	GO:0000050	urea cycle	1/74	11/18670	0.0427567	0.225676	0.187869	ASS1	1
BP	GO:0003093	regulation of glomerular filtration	1/74	11/18670	0.0427567	0.225676	0.187869	PTPRO	1
BP	GO:0006702	androgen biosynthetic process	1/74	11/18670	0.0427567	0.225676	0.187869	CYP17A1	1
BP	GO:0015791	polyol transport	1/74	11/18670	0.0427567	0.225676	0.187869	SLC5A11	1
BP	GO:0016264	gap junction assembly	1/74	11/18670	0.0427567	0.225676	0.187869	GJB1	1
BP	GO:0019532	oxalate transport	1/74	11/18670	0.0427567	0.225676	0.187869	AGXT	1
BP	GO:0031652	positive regulation of heat generation	1/74	11/18670	0.0427567	0.225676	0.187869	ABAT	1
BP	GO:0034379	very-low-density lipoprotein particle assembly	1/74	11/18670	0.0427567	0.225676	0.187869	MTTP	1
BP	GO:0043129	surfactant homeostasis	1/74	11/18670	0.0427567	0.225676	0.187869	NAPSA	1
BP	GO:0051024	positive regulation of immunoglobulin secretion	1/74	11/18670	0.0427567	0.225676	0.187869	RBP4	1
BP	GO:0055091	phospholipid homeostasis	1/74	11/18670	0.0427567	0.225676	0.187869	ANGPTL3	1
BP	GO:0061365	positive regulation of triglyceride lipase activity	1/74	11/18670	0.0427567	0.225676	0.187869	APOH	1
BP	GO:0070471	uterine smooth muscle contraction	1/74	11/18670	0.0427567	0.225676	0.187869	ABAT	1
BP	GO:1901569	fatty acid derivative catabolic process	1/74	11/18670	0.0427567	0.225676	0.187869	CYP4F3	1
BP	GO:1901894	regulation of ATPase-coupled calcium transmembrane transporter activity	1/74	11/18670	0.0427567	0.225676	0.187869	RGN	1
BP	GO:1903011	negative regulation of bone development	1/74	11/18670	0.0427567	0.225676	0.187869	RGN	1
BP	GO:0006694	steroid biosynthetic process	3/74	196/18670	0.04292	0.225676	0.187869	ACOX2/CYP17A1/CYP8B1	3
BP	GO:0060541	respiratory system development	3/74	198/18670	0.04401	0.225676	0.187869	ASS1/RBP4/SLC23A1	3
BP	GO:0007596	blood coagulation	4/74	336/18670	0.0444145	0.225676	0.187869	ABAT/APOH/PLG/PROC	4
BP	GO:0006109	regulation of carbohydrate metabolic process	3/74	199/18670	0.0445602	0.225676	0.187869	FBP1/PTH1R/RGN	3
BP	GO:2001057	reactive nitrogen species metabolic process	2/74	85/18670	0.0447973	0.225676	0.187869	ASS1/RGN	2
BP	GO:0034637	cellular carbohydrate biosynthetic process	2/74	86/18670	0.0457488	0.225676	0.187869	FBP1/PCK2	2
BP	GO:0070542	response to fatty acid	2/74	86/18670	0.0457488	0.225676	0.187869	ASS1/GLDC	2
BP	GO:0007599	hemostasis	4/74	341/18670	0.0464507	0.225676	0.187869	ABAT/APOH/PLG/PROC	4
BP	GO:0006068	ethanol catabolic process	1/74	12/18670	0.0465531	0.225676	0.187869	ALDH1B1	1
BP	GO:0006534	cysteine metabolic process	1/74	12/18670	0.0465531	0.225676	0.187869	AGXT	1
BP	GO:0006554	lysine catabolic process	1/74	12/18670	0.0465531	0.225676	0.187869	PIPOX	1
BP	GO:0009111	vitamin catabolic process	1/74	12/18670	0.0465531	0.225676	0.187869	CYP24A1	1
BP	GO:0010649	regulation of cell communication by electrical coupling	1/74	12/18670	0.0465531	0.225676	0.187869	ANK3	1
BP	GO:0010960	magnesium ion homeostasis	1/74	12/18670	0.0465531	0.225676	0.187869	ANK3	1
BP	GO:0042416	dopamine biosynthetic process	1/74	12/18670	0.0465531	0.225676	0.187869	DAO	1
BP	GO:0045760	positive regulation of action potential	1/74	12/18670	0.0465531	0.225676	0.187869	ANK3	1
BP	GO:0090331	negative regulation of platelet aggregation	1/74	12/18670	0.0465531	0.225676	0.187869	ABAT	1
BP	GO:1904181	positive regulation of membrane depolarization	1/74	12/18670	0.0465531	0.225676	0.187869	ANK3	1
BP	GO:2000121	regulation of removal of superoxide radicals	1/74	12/18670	0.0465531	0.225676	0.187869	RGN	1
BP	GO:0006112	energy reserve metabolic process	2/74	87/18670	0.0467078	0.225676	0.187869	G6PC/KL	2
BP	GO:0030317	flagellated sperm motility	2/74	87/18670	0.0467078	0.225676	0.187869	RGN/SORD	2
BP	GO:0097722	sperm motility	2/74	87/18670	0.0467078	0.225676	0.187869	RGN/SORD	2
BP	GO:0050817	coagulation	4/74	342/18670	0.0468641	0.225676	0.187869	ABAT/APOH/PLG/PROC	4
BP	GO:1902476	chloride transmembrane transport	2/74	88/18670	0.0476742	0.225676	0.187869	CLCN5/CLIC5	2
BP	GO:0031667	response to nutrient levels	5/74	499/18670	0.047911	0.225676	0.187869	ASS1/CYP24A1/G6PC/PCK2/SORD	5
BP	GO:0043255	regulation of carbohydrate biosynthetic process	2/74	90/18670	0.0496288	0.225676	0.187869	FBP1/PTH1R	2
CC	GO:0005782	peroxisomal matrix	6/77	51/19717	4.55653e-08	3.09844e-06	2.80586e-06	ACAA1/ACOX2/AGXT/DAO/EPHX2/PIPOX	6
CC	GO:0031907	microbody lumen	6/77	51/19717	4.55653e-08	3.09844e-06	2.80586e-06	ACAA1/ACOX2/AGXT/DAO/EPHX2/PIPOX	6
CC	GO:0005759	mitochondrial matrix	10/77	469/19717	1.38961e-05	0.000382345	0.000346241	ABAT/AGXT/ALDH1B1/ALDH4A1/ALDH6A1/GLDC/HIBCH/HOGA1/PC/PCK2	10
CC	GO:0005777	peroxisome	6/77	134/19717	1.40568e-05	0.000382345	0.000346241	ACAA1/ACOX2/AGXT/DAO/EPHX2/PIPOX	6
CC	GO:0042579	microbody	6/77	134/19717	1.40568e-05	0.000382345	0.000346241	ACAA1/ACOX2/AGXT/DAO/EPHX2/PIPOX	6
CC	GO:0045177	apical part of cell	8/77	384/19717	0.000125454	0.00284362	0.00257511	CLCN5/CLIC5/DPEP1/KL/PTH1R/PTPRO/SLC22A13/SLC23A1	8
CC	GO:0016323	basolateral plasma membrane	6/77	217/19717	0.00020513	0.00398539	0.00360906	ANK3/MTTP/PTH1R/SLC22A7/SLC23A1/SLC51B	6
CC	GO:0016324	apical plasma membrane	7/77	318/19717	0.000243179	0.00413404	0.00374367	CLIC5/DPEP1/KL/PTH1R/PTPRO/SLC22A13/SLC23A1	7
CC	GO:0005741	mitochondrial outer membrane	5/77	178/19717	0.000662448	0.0100103	0.00906507	ASS1/BPHL/CYP24A1/DAO/GK	5
CC	GO:0031968	organelle outer membrane	5/77	201/19717	0.00114209	0.0147551	0.0133618	ASS1/BPHL/CYP24A1/DAO/GK	5
CC	GO:0019867	outer membrane	5/77	203/19717	0.00119343	0.0147551	0.0133618	ASS1/BPHL/CYP24A1/DAO/GK	5
CC	GO:0016328	lateral plasma membrane	3/77	57/19717	0.0014399	0.0163188	0.0147779	ANK3/GJB1/PTPRO	3
CC	GO:0009925	basal plasma membrane	2/77	34/19717	0.00778882	0.081483	0.0737888	ANK3/SLC23A1	2
CC	GO:0045178	basal part of cell	2/77	51/19717	0.0169623	0.164776	0.149217	ANK3/SLC23A1	2
CC	GO:0035580	specific granule lumen	2/77	62/19717	0.0244749	0.221906	0.200952	ACAA1/GGH	2
CC	GO:0034774	secretory granule lumen	4/77	321/19717	0.0369459	0.295575	0.267664	ACAA1/APOH/GGH/PLG	4
CC	GO:0060205	cytoplasmic vesicle lumen	4/77	325/19717	0.0383874	0.295575	0.267664	ACAA1/APOH/GGH/PLG	4
CC	GO:0031983	vesicle lumen	4/77	327/19717	0.0391202	0.295575	0.267664	ACAA1/APOH/GGH/PLG	4
CC	GO:0042627	chylomicron	1/77	13/19717	0.0496104	0.355106	0.321574	APOH	1
MF	GO:0050662	coenzyme binding	12/73	291/17696	2.34585e-09	5.63003e-07	4.02498e-07	ABAT/ACOX2/AGXT/ALDH1B1/ALDH6A1/CHDH/DAO/FMO4/GLDC/PANK1/PC/SORD	12
MF	GO:0016832	aldehyde-lyase activity	3/73	11/17696	1.08524e-05	0.000951702	0.000680384	ALDOB/CYP17A1/HOGA1	3
MF	GO:0016829	lyase activity	7/73	187/17696	1.18963e-05	0.000951702	0.000680384	ALDOB/CYP17A1/GGACT/GLDC/HOGA1/PCK2/PM20D1	7
MF	GO:0019842	vitamin binding	6/73	138/17696	2.23579e-05	0.00134147	0.000959034	ABAT/AGXT/GLDC/KL/PC/RBP4	6
MF	GO:0016805	dipeptidase activity	3/73	15/17696	2.95733e-05	0.00141952	0.00101483	CNDP1/DPEP1/PEPD	3
MF	GO:0004497	monooxygenase activity	5/73	99/17696	5.50153e-05	0.00197187	0.00140971	CYP17A1/CYP24A1/CYP4F3/CYP8B1/FMO4	5
MF	GO:0016830	carbon-carbon lyase activity	4/73	51/17696	5.75128e-05	0.00197187	0.00140971	ALDOB/CYP17A1/HOGA1/PCK2	4
MF	GO:0090482	vitamin transmembrane transporter activity	3/73	27/17696	0.000183472	0.00550415	0.00393498	RBP4/SLC22A13/SLC23A1	3
MF	GO:0050660	flavin adenine dinucleotide binding	4/73	79/17696	0.000316966	0.00845243	0.00604275	ACOX2/CHDH/DAO/FMO4	4
MF	GO:0016620	oxidoreductase activity, acting on the aldehyde or oxo group of donors, NAD or NADP as acceptor	3/73	35/17696	0.000400933	0.0096224	0.00687917	ALDH1B1/ALDH4A1/ALDH6A1	3
MF	GO:0008509	anion transmembrane transporter activity	7/73	336/17696	0.000465264	0.0100971	0.00721853	CLCN5/CLIC5/SLC22A13/SLC22A7/SLC23A1/SLC51B/SLC7A13	7
MF	GO:0016705	oxidoreductase activity, acting on paired donors, with incorporation or reduction of molecular oxygen	5/73	159/17696	0.000504854	0.0100971	0.00721853	CYP17A1/CYP24A1/CYP4F3/CYP8B1/FMO4	5
MF	GO:0016903	oxidoreductase activity, acting on the aldehyde or oxo group of donors	3/73	43/17696	0.000738322	0.0118295	0.00845703	ALDH1B1/ALDH4A1/ALDH6A1	3
MF	GO:0019203	carbohydrate phosphatase activity	2/73	10/17696	0.000739341	0.0118295	0.00845703	FBP1/G6PC	2
MF	GO:0050308	sugar-phosphatase activity	2/73	10/17696	0.000739341	0.0118295	0.00845703	FBP1/G6PC	2
MF	GO:1901618	organic hydroxy compound transmembrane transporter activity	3/73	44/17696	0.000790009	0.0118501	0.0084718	RBP4/SLC51B/SLC5A11	3
MF	GO:0015643	toxic substance binding	2/73	11/17696	0.000901228	0.0127232	0.00909598	ASS1/EPHX2	2
MF	GO:0031406	carboxylic acid binding	5/73	193/17696	0.00120753	0.0154415	0.0110393	ACOX2/AGXT/ASS1/GLDC/PC	5
MF	GO:0008238	exopeptidase activity	4/73	113/17696	0.00122245	0.0154415	0.0110393	CNDP1/DPEP1/GGH/PEPD	4
MF	GO:0030170	pyridoxal phosphate binding	3/73	54/17696	0.00143655	0.0164177	0.0117372	ABAT/AGXT/GLDC	3
MF	GO:0070279	vitamin B6 binding	3/73	54/17696	0.00143655	0.0164177	0.0117372	ABAT/AGXT/GLDC	3
MF	GO:0043177	organic acid binding	5/73	205/17696	0.00157639	0.0171969	0.0122943	ACOX2/AGXT/ASS1/GLDC/PC	5
MF	GO:0004029	aldehyde dehydrogenase (NAD+) activity	2/73	15/17696	0.00170225	0.0172466	0.0123298	ALDH1B1/ALDH4A1	2
MF	GO:0008514	organic anion transmembrane transporter activity	5/73	210/17696	0.0017523	0.0172466	0.0123298	SLC22A13/SLC22A7/SLC23A1/SLC51B/SLC7A13	5
MF	GO:0016597	amino acid binding	3/73	59/17696	0.00185526	0.0172466	0.0123298	AGXT/ASS1/GLDC	3
MF	GO:0016614	oxidoreductase activity, acting on CH-OH group of donors	4/73	128/17696	0.00193361	0.0172466	0.0123298	ADH6/CHDH/RDH12/SORD	4
MF	GO:0004030	aldehyde dehydrogenase [NAD(P)+] activity	2/73	16/17696	0.00194024	0.0172466	0.0123298	ALDH1B1/ALDH4A1	2
MF	GO:0020037	heme binding	4/73	135/17696	0.00234719	0.0201188	0.0143832	CYP17A1/CYP24A1/CYP4F3/CYP8B1	4
MF	GO:0005402	carbohydrate:cation symporter activity	2/73	19/17696	0.00274281	0.0226991	0.0162279	SLC23A1/SLC5A11	2
MF	GO:0046906	tetrapyrrole binding	4/73	145/17696	0.00303834	0.0227959	0.0162971	CYP17A1/CYP24A1/CYP4F3/CYP8B1	4
MF	GO:0004745	retinol dehydrogenase activity	2/73	20/17696	0.00303945	0.0227959	0.0162971	ADH6/RDH12	2
MF	GO:0016638	oxidoreductase activity, acting on the CH-NH2 group of donors	2/73	20/17696	0.00303945	0.0227959	0.0162971	DAO/GLDC	2
MF	GO:0008483	transaminase activity	2/73	21/17696	0.00335046	0.0234919	0.0167946	ABAT/AGXT	2
MF	GO:0005506	iron ion binding	4/73	152/17696	0.00359754	0.0234919	0.0167946	CYP17A1/CYP24A1/CYP4F3/CYP8B1	4
MF	GO:0015145	monosaccharide transmembrane transporter activity	2/73	22/17696	0.0036757	0.0234919	0.0167946	SLC23A1/SLC5A11	2
MF	GO:0005342	organic acid transmembrane transporter activity	4/73	153/17696	0.00368275	0.0234919	0.0167946	SLC22A13/SLC23A1/SLC51B/SLC7A13	4
MF	GO:0046943	carboxylic acid transmembrane transporter activity	4/73	153/17696	0.00368275	0.0234919	0.0167946	SLC22A13/SLC23A1/SLC51B/SLC7A13	4
MF	GO:1901681	sulfur compound binding	5/73	250/17696	0.00371955	0.0234919	0.0167946	ALDH6A1/ANGPTL3/APOH/PANK1/PC	5
MF	GO:0016769	transferase activity, transferring nitrogenous groups	2/73	23/17696	0.00401506	0.0247081	0.0176641	ABAT/AGXT	2
MF	GO:0051119	sugar transmembrane transporter activity	2/73	24/17696	0.00436842	0.0262105	0.0187382	SLC23A1/SLC5A11	2
MF	GO:0016645	oxidoreductase activity, acting on the CH-NH group of donors	2/73	28/17696	0.00591952	0.0346508	0.0247723	ALDH4A1/PIPOX	2
MF	GO:0004553	hydrolase activity, hydrolyzing O-glycosyl compounds	3/73	94/17696	0.00690246	0.0394427	0.028198	KL/OTOGL/TREH	3
MF	GO:0071949	FAD binding	2/73	32/17696	0.0076853	0.0428947	0.0306659	ACOX2/DAO	2
MF	GO:0019825	oxygen binding	2/73	36/17696	0.0096585	0.0526827	0.0376635	CYP17A1/CYP8B1	2
MF	GO:0015144	carbohydrate transmembrane transporter activity	2/73	37/17696	0.0101834	0.0543114	0.0388279	SLC23A1/SLC5A11	2
MF	GO:0008395	steroid hydroxylase activity	2/73	38/17696	0.0107207	0.0559339	0.0399878	CYP17A1/CYP8B1	2
MF	GO:0016709	oxidoreductase activity, acting on paired donors, with incorporation or reduction of molecular oxygen, NAD(P)H as one donor, and incorporation of one atom of oxygen	2/73	39/17696	0.0112703	0.0575502	0.0411434	CYP4F3/FMO4	2
MF	GO:0016798	hydrolase activity, acting on glycosyl bonds	3/73	117/17696	0.0125243	0.0626217	0.044769	KL/OTOGL/TREH	3
MF	GO:0016616	oxidoreductase activity, acting on the CH-OH group of donors, NAD or NADP as acceptor	3/73	119/17696	0.0131068	0.0641964	0.0458948	ADH6/RDH12/SORD	3
MF	GO:0004180	carboxypeptidase activity	2/73	45/17696	0.0148202	0.0711368	0.0508565	CNDP1/PEPD	2
MF	GO:0022853	active ion transmembrane transporter activity	4/73	236/17696	0.0163874	0.0752183	0.0537745	CLCN5/SLC22A7/SLC23A1/SLC5A11	4
MF	GO:0015291	secondary active transmembrane transporter activity	4/73	237/17696	0.0166179	0.0752183	0.0537745	CLCN5/SLC22A7/SLC23A1/SLC5A11	4
MF	GO:0004177	aminopeptidase activity	2/73	48/17696	0.0167526	0.0752183	0.0537745	DPEP1/PEPD	2
MF	GO:0005319	lipid transporter activity	3/73	131/17696	0.0169241	0.0752183	0.0537745	MTTP/RBP4/SLC51B	3
MF	GO:0008028	monocarboxylic acid transmembrane transporter activity	2/73	51/17696	0.0187864	0.0819769	0.0586063	SLC22A13/SLC51B	2
MF	GO:0043621	protein self-association	2/73	56/17696	0.0223937	0.0942891	0.0674085	AGXT/PTH1R	2
MF	GO:0051287	NAD binding	2/73	56/17696	0.0223937	0.0942891	0.0674085	ALDH1B1/SORD	2
MF	GO:0016627	oxidoreductase activity, acting on the CH-CH group of donors	2/73	58/17696	0.0239105	0.09894	0.0707334	ACAA1/ACOX2	2
MF	GO:0016791	phosphatase activity	4/73	270/17696	0.0253925	0.103292	0.0738445	EPHX2/FBP1/G6PC/PTPRO	4
MF	GO:0008235	metalloexopeptidase activity	2/73	62/17696	0.0270666	0.106492	0.0761322	DPEP1/PEPD	2
MF	GO:0030145	manganese ion binding	2/73	62/17696	0.0270666	0.106492	0.0761322	PCK2/PEPD	2
MF	GO:0033293	monocarboxylic acid binding	2/73	64/17696	0.0287044	0.111114	0.0794367	ACOX2/PC	2
MF	GO:0015370	solute:sodium symporter activity	2/73	73/17696	0.0365445	0.139217	0.099528	SLC23A1/SLC5A11	2
MF	GO:0005254	chloride channel activity	2/73	75/17696	0.0383869	0.141347	0.10105	CLCN5/CLIC5	2
MF	GO:0048029	monosaccharide binding	2/73	75/17696	0.0383869	0.141347	0.10105	ALDOB/FBP1	2
MF	GO:0008237	metallopeptidase activity	3/73	181/17696	0.0388703	0.141347	0.10105	CNDP1/DPEP1/PEPD	3
MF	GO:0016803	ether hydrolase activity	1/73	10/17696	0.0405049	0.142959	0.102203	EPHX2	1
MF	GO:0018455	alcohol dehydrogenase [NAD(P)+] activity	1/73	10/17696	0.0405049	0.142959	0.102203	ADH6	1
MF	GO:0005247	voltage-gated chloride channel activity	1/73	11/17696	0.0444653	0.149536	0.106905	CLCN5	1
MF	GO:0016801	hydrolase activity, acting on ether bonds	1/73	11/17696	0.0444653	0.149536	0.106905	EPHX2	1
MF	GO:0052650	NADP-retinol dehydrogenase activity	1/73	11/17696	0.0444653	0.149536	0.106905	RDH12	1
MF	GO:0005244	voltage-gated ion channel activity	3/73	197/17696	0.047926	0.149536	0.106905	CLCN5/CLIC5/KCNJ15	3
MF	GO:0022832	voltage-gated channel activity	3/73	197/17696	0.047926	0.149536	0.106905	CLCN5/CLIC5/KCNJ15	3
MF	GO:0004859	phospholipase inhibitor activity	1/73	12/17696	0.0484096	0.149536	0.106905	ANGPTL3	1
MF	GO:0008239	dipeptidyl-peptidase activity	1/73	12/17696	0.0484096	0.149536	0.106905	DPEP1	1
MF	GO:0042301	phosphate ion binding	1/73	12/17696	0.0484096	0.149536	0.106905	G6PC	1
MF	GO:0046624	sphingolipid transporter activity	1/73	12/17696	0.0484096	0.149536	0.106905	MTTP	1

## Sheet: Supplementary Table S8
Table S8. KEGG pathway analysis of overlapping 1 genes.
ID	Description	GeneRatio	BgRatio	P. value	P.adjust	q.value	Genes	Count
hsa04966	Collecting duct acid secretion	9/280	27/8104	1.67419e-07	4.70448e-05	4.22954e-05	ATP6V0A4/ATP6V0D2/ATP6V0E2/ATP6V1B1/ATP6V1C2/ATP6V1G3/CA2/CLCNKB/SLC4A1	9
hsa04978	Mineral absorption	11/280	59/8104	4.39958e-06	0.000618142	0.000555737	ATP1A1/HMOX1/MT1E/MT1F/MT1G/MT1H/MT1M/MT1X/SLC34A1/SLC39A4/VDR	11
hsa01200	Carbon metabolism	15/280	116/8104	9.77237e-06	0.000915346	0.000822937	ALDOA/ALDOC/AMT/ECHS1/ENO2/GOT1/GPT2/HK2/OGDHL/PFKP/PHGDH/PSAT1/SHMT2/SUCLG1/SUCLG2	15
hsa04066	HIF-1 signaling pathway	14/280	109/8104	2.09727e-05	0.00147333	0.00132459	ALDOA/ALDOC/EGF/EGLN3/EIF4EBP1/ENO2/HK2/HMOX1/LDHA/LDHB/PDK1/PFKP/SLC2A1/VEGFA	14
hsa04960	Aldosterone-regulated sodium reabsorption	8/280	37/8104	2.96323e-05	0.00166534	0.00149721	ATP1A1/FXYD4/HSD11B2/KCNJ1/NR3C2/SCNN1A/SCNN1B/SCNN1G	8
hsa00010	Glycolysis / Gluconeogenesis	10/280	67/8104	8.95915e-05	0.00419587	0.00377227	ADH1B/ADH1C/ALDOA/ALDOC/ENO2/GALM/HK2/LDHA/LDHB/PFKP	10
hsa01230	Biosynthesis of amino acids	10/280	75/8104	0.000234746	0.00942339	0.00847205	ALDOA/ALDOC/CTH/ENO2/GOT1/GPT2/PFKP/PHGDH/PSAT1/SHMT2	10
hsa05230	Central carbon metabolism in cancer	9/280	70/8104	0.000631178	0.0221701	0.0199319	HK2/KIT/LDHA/LDHB/MET/MYC/PDK1/PFKP/SLC2A1	9
hsa00350	Tyrosine metabolism	6/280	36/8104	0.00131021	0.0389066	0.0349787	ADH1B/ADH1C/GOT1/HPD/MAOA/TYRP1	6
hsa00270	Cysteine and methionine metabolism	7/280	50/8104	0.00152303	0.0389066	0.0349787	CTH/GOT1/LDHA/LDHB/PHGDH/PSAT1/TST	7
hsa05110	Vibrio cholerae infection	7/280	50/8104	0.00152303	0.0389066	0.0349787	ATP6V0A4/ATP6V0D2/ATP6V0E2/ATP6V1B1/ATP6V1C2/ATP6V1G3/SEC61G	7
hsa04145	Phagosome	13/280	152/8104	0.00225997	0.049719	0.0446996	ATP6V0A4/ATP6V0D2/ATP6V0E2/ATP6V1B1/ATP6V1C2/ATP6V1G3/ITGA5/PLA2R1/SCARB1/SEC61G/TUBA1A/TUBB2A/TUBB2B	13
hsa00260	Glycine, serine and threonine metabolism	6/280	40/8104	0.00230017	0.049719	0.0446996	AMT/CTH/MAOA/PHGDH/PSAT1/SHMT2	6
hsa00071	Fatty acid degradation	6/280	43/8104	0.00335072	0.0672536	0.060464	ACADSB/ADH1B/ADH1C/ECHS1/ECI2/HADH	6
hsa00920	Sulfur metabolism	3/280	10/8104	0.00408765	0.0765753	0.0688446	SELENBP1/SUOX/TST	3
hsa00051	Fructose and mannose metabolism	5/280	33/8104	0.00509627	0.0895032	0.0804674	ALDOA/ALDOC/HK2/PFKFB2/PFKP	5
hsa00640	Propanoate metabolism	5/280	34/8104	0.00580966	0.0960303	0.0863355	ECHS1/LDHA/LDHB/SUCLG1/SUCLG2	5
hsa05120	Epithelial cell signaling in Helicobacter pylori infection	7/280	70/8104	0.0101888	0.159059	0.143001	ATP6V0A4/ATP6V0D2/ATP6V0E2/ATP6V1B1/ATP6V1C2/ATP6V1G3/MET	7
hsa05205	Proteoglycans in cancer	14/280	205/8104	0.0114571	0.165988	0.14923	ANK2/CAV1/CAV2/CCND1/ERBB4/FAS/FN1/FZD1/GPC3/ITGA5/MET/MYC/SDC1/VEGFA	14
hsa00982	Drug metabolism - cytochrome P450	7/280	72/8104	0.0118141	0.165988	0.14923	ADH1B/ADH1C/CYP2B6/FMO5/GSTM3/GSTO2/MAOA	7
hsa04514	Cell adhesion molecules	11/280	149/8104	0.0139855	0.181431	0.163114	CDH3/CLDN16/CLDN8/IGSF11/L1CAM/NLGN1/NTNG1/SDC1/VCAM1/VCAN/VTCN1	11
hsa05323	Rheumatoid arthritis	8/280	93/8104	0.0147994	0.181431	0.163114	ATP6V0A4/ATP6V0D2/ATP6V0E2/ATP6V1B1/ATP6V1C2/ATP6V1G3/CCL20/VEGFA	8
hsa00650	Butanoate metabolism	4/280	28/8104	0.0148502	0.181431	0.163114	ACSM3/ECHS1/HADH/OXCT1	4
hsa04721	Synaptic vesicle cycle	7/280	78/8104	0.0178076	0.208497	0.187448	ATP6V0A4/ATP6V0D2/ATP6V0E2/ATP6V1B1/ATP6V1C2/ATP6V1G3/SLC6A3	7
hsa00020	Citrate cycle (TCA cycle)	4/280	30/8104	0.0188375	0.209373	0.188236	ACLY/OGDHL/SUCLG1/SUCLG2	4
hsa00360	Phenylalanine metabolism	3/280	17/8104	0.0193726	0.209373	0.188236	GOT1/HPD/MAOA	3
hsa01523	Antifolate resistance	4/280	31/8104	0.0210564	0.216021	0.194213	FOLR1/FOLR3/SHMT2/TYMS	4
hsa05418	Fluid shear stress and atherosclerosis	10/280	139/8104	0.0219491	0.216021	0.194213	BMPR1B/CAV1/CAV2/GSTM3/GSTO2/HMOX1/PLAT/SDC1/VCAM1/VEGFA	10
hsa00620	Pyruvate metabolism	5/280	47/8104	0.022294	0.216021	0.194213	ADH1B/ADH1C/LDHA/LDHB/LDHD	5
hsa00280	Valine, leucine and isoleucine degradation	5/280	48/8104	0.0242071	0.22674	0.203849	ACAD8/ACADSB/ECHS1/HADH/OXCT1	5
hsa04610	Complement and coagulation cascades	7/280	85/8104	0.0271869	0.246436	0.221557	BDKRB2/C5/C7/KNG1/PLAT/PROCR/SERPINA5	7
hsa00670	One carbon pool by folate	3/280	20/8104	0.0301042	0.264353	0.237665	AMT/SHMT2/TYMS	3
hsa00760	Nicotinate and nicotinamide metabolism	4/280	35/8104	0.0314899	0.268141	0.241071	ENPP3/NNMT/PNP/QPRT	4
hsa04961	Endocrine and other factor-regulated calcium reabsorption	5/280	53/8104	0.0353416	0.286035	0.257158	ATP1A1/BDKRB2/CALB1/KLK1/VDR	5
hsa04151	PI3K-Akt signaling pathway	19/280	354/8104	0.0373061	0.286035	0.257158	CCND1/COL4A4/DDIT4/EGF/EIF4EBP1/ERBB4/FGF1/FGF9/FN1/IL4R/ITGA5/KIT/MET/MTCP1/MYC/OSMR/PRLR/SGK2/VEGFA	19
hsa05218	Melanoma	6/280	72/8104	0.0375918	0.286035	0.257158	CCND1/DDB2/EGF/FGF1/FGF9/MET	6
hsa05143	African trypanosomiasis	4/280	37/8104	0.0376629	0.286035	0.257158	FAS/IDO1/KNG1/VCAM1	4
hsa00190	Oxidative phosphorylation	9/280	133/8104	0.0405265	0.299683	0.269428	ATP6V0A4/ATP6V0D2/ATP6V0E2/ATP6V1B1/ATP6V1C2/ATP6V1G3/NDUFA4/NDUFA4L2/UQCRC1	9
hsa01240	Biosynthesis of cofactors	10/280	156/8104	0.0435915	0.314082	0.282374	AK3/ALAD/FECH/GCH1/GPHN/HPD/IDO1/PSAT1/QPRT/SHMT2	10
hsa04971	Gastric acid secretion	6/280	76/8104	0.0470068	0.330223	0.296885	ATP1A1/CA2/KCNJ1/KCNJ10/KCNJ2/SLC26A7	6
hsa05100	Bacterial invasion of epithelial cells	6/280	77/8104	0.0495693	0.339731	0.305433	CAV1/CAV2/FN1/ITGA5/MET/SHC1	6

## Sheet: Supplementary Table S9
Table S9. KEGG pathway analysis of overlapping 2 genes.
ID	Description	GeneRatio	BgRatio	P. value	P.adjust	q.value	Genes	Count
hsa01200	Carbon metabolism	8/53	116/8104	7.16311e-07	5.27891e-05	3.59555e-05	AGXT/ALDH6A1/ALDOB/FBP1/GLDC/HIBCH/PC/RGN	8
hsa00410	beta-Alanine metabolism	5/53	30/8104	1.2421e-06	5.27891e-05	3.59555e-05	ABAT/ALDH1B1/ALDH6A1/CNDP1/HIBCH	5
hsa00010	Glycolysis / Gluconeogenesis	6/53	67/8104	4.30379e-06	0.000115994	7.90051e-05	ADH6/ALDH1B1/ALDOB/FBP1/G6PC/PCK2	6
hsa00260	Glycine, serine and threonine metabolism	5/53	40/8104	5.45853e-06	0.000115994	7.90051e-05	AGXT/CHDH/DAO/GLDC/PIPOX	5
hsa00280	Valine, leucine and isoleucine degradation	5/53	48/8104	1.36537e-05	0.000198513	0.00013521	ABAT/ACAA1/ALDH1B1/ALDH6A1/HIBCH	5
hsa04146	Peroxisome	6/53	82/8104	1.40127e-05	0.000198513	0.00013521	ACAA1/ACOX2/AGXT/DAO/EPHX2/PIPOX	6
hsa00330	Arginine and proline metabolism	5/53	51/8104	1.84554e-05	0.000224102	0.000152639	ALDH1B1/ALDH4A1/CNDP1/DAO/HOGA1	5
hsa00250	Alanine, aspartate and glutamate metabolism	4/53	37/8104	9.17849e-05	0.000975214	0.000664233	ABAT/AGXT/ALDH4A1/ASS1	4
hsa03320	PPAR signaling pathway	5/53	76/8104	0.000128288	0.00121161	0.000825244	ACAA1/ACOX2/CYP8B1/GK/PCK2	5
hsa00620	Pyruvate metabolism	4/53	47/8104	0.000236187	0.00200759	0.0013674	ADH6/ALDH1B1/PC/PCK2	4
hsa00030	Pentose phosphate pathway	3/53	30/8104	0.000946639	0.00618956	0.0042158	ALDOB/FBP1/RGN	3
hsa00053	Ascorbate and aldarate metabolism	3/53	30/8104	0.000946639	0.00618956	0.0042158	ALDH1B1/KL/RGN	3
hsa00630	Glyoxylate and dicarboxylate metabolism	3/53	30/8104	0.000946639	0.00618956	0.0042158	AGXT/GLDC/HOGA1	3
hsa00051	Fructose and mannose metabolism	3/53	33/8104	0.00125466	0.00761755	0.00518842	ALDOB/FBP1/SORD	3
hsa00640	Propanoate metabolism	3/53	34/8104	0.00136975	0.00776189	0.00528674	ABAT/ALDH6A1/HIBCH	3
hsa00071	Fatty acid degradation	3/53	43/8104	0.00271021	0.014398	0.00980668	ACAA1/ADH6/ALDH1B1	3
hsa01240	Biosynthesis of cofactors	5/53	156/8104	0.00337933	0.0168967	0.0115086	ALDH1B1/GGH/PANK1/RDH12/RGN	5
hsa00120	Primary bile acid biosynthesis	2/53	17/8104	0.00535996	0.0253109	0.0172396	ACOX2/CYP8B1	2
hsa00590	Arachidonic acid metabolism	3/53	61/8104	0.00727706	0.0325552	0.0221739	CYP4F3/EPHX2/GPX3	3
hsa00770	Pantothenate and CoA biosynthesis	2/53	21/8104	0.00813935	0.0345922	0.0235613	ALDH1B1/PANK1	2
hsa00340	Histidine metabolism	2/53	22/8104	0.00891603	0.0360887	0.0245805	ALDH1B1/CNDP1	2
hsa01230	Biosynthesis of amino acids	3/53	75/8104	0.0128068	0.0494808	0.0337021	ALDOB/ASS1/PC	3
hsa00020	Citrate cycle (TCA cycle)	2/53	30/8104	0.0162401	0.0600179	0.0408791	PC/PCK2	2
hsa00040	Pentose and glucuronate interconversions	2/53	34/8104	0.0205994	0.0729561	0.0496915	KL/SORD	2
hsa00500	Starch and sucrose metabolism	2/53	36/8104	0.022942	0.0780029	0.0531289	G6PC/TREH	2
hsa04928	Parathyroid hormone synthesis, secretion and action	3/53	106/8104	0.0317795	0.102468	0.0697922	CYP24A1/KL/PTH1R	3
hsa04922	Glucagon signaling pathway	3/53	107/8104	0.0325486	0.102468	0.0697922	FBP1/G6PC/PCK2	3
hsa04979	Cholesterol metabolism	2/53	50/8104	0.0421039	0.127284	0.0866947	ANGPTL3/APOH	2
hsa04152	AMPK signaling pathway	3/53	120/8104	0.0434261	0.127284	0.0866947	FBP1/G6PC/PCK2	3
hsa04961	Endocrine and other factor-regulated calcium reabsorption	2/53	53/8104	0.0467819	0.132549	0.0902809	KL/PTH1R	2

## Sheet: Supplementary Table S10
				Table S10. Summary of the immunohistochemical results.
Gene	Clinical trait	Patient id	Gender	Age	Cells	Antibody	Staining	Intensity	Quantity	Location
ABAT	normal	2530	female	41	tubules	HPA041690	high	strong	>75%	Cytopiasmic/membranous
ABAT	tumor	2564	female	52	tumor	HPA041691	not detected	negative	none	none
ALDH6A1	normal	3356	male	70	tubules	HPA029074	high	strong	>75%	Cytopiasmic/membranous
ALDH6A1	tumor	2452	male	68	tumor	HPA029074	not detected	weak	＜25%	Cytopiasmic/membranous
CHDH	normal	3521	female	68	tubules	HPA036633	high	strong	>75%	Cytopiasmic/membranous
CHDH	tumor	3616	female	63	tumor	HPA036633	not detected	negative	none	none
EPHX2	normal	3229	male	59	tubules	HPA023094	high	strong	>75%	Cytopiasmic/membranous
EPHX2	tumor	2176	male	59	tumor	HPA023094	low	weak	>75%	Cytopiasmic/membranous
ETNK2	normal	1859	male	61	tubules	HPA057167	high	strong	>75%	Cytopiasmic/membranous
ETNK2	tumor	2261	male	59	tumor	HPA057167	not detected	negative	none	none
FBP1	normal	1933	female	56	tubules	HPA005857	high	strong	>75%	Cytopiasmic/membranous nuclear
FBP1	tumor	1752	male	56	tumor	HPA005857	medium	moderate	75%-25%	Cytopiasmic/membranous

[truncated: 1 more sheets: Supplementary Table S11]
